# Supplementary material for: Tuning reductase activity in monoterpene indole alkaloid biosynthesis
Source: Proc Natl Acad Sci U S A. 2026 Jun 15;123(25):e2605425123. doi: 10.1073/pnas.2605425123 (PMC13291617; doi:10.1073/pnas.2605425123)
Supplement: Supplementary file 2 — Dataset S01 (XLSX) [file pnas.2605425123.sd01.xlsx]

## Sheet: VIGS_RNAseq
gene_id	Mg1B	Mg2B	Mg6B	Mg7B	Mg9B	Mg10B	A1B	A3B	A6B	A9B	A11B	A12B	gene_name	gene_chr	gene_start	gene_end	gene_strand	gene_length	gene_biotype	gene_description	Family
CRO_01G002250	0	0	0.0151283	0	0	0	0	0	0	0	0	0	CRO_01G002250	Chr1	2412884	2416027	-	2879	protein_coding	- && sp|Q9C888|PLDA4_ARATH Phospholipase D alpha 4 OS=Arabidopsis thaliana OX=3702 GN=PLDALPHA4 PE=2 SV=1 && PF12357:Phospholipase D C terminal	TALE
CRO_01G004030	0	0	0	0.0611718	0	0	0	0	0	0	0	0	CRO_01G004030	Chr1	3529867	3531843	+	1891	protein_coding	- && sp|Q8K157|GALM_MOUSE Galactose mutarotase OS=Mus musculus OX=10090 GN=Galm PE=1 SV=1 && PF01263:Aldose 1-epimerase	B3
CRO_01G005200	0	0	0	0.0304571	0	0	0	0	0	0	0	0	CRO_01G005200	Chr1	4447966	4449231	-	1266	protein_coding	- && sp|Q9LQQ0|DIR25_ARATH Dirigent protein 25 OS=Arabidopsis thaliana OX=3702 GN=DIR25 PE=3 SV=1 && PF03018:Dirigent-like protein	NAC
CRO_01G008250	0.0315759	0	0	0	0	0	0	0	0	0	0	0	CRO_01G008250	Chr1	7360504	7363209	+	2706	protein_coding	- && - && -	WOX
CRO_01G008600	0.0852739	0.0364797	0	0	0	0	0	0	0	0	0	0	CRO_01G008600	Chr1	7679180	7681297	-	1002	protein_coding	- && - && -	-
CRO_01G009360	0	0	0	0	0	0.0583037	0	0	0	0	0	0	CRO_01G009360	Chr1	8952309	8954059	+	663	protein_coding	- && - && -	-
CRO_01G010710	0	0	0.0236195	0	0	0.0209628	0	0	0	0	0	0	CRO_01G010710	Chr1	11383787	11385825	+	1844	protein_coding	- && sp|O82811|NRT21_ARATH High-affinity nitrate transporter 2.1 OS=Arabidopsis thaliana OX=3702 GN=NRT2.1 PE=1 SV=1 && PF07690:Major Facilitator Superfamily	-
CRO_01G010900	0	0	0	0	0.0887603	0	0	0	0	0	0	0	CRO_01G010900	Chr1	11806379	11808704	-	1886	protein_coding	- && sp|Q9FKL2|MYB36_ARATH Transcription factor MYB36 OS=Arabidopsis thaliana OX=3702 GN=MYB36 PE=1 SV=1 && PF00249:Myb-like DNA-binding domain	MYB
CRO_01G015970	0	0	0.0896181	0	0	0	0	0	0	0	0	0	CRO_01G015970	Chr1	27200717	27201202	-	486	protein_coding	- && - && -	-
CRO_01G016390	0	0.108788	0.388879	0	0	0	0	0	0	0	0	0	CRO_01G016390	Chr1	28157723	28170805	-	336	protein_coding	- && - && -	-
CRO_01G016630	0.131859	0	0	0	0	0	0	0	0	0	0	0	CRO_01G016630	Chr1	29340112	29342016	+	324	protein_coding	- && - && -	-
CRO_01G016670	0	0.0696241	0.663686	0	0	0	0	0	0	0	0	0	CRO_01G016670	Chr1	29538932	29539456	+	525	protein_coding	- && sp|O80805|PHE1_ARATH MADS-box transcription factor PHERES 1 OS=Arabidopsis thaliana OX=3702 GN=PHE1 PE=1 SV=1 && PF00319:SRF-type transcription factor (DNA-binding and dimerisation domain)	M-type_MADS
CRO_01G018860	0	0	0	0.191834	0	0	0	0	0	0	0	0	CRO_01G018860	Chr1	39277702	39278085	+	201	protein_coding	- && - && -	-
CRO_01G020680	0	0.0456338	0	0	0.0522478	0	0	0	0	0	0	0	CRO_01G020680	Chr1	45934196	45935323	+	801	protein_coding	- && sp|Q9M6A7|CLV1B_SOYBN Leucine-rich repeat receptor-like kinase protein CLV1B OS=Glycine max OX=3847 GN=CLV1B PE=2 SV=1 && -	Trihelix
CRO_01G021360	0	0.0329007	0	0	0	0	0	0	0	0	0	0	CRO_01G021360	Chr1	49147845	49150066	-	2222	protein_coding	- && sp|Q9XID3|Y1343_ARATH G-type lectin S-receptor-like serine/threonine-protein kinase At1g34300 OS=Arabidopsis thaliana OX=3702 GN=At1g34300 PE=1 SV=1 && PF01453:D-mannose binding lectin	FAR1
CRO_01G022250	0	0	0	0.135293	0	0	0	0	0	0	0	0	CRO_01G022250	Chr1	51643742	51644500	+	570	protein_coding	- && sp|Q7XA42|RGA1_SOLBU Putative disease resistance protein RGA1 OS=Solanum bulbocastanum OX=147425 GN=RGA1 PE=2 SV=2 && PF00931:NB-ARC domain	bHLH
CRO_01G022580	0	0	0.0460893	0	0	0	0	0	0	0	0	0	CRO_01G022580	Chr1	53584951	53586609	+	945	protein_coding	- && - && -	-
CRO_01G023770	0	0	0	0	0	0.35792	0	0	0	0	0	0	CRO_01G023770	Chr1	58437482	58437805	+	324	protein_coding	- && - && -	-
CRO_01G024400	0	0	0	0	0.0262385	0.0484707	0	0	0	0	0	0	CRO_01G024400	Chr1	60603507	60605746	-	1595	protein_coding	- && sp|Q9FZ03|MAN2_SOLLC Mannan endo-1,4-beta-mannosidase 2 OS=Solanum lycopersicum OX=4081 GN=MAN2 PE=2 SV=2 && PF00150:Cellulase (glycosyl hydrolase family 5)	bZIP
CRO_01G024710	0	0.122454	0.0729554	0	0	0.0647494	0	0	0	0	0	0	CRO_01G024710	Chr1	62893462	62895319	+	597	protein_coding	- && - && -	-
CRO_01G025280	0	0	0	0	0.670681	0	0	0	0	0	0	0	CRO_01G025280	Chr1	64110902	64111832	-	312	protein_coding	- && - && -	-
CRO_01G026690	0	0	0	0	0	0.0086073	0	0	0	0	0	0	CRO_01G026690	Chr1	68062604	68068933	+	4491	protein_coding	- && sp|Q8LIY8|CCD8B_ORYSJ Carotenoid cleavage dioxygenase 8 homolog B, chloroplastic OS=Oryza sativa subsp. japonica OX=39947 GN=CCD8B PE=1 SV=1 && PF03055:Retinal pigment epithelial membrane protein	C2H2
CRO_01G029600	0	0	0.0669038	0	0	0	0	0	0	0	0	0	CRO_01G029600	Chr1	72952577	72954035	+	1302	protein_coding	- && - && -	-
CRO_01G029720	0	0.320637	0.191028	0.169117	0.367109	0	0	0	0	0	0	0	CRO_01G029720	Chr1	73086673	73087249	-	228	protein_coding	- && - && -	-
CRO_01G030200	0	0	0.315612	0	0.151632	0	0	0	0	0	0	0	CRO_01G030200	Chr1	73788577	73789025	+	276	protein_coding	- && - && -	-
CRO_01G030230	0	0	0.168815	0	0	0	0	0	0	0	0	0	CRO_01G030230	Chr1	73803310	73803904	-	258	protein_coding	- && - && -	-
CRO_01G030930	0	0	0	0	0.193752	0	0	0	0	0	0	0	CRO_01G030930	Chr1	74806256	74807110	+	648	protein_coding	- && - && -	-
CRO_01G031060	0	0	0	0	0.0569394	0	0	0	0	0	0	0	CRO_01G031060	Chr1	74954831	74955565	+	735	protein_coding	- && - && -	-
CRO_01G031070	0	0	0	0	0.0541403	0	0	0	0	0	0	0	CRO_01G031070	Chr1	74957635	74958407	+	773	protein_coding	- && - && -	-
CRO_01G031140	0.0536038	0	0	0	0	0	0	0	0	0	0	0	CRO_01G031140	Chr1	75046201	75048995	-	797	protein_coding	- && sp|P36591|DYR_SCHPO Dihydrofolate reductase OS=Schizosaccharomyces pombe (strain 972 / ATCC 24843) OX=284812 GN=dfr1 PE=2 SV=2 && PF03959:Serine hydrolase (FSH1)	-
CRO_01G031360	0	0	0	0.116844	0	0	0	0	0	0	0	0	CRO_01G031360	Chr1	75335940	75336269	+	330	protein_coding	- && - && -	-
CRO_01G031950	0	0	0	0	0.061051	0	0	0	0	0	0	0	CRO_01G031950	Chr1	76249276	76251261	-	1371	protein_coding	- && sp|Q9S9Z2|MYB93_ARATH Transcription factor MYB93 OS=Arabidopsis thaliana OX=3702 GN=MYB93 PE=1 SV=1 && PF00249:Myb-like DNA-binding domain	MYB_related
CRO_02G001270	0	0	0.0683743	0	0.131399	0	0	0	0	0	0	0	CRO_02G001270	Chr2	1972780	1974053	-	1274	protein_coding	- && sp|Q5XF85|ATL42_ARATH E3 ubiquitin-protein ligase ATL42 OS=Arabidopsis thaliana OX=3702 GN=ATL42 PE=1 SV=2 && PF13639:Ring finger domain	ARR-B
CRO_02G001660	0	0.155213	0	0	0	0	0	0	0	0	0	0	CRO_02G001660	Chr2	2448242	2451011	+	471	protein_coding	- && sp|Q7PC88|AB31G_ARATH ABC transporter G family member 31 OS=Arabidopsis thaliana OX=3702 GN=ABCG31 PE=1 SV=1 && PF00005:ABC transporter	MYB_related
CRO_02G002210	0.0471028	0	0.0480203	0.0425123	0	0	0	0	0	0	0	0	CRO_02G002210	Chr2	3015363	3017468	+	907	protein_coding	- && - && PF06521:PAR1 protein	-
CRO_02G002410	0	0	0.0588971	0	0	0	0	0	0	0	0	0	CRO_02G002410	Chr2	3173319	3175283	+	1479	protein_coding	- && sp|P71055|EPSF_BACSU Putative glycosyltransferase EpsF OS=Bacillus subtilis (strain 168) OX=224308 GN=epsF PE=2 SV=1 && PF13439:Glycosyltransferase Family 4|PF13692:Glycosyl transferases group 1	-
CRO_02G002540	0	0	0.0324307	0	0	0	0	0	0	0	0	0	CRO_02G002540	Chr2	3259542	3260884	-	1343	protein_coding	- && sp|A2Q5W1|ERN1_MEDTR Ethylene-responsive transcription factor ERN1 OS=Medicago truncatula OX=3880 GN=ERN1 PE=2 SV=1 && PF00847:AP2 domain	ERF
CRO_02G002970	0	0	0	0	0	0.15159	0	0	0	0	0	0	CRO_02G002970	Chr2	3629812	3630731	-	255	protein_coding	- && - && -	-
CRO_02G003210	0	0.128255	0	0	0	0	0	0	0	0	0	0	CRO_02G003210	Chr2	3887162	3887555	+	285	protein_coding	- && - && -	-
CRO_02G004360	0	0.140048	0	0	0	0	0	0	0	0	0	0	CRO_02G004360	Chr2	5808195	5809792	-	261	protein_coding	- && - && -	-
CRO_02G004390	0.293624	0	0	0	0	0	0	0	0	0	0	0	CRO_02G004390	Chr2	5873475	5874454	-	291	protein_coding	- && sp|A0A0B6CGH9|F7ODM_OCIBA Oxoglutarate-dependent flavonoid 7-O-demethylase 1 OS=Ocimum basilicum OX=39350 GN=F7ODM1 PE=1 SV=1 && -	STAT
CRO_02G005760	0.0233966	0	0	0	0	0	0	0	0	0	0	0	CRO_02G005760	Chr2	9377600	9382474	+	1826	protein_coding	- && sp|A0A067XR63|XTH7_DIOKA Xyloglucan endotransglucosylase protein 7 OS=Diospyros kaki OX=35925 GN=XTH7 PE=1 SV=1 && PF06955:Xyloglucan endo-transglycosylase (XET) C-terminus|PF00722:Glycosyl hydrolases family 16	NAC
CRO_02G006060	0	0	0	0	0.0418924	0	0	0	0	0	0	0	CRO_02G006060	Chr2	10868530	10869605	+	999	protein_coding	- && sp|Q94ID7|GGPPS_HEVBR Geranylgeranyl pyrophosphate synthase, chloroplastic OS=Hevea brasiliensis OX=3981 GN=GGPS PE=1 SV=1 && PF00348:Polyprenyl synthetase	BES1
CRO_02G006500	0	0	0	0	0	0.220259	0	0	0	0	0	0	CRO_02G006500	Chr2	12618840	12620053	+	351	protein_coding	- && - && -	-
CRO_02G007030	0.0809133	0	0	0	0	0	0	0	0	0	0	0	CRO_02G007030	Chr2	13849070	13860253	+	1056	protein_coding	- && sp|Q94ID2|IPT5_ARATH Adenylate isopentenyltransferase 5, chloroplastic OS=Arabidopsis thaliana OX=3702 GN=IPT5 PE=1 SV=2 && PF01715:IPP transferase	-
CRO_02G007200	0	0	0	0	0.099644	0	0	0	0	0	0	0	CRO_02G007200	Chr2	14152442	14153281	-	840	protein_coding	- && - && -	-
CRO_02G007360	0	0	0.104447	0	0	0	0	0	0	0	0	0	CRO_02G007360	Chr2	15436643	15437059	-	417	protein_coding	- && sp|A0A3Q7I9E2|CTOMT_SOLLC Cathecol O-methyltransferase 1 OS=Solanum lycopersicum OX=4081 GN=CTOMT1 PE=1 SV=1 && PF08100:Plant O-methyltransferase dimerisation domain	-
CRO_02G007500	0.180263	0	0	0	0	0	0	0	0	0	0	0	CRO_02G007500	Chr2	15956645	15956954	-	237	protein_coding	- && - && -	-
CRO_02G007710	0	0	0.0480733	0	0	0	0	0	0	0	0	0	CRO_02G007710	Chr2	17683452	17686404	+	906	protein_coding	- && sp|D4N501|DIOX2_PAPSO Protopine O-dealkylase OS=Papaver somniferum OX=3469 GN=PODA PE=1 SV=1 && PF03171:2OG-Fe(II) oxygenase superfamily	STAT
CRO_02G007950	0	0	0	0.11614	0	0	0	0	0	0	0	0	CRO_02G007950	Chr2	19262373	19262781	+	332	protein_coding	- && sp|O04196|ISOA1_ARATH Isoamylase 1, chloroplastic OS=Arabidopsis thaliana OX=3702 GN=ISA1 PE=1 SV=1 && -	-
CRO_02G008040	0	0	0	0.126009	0	0	0	0	0	0	0	0	CRO_02G008040	Chr2	19633816	19634904	-	306	protein_coding	- && - && -	ERF
CRO_02G008090	0	0	0	0	0	0.666472	0	0	0	0	0	0	CRO_02G008090	Chr2	19963079	19964051	+	58	protein_coding	- && - && -	-
CRO_02G008690	0	0	0	0	0.123453	0	0	0	0	0	0	0	CRO_02G008690	Chr2	22959778	22961802	-	339	protein_coding	- && - && -	-
CRO_02G009000	0	0	0	0.127256	0	0.127575	0	0	0	0	0	0	CRO_02G009000	Chr2	24854948	24857553	+	303	protein_coding	- && - && -	-
CRO_02G009270	0	0	0	0	0.0334269	0	0	0	0	0	0	0	CRO_02G009270	Chr2	26112819	26114428	+	1252	protein_coding	- && - && -	ERF
CRO_02G009690	0	0.0525182	0	0	0	0.0277697	0	0	0	0	0	0	CRO_02G009690	Chr2	27559897	27561288	-	1392	protein_coding	- && - && -	-
CRO_02G009860	0	0	0.254704	0	0	0	0	0	0	0	0	0	CRO_02G009860	Chr2	28150032	28151352	-	342	protein_coding	- && - && -	-
CRO_02G009880	0.296682	0.253838	0	0	0	0	0	0	0	0	0	0	CRO_02G009880	Chr2	28177633	28177920	-	288	protein_coding	- && - && -	-
CRO_02G010340	0.103947	0	0	0	0	0	0	0	0	0	0	0	CRO_02G010340	Chr2	29577813	29578223	-	411	protein_coding	- && sp|Q9FYG4|GLOX1_ARATH Aldehyde oxidase GLOX1 OS=Arabidopsis thaliana OX=3702 GN=GLOX1 PE=2 SV=1 && -	NAC
CRO_02G011040	0	0	0	0	0	0.218392	0	0	0	0	0	0	CRO_02G011040	Chr2	32864478	32865720	-	354	protein_coding	- && - && -	-
CRO_02G012740	0.113926	0	0	0	0	0	0	0	0	0	0	0	CRO_02G012740	Chr2	40433028	40433668	+	375	protein_coding	- && - && -	-
CRO_02G013080	0	0	0	0.0472532	0	0	0	0	0	0	0	0	CRO_02G013080	Chr2	41959938	41960828	+	816	protein_coding	- && sp|Q6L400|R1B16_SOLDE Putative late blight resistance protein homolog R1B-16 OS=Solanum demissum OX=50514 GN=R1B-16 PE=3 SV=1 && -	C3H
CRO_02G014410	0	0.0316473	0	0	0.0724683	0	0	0	0	0	0	0	CRO_02G014410	Chr2	45747202	45750267	+	1155	protein_coding	- && sp|Q9ZWJ9|ARR2_ARATH Two-component response regulator ARR2 OS=Arabidopsis thaliana OX=3702 GN=ARR2 PE=1 SV=1 && -	ARR-B
CRO_02G014930	0	0	0	0	0.0825453	0	0	0	0	0	0	0	CRO_02G014930	Chr2	48389765	48390405	-	507	protein_coding	- && - && -	-
CRO_02G015330	0.1477	0	0	0.0333264	0	0	0	0	0	0	0	0	CRO_02G015330	Chr2	49464440	49466995	-	1157	protein_coding	- && sp|Q9LEH3|PER15_IPOBA Peroxidase 15 OS=Ipomoea batatas OX=4120 GN=pod PE=1 SV=1 && PF00141:Peroxidase	NAC
CRO_02G015580	0	0	0.0987628	0	0	0	0	0	0	0	0	0	CRO_02G015580	Chr2	50377162	50377720	+	441	protein_coding	- && - && -	-
CRO_02G016190	0	0	0	0.0229379	0	0	0	0	0	0	0	0	CRO_02G016190	Chr2	52375493	52381229	-	1681	protein_coding	- && sp|B3LU25|KRR1_YEAS1 KRR1 small subunit processome component OS=Saccharomyces cerevisiae (strain RM11-1a) OX=285006 GN=KRR1 PE=3 SV=1 && PF21800:KRR1 small subunit processome component, second KH domain	-
CRO_02G018430	0	0.0402119	0	0	0	0	0	0	0	0	0	0	CRO_02G018430	Chr2	59570898	59571806	+	909	protein_coding	- && - && PF12061:Late blight resistance protein R1	-
CRO_02G020460	0	0	0	0	0.0317771	0	0	0	0	0	0	0	CRO_02G020460	Chr2	63827785	63831325	+	1317	protein_coding	- && sp|F4I8S3|CLSY3_ARATH SNF2 domain-containing protein CLASSY 3 OS=Arabidopsis thaliana OX=3702 GN=CLSY3 PE=1 SV=1 && PF00271:Helicase conserved C-terminal domain	ERF
CRO_02G022140	0	0	0	0	0.0372833	0.0172184	0	0	0	0	0	0	CRO_02G022140	Chr2	67950079	67954540	+	2245	protein_coding	- && sp|O64566|PIRL6_ARATH Plant intracellular Ras-group-related LRR protein 6 OS=Arabidopsis thaliana OX=3702 GN=PIRL6 PE=2 SV=1 && -	-
CRO_02G022280	0	0	0.091309	0	0	0	0	0	0	0	0	0	CRO_02G022280	Chr2	68160018	68162486	+	477	protein_coding	- && - && -	-
CRO_02G022750	0.147065	0	0	0	0	0	0	0	0	0	0	0	CRO_02G022750	Chr2	68810126	68813699	-	581	protein_coding	- && - && -	-
CRO_02G022800	0	0.0499353	0.0297503	0	0.0857592	0	0	0	0	0	0	0	CRO_02G022800	Chr2	68885831	68887662	+	1464	protein_coding	- && sp|O82616|SCRK5_ARATH Probable fructokinase-5 OS=Arabidopsis thaliana OX=3702 GN=At4g10260 PE=2 SV=1 && PF00294:pfkB family carbohydrate kinase	MIKC_MADS
CRO_02G022970	0	0	0	0	0.0181485	0	0	0	0	0	0	0	CRO_02G022970	Chr2	69008401	69012178	+	2306	protein_coding	- && sp|P05100|3MG1_ECOLI DNA-3-methyladenine glycosylase 1 OS=Escherichia coli (strain K12) OX=83333 GN=tag PE=1 SV=1 && PF03352:Methyladenine glycosylase	-
CRO_02G023380	0	0	0	0	0	0.0173187	0	0	0	0	0	0	CRO_02G023380	Chr2	69552843	69558501	-	2232	protein_coding	- && sp|Q6E6S7|AP1_VITVI Agamous-like MADS-box protein AP1 OS=Vitis vinifera OX=29760 GN=AP1 PE=2 SV=1 && -	MIKC_MADS
CRO_02G023670	0	0	0	0.0264281	0	0	0	0	0	0	0	0	CRO_02G023670	Chr2	69845882	69850396	+	1459	protein_coding	- && sp|Q9SND6|M3K20_ARATH Mitogen-activated protein kinase kinase kinase 20 OS=Arabidopsis thaliana OX=3702 GN=MAPKKK20 PE=1 SV=1 && PF00069:Protein kinase domain	NF-YC
CRO_02G023840	0	0	0	0.037147	0	0	0	0	0	0	0	0	CRO_02G023840	Chr2	69952372	69953409	-	1038	protein_coding	- && - && PF03754:B3 domain-containing protein At2g31720-like	B3
CRO_02G025810	0	0	0	0	0	0.021333	0	0	0	0	0	0	CRO_02G025810	Chr2	71619848	71622711	+	1812	protein_coding	- && sp|Q8RX77|PTR21_ARATH Protein NRT1/ PTR FAMILY 2.13 OS=Arabidopsis thaliana OX=3702 GN=NPF2.13 PE=1 SV=1 && PF00854:POT family	BBR-BPC
CRO_02G027770	0	0	0	0.0781066	0	0.0783026	0	0	0	0	0	0	CRO_02G027770	Chr2	73173580	73177195	+	1481	protein_coding	- && - && PF13855:Leucine rich repeat	-
CRO_02G029280	0	0	0.0604922	0	0	0	0	0	0	0	0	0	CRO_02G029280	Chr2	74481485	74482455	+	720	protein_coding	- && sp|Q9M8T7|HIP8_ARATH Heavy metal-associated isoprenylated plant protein 8 OS=Arabidopsis thaliana OX=3702 GN=HIPP08 PE=3 SV=1 && PF00403:Heavy-metal-associated domain	MIKC_MADS
CRO_02G029450	0.128295	0	0	0	0	0	0	0	0	0	0	0	CRO_02G029450	Chr2	74677408	74678360	+	333	protein_coding	- && - && -	-
CRO_02G029770	0.0102182	0.00874256	0	0	0.0200194	0	0	0	0	0	0	0	CRO_02G029770	Chr2	75174687	75179471	+	4181	protein_coding	- && sp|Q8VZ20|ASR3_ARATH Trihelix transcription factor ASR3 OS=Arabidopsis thaliana OX=3702 GN=ASR3 PE=1 SV=1 && PF13837:Myb/SANT-like DNA-binding domain	Trihelix
CRO_03G000530	0	0	0	0	0	0.0386941	0	0	0	0	0	0	CRO_03G000530	Chr3	569937	572662	-	1998	protein_coding	- && sp|Q42580|PER21_ARATH Peroxidase 21 OS=Arabidopsis thaliana OX=3702 GN=PER21 PE=1 SV=1 && PF00141:Peroxidase	NAC
CRO_03G002000	0	0	0	0	3.87504	5.44039	0	0	0	0	0	0	CRO_03G002000	Chr3	2169276	2169800	-	270	protein_coding	- && - && -	-
CRO_03G002040	0	0	0	0.0665952	0	0	0	0	0	0	0	0	CRO_03G002040	Chr3	2185976	2188640	+	579	protein_coding	- && sp|Q6DHN0|TMM53_DANRE Transmembrane protein 53 OS=Danio rerio OX=7955 GN=tmem53 PE=2 SV=1 && PF05705:Eukaryotic protein of unknown function (DUF829)	-
CRO_03G002840	0	0.0579741	0	0	0	0	0	0	0	0	0	0	CRO_03G002840	Chr3	2988836	2990827	-	1261	protein_coding	- && sp|Q94EG3|NEC1_NICLS Nectarin-1 OS=Nicotiana langsdorffii x Nicotiana sanderae OX=164110 GN=NECI PE=1 SV=1 && PF00190:Cupin	bZIP
CRO_03G002970	0.0225805	0	0	0	0.0663591	0	0	0	0	0	0	0	CRO_03G002970	Chr3	3405896	3408309	-	1892	protein_coding	- && sp|A0A068Q6L2|C7317_PRUMU Cytochrome P450 736A117 OS=Prunus mume OX=102107 GN=CYP736A117 PE=2 SV=1 && PF00067:Cytochrome P450	HSF
CRO_03G002980	0.0238672	0	0.0243321	0	0.514363	0.0431904	0	0	0	0	0	0	CRO_03G002980	Chr3	3422975	3425324	-	1790	protein_coding	- && sp|A0A068Q6L2|C7317_PRUMU Cytochrome P450 736A117 OS=Prunus mume OX=102107 GN=CYP736A117 PE=2 SV=1 && PF00067:Cytochrome P450	HSF
CRO_03G005200	0	0	0	0.0676467	0	0	0	0	0	0	0	0	CRO_03G005200	Chr3	6961030	6961599	-	570	protein_coding	- && sp|Q0ZIV6|YCF2_VITVI Protein Ycf2 OS=Vitis vinifera OX=29760 GN=ycf2-A PE=3 SV=1 && -	-
CRO_03G007310	0	0	0	0	0	0.144777	0	0	0	0	0	0	CRO_03G007310	Chr3	12037280	12037546	+	267	protein_coding	- && sp|Q7XQU7|P2C41_ORYSJ Probable protein phosphatase 2C 41 OS=Oryza sativa subsp. japonica OX=39947 GN=Os04g0452000 PE=2 SV=2 && -	CAMTA
CRO_03G007430	0	0	0.487186	0	0	0	0	0	0	0	0	0	CRO_03G007430	Chr3	12688806	12689252	-	447	protein_coding	- && - && PF03181:BURP domain	-
CRO_03G008510	0	0.0150795	0	0	0.017265	0	0	0	0	0	0	0	CRO_03G008510	Chr3	18377190	18381036	-	2424	protein_coding	- && sp|Q9SLK6|ALA6_ARATH Phospholipid-transporting ATPase 6 OS=Arabidopsis thaliana OX=3702 GN=ALA6 PE=1 SV=2 && PF13246:Cation transport ATPase (P-type)|PF16209:Phospholipid-translocating ATPase N-terminal	ERF
CRO_03G008860	0.135842	0.0581123	0.0692439	0	0	0.184366	0	0	0	0	0	0	CRO_03G008860	Chr3	20975206	20976750	-	629	protein_coding	- && - && -	-
CRO_03G011780	0	0	0	0.0212094	0	0	0	0	0	0	0	0	CRO_03G011780	Chr3	33681173	33683234	+	1818	protein_coding	- && - && -	-
CRO_03G012270	0.0566232	0	0	0.0255524	0	0	0	0	0	0	0	0	CRO_03G012270	Chr3	35649604	35651112	-	1509	protein_coding	- && sp|Q5NE24|NSP2_MEDTR Protein NODULATION SIGNALING PATHWAY 2 OS=Medicago truncatula OX=3880 GN=NSP2 PE=1 SV=1 && PF03514:GRAS domain family	GRAS
CRO_03G012930	0	0	0.109159	0	0	0	0	0	0	0	0	0	CRO_03G012930	Chr3	37608394	37611471	+	399	protein_coding	- && - && -	-
CRO_03G015260	0	0.0876562	0	0	0.100361	0	0	0	0	0	0	0	CRO_03G015260	Chr3	43999868	44001884	+	417	protein_coding	- && - && -	-
CRO_03G017550	0	0	0	0	0.357696	0	0	0	0	0	0	0	CRO_03G017550	Chr3	49311385	49311821	-	351	protein_coding	- && - && -	-
CRO_03G019720	0.128295	0	0.392382	0	0	0	0	0	0	0	0	0	CRO_03G019720	Chr3	54960650	54961123	-	333	protein_coding	- && - && -	-
CRO_03G020270	0	0.0192585	0	0.0203154	0	0	0	0	0	0	0	0	CRO_03G020270	Chr3	56266393	56270317	+	1898	protein_coding	- && sp|H2DH21|C7A29_PANGI Cytochrome P450 CYP72A219 OS=Panax ginseng OX=4054 PE=2 SV=1 && PF00067:Cytochrome P450	bHLH
CRO_03G020310	0	0	0	0.443203	0	0	0	0	0	0	0	0	CRO_03G020310	Chr3	56484805	56485660	+	348	protein_coding	- && sp|Q8GSN1|MOMT_CATRO Myricetin O-methyltransferase OS=Catharanthus roseus OX=4058 PE=1 SV=1 && PF00891:O-methyltransferase domain	-
CRO_03G020320	0	0.0234763	0	0	0	0	0	0	0	0	0	0	CRO_03G020320	Chr3	56495170	56499387	+	1557	protein_coding	- && sp|H2DH21|C7A29_PANGI Cytochrome P450 CYP72A219 OS=Panax ginseng OX=4054 PE=2 SV=1 && PF00067:Cytochrome P450	bHLH
CRO_03G020330	0	0	0.0495499	0	0.0476115	0	0	0	0	0	0	0	CRO_03G020330	Chr3	56500396	56501274	+	879	protein_coding	- && - && -	-
CRO_03G020820	0	0.136901	0	0	0.0783717	0.0723883	0	0	0	0	0	0	CRO_03G020820	Chr3	57434113	57434770	-	534	protein_coding	- && sp|Q9SAI1|FDM5_ARATH Factor of DNA methylation 5 OS=Arabidopsis thaliana OX=3702 GN=FDM5 PE=2 SV=1 && PF03468:XS domain|PF03470:XS zinc finger domain	-
CRO_03G021520	0	0	0	0.0630558	0	0	0	0	0	0	0	0	CRO_03G021520	Chr3	59162013	59165266	+	1223	protein_coding	- && sp|Q9ZV02|SWET9_ARATH Bidirectional sugar transporter SWEET9 OS=Arabidopsis thaliana OX=3702 GN=SWEET9 PE=1 SV=1 && PF03083:Sugar efflux transporter for intercellular exchange	DBB
CRO_03G022910	0	0.372037	0	0.0981136	0	0	0	0	0	0	0	0	CRO_03G022910	Chr3	62868421	62869082	-	393	protein_coding	- && - && PF12776:Myb/SANT-like DNA-binding domain	B3
CRO_03G023370	0	0	0	0	0.177709	0	0	0	0	0	0	0	CRO_03G023370	Chr3	63321149	63323669	-	471	protein_coding	- && sp|P60496|BABL_LILLO Chemocyanin OS=Lilium longiflorum OX=4690 PE=1 SV=1 && PF02298:Plastocyanin-like domain	MYB
CRO_03G023750	0.0245248	0	0	0	0	0.0221902	0	0	0	0	0	0	CRO_03G023750	Chr3	63751571	63754829	-	1742	protein_coding	- && sp|F4HVM3|WTR10_ARATH WAT1-related protein At1g68170 OS=Arabidopsis thaliana OX=3702 GN=At1g68170 PE=3 SV=1 && PF00892:EamA-like transporter family	ERF
CRO_03G024070	0.0157125	0.0403302	0	0.0283624	0.0769593	0	0	0	0	0	0	0	CRO_03G024070	Chr3	64269748	64277953	+	2719	protein_coding	- && sp|Q9MAX3|SUT12_ARATH Sulfate transporter 1.2 OS=Arabidopsis thaliana OX=3702 GN=SULTR1;2 PE=1 SV=1 && PF01740:STAS domain|PF00916:Sulfate permease family	MIKC_MADS
CRO_03G025410	0.175812	0.0752112	0	0	0	0.0795378	0	0	0	0	0	0	CRO_03G025410	Chr3	65667082	65668320	-	486	protein_coding	- && - && -	-
CRO_03G025620	0.0392307	0	0.0399949	0	0	0	0	0	0	0	0	0	CRO_03G025620	Chr3	65872977	65874065	+	1089	protein_coding	- && sp|P11670|PRB1_TOBAC Basic form of pathogenesis-related protein 1 OS=Nicotiana tabacum OX=4097 PE=3 SV=1 && PF00188:Cysteine-rich secretory protein family	M-type_MADS
CRO_03G025660	0	0	0	0.0840973	0	0	0	0	0	0	0	0	CRO_03G025660	Chr3	65910189	65911105	+	917	protein_coding	- && sp|P11670|PRB1_TOBAC Basic form of pathogenesis-related protein 1 OS=Nicotiana tabacum OX=4097 PE=3 SV=1 && PF00188:Cysteine-rich secretory protein family	M-type_MADS
CRO_03G026520	0	0	0.241969	0	0	0	0	0	0	0	0	0	CRO_03G026520	Chr3	67020963	67023751	+	360	protein_coding	- && - && -	-
CRO_03G026560	0.0216754	0	0	0	0	0	0	0	0	0	0	0	CRO_03G026560	Chr3	67062021	67065649	-	1971	protein_coding	- && sp|Q9LM20|PUM8_ARATH Putative pumilio homolog 8, chloroplastic OS=Arabidopsis thaliana OX=3702 GN=APUM8 PE=3 SV=2 && PF22493:NOP9-like PUF repeat domain	C3H
CRO_03G027280	0	0.0371281	0.0221201	0	0	0	0	0	0	0	0	0	CRO_03G027280	Chr3	67700701	67703340	+	1969	protein_coding	- && - && PF00010:Helix-loop-helix DNA-binding domain	bHLH
CRO_03G027390	0.0487141	0	0	0	0	0	0	0	0	0	0	0	CRO_03G027390	Chr3	67799707	67800920	+	877	protein_coding	- && - && PF07939:Protein of unknown function (DUF1685)	-
CRO_03G029070	0.0586039	0	0	0	0	0	0	0	0	0	0	0	CRO_03G029070	Chr3	68991443	68992171	-	729	protein_coding	- && - && PF03087:Protein BPS1	-
CRO_03G030970	0	0	0.065397	0	0	0	0	0	0	0	0	0	CRO_03G030970	Chr3	70272500	70273165	-	666	protein_coding	- && sp|Q9FKK2|AGL62_ARATH Agamous-like MADS-box protein AGL62 OS=Arabidopsis thaliana OX=3702 GN=AGL62 PE=1 SV=1 && PF00319:SRF-type transcription factor (DNA-binding and dimerisation domain)	M-type_MADS
CRO_03G031180	0	0.0532837	0	0	0	0	0	0	0	0	0	0	CRO_03G031180	Chr3	70403905	70405276	-	1372	protein_coding	- && - && PF12609:Wound-induced protein	Nin-like
CRO_03G031360	0	0	0	0	0	0.0414313	0	0	0	0	0	0	CRO_03G031360	Chr3	70585695	70587549	-	933	protein_coding	- && sp|Q9LDR8|MY102_ARATH Transcription factor MYB102 OS=Arabidopsis thaliana OX=3702 GN=MYB102 PE=2 SV=1 && PF00249:Myb-like DNA-binding domain	MYB
CRO_03G031700	0	0	0	0.044168	0	0	0	0	0	0	0	0	CRO_03G031700	Chr3	70913303	70915705	-	873	protein_coding	- && sp|Q1PFC2|AGL66_ARATH Agamous-like MADS-box protein AGL66 OS=Arabidopsis thaliana OX=3702 GN=AGL66 PE=1 SV=1 && PF00319:SRF-type transcription factor (DNA-binding and dimerisation domain)	M-type_MADS
CRO_03G032000	0.0093566	0	0	0	0	0	0	0	0	0	0	0	CRO_03G032000	Chr3	71203582	71211599	-	4566	protein_coding	- && sp|Q9T048|DRL27_ARATH Disease resistance protein At4g27190 OS=Arabidopsis thaliana OX=3702 GN=At4g27190 PE=2 SV=1 && PF14299:Phloem protein 2	WRKY
CRO_03G032100	0	0	0	0.0321322	0	0	0	0	0	0	0	0	CRO_03G032100	Chr3	71321391	71323906	-	1200	protein_coding	- && sp|Q43735|PER27_ARATH Peroxidase 27 OS=Arabidopsis thaliana OX=3702 GN=PER27 PE=1 SV=1 && PF00141:Peroxidase	NAC
CRO_03G032680	0	0	0	0	0	0.029712	0	0	0	0	0	0	CRO_03G032680	Chr3	72184352	72187323	-	1301	protein_coding	- && sp|Q67ZU1|LIP2_ARATH Triacylglycerol lipase 2 OS=Arabidopsis thaliana OX=3702 GN=LIP2 PE=2 SV=1 && PF04083:Partial alpha/beta-hydrolase lipase region	C3H
CRO_04G001930	0	0.0151106	0	0	0	0	0	0	0	0	0	0	CRO_04G001930	Chr4	1773034	1775636	-	2419	protein_coding	- && sp|Q56YT0|LAC3_ARATH Laccase-3 OS=Arabidopsis thaliana OX=3702 GN=LAC3 PE=2 SV=2 && PF07732:Multicopper oxidase|PF00394:Multicopper oxidase|PF07731:Multicopper oxidase	ERF
CRO_04G002700	0	0	0	0	0	0.0138154	0	0	0	0	0	0	CRO_04G002700	Chr4	2288939	2293032	-	2798	protein_coding	- && sp|Q9LMH6|FDM4_ARATH Factor of DNA methylation 4 OS=Arabidopsis thaliana OX=3702 GN=FDM4 PE=4 SV=1 && PF03469:XH domain|PF03468:XS domain	C2H2
CRO_04G004570	0	0.0440925	0	0	0	0	0	0	0	0	0	0	CRO_04G004570	Chr4	3492392	3494673	-	829	protein_coding	- && - && -	-
CRO_04G005790	0	0	0	0.017183	0.0559498	0	0	0	0	0	0	0	CRO_04G005790	Chr4	4367484	4369727	-	2244	protein_coding	- && sp|O80942|ZFP10_ARATH Zinc finger protein 10 OS=Arabidopsis thaliana OX=3702 GN=ZFP10 PE=2 SV=1 && -	C2H2
CRO_04G005800	0	0	0	0	0.0479937	0	0	0	0	0	0	0	CRO_04G005800	Chr4	4376893	4377764	+	872	protein_coding	- && sp|Q38895|SUP_ARATH Transcriptional regulator SUPERMAN OS=Arabidopsis thaliana OX=3702 GN=SUP PE=1 SV=1 && -	C2H2
CRO_04G006830	0	0	0	0	0.0445218	0	0	0	0	0	0	0	CRO_04G006830	Chr4	5793938	5796269	-	940	protein_coding	- && sp|Q1G2Y5|LTG21_ARATH Non-specific lipid transfer protein GPI-anchored 21 OS=Arabidopsis thaliana OX=3702 GN=LTPG21 PE=2 SV=1 && PF14368:Probable lipid transfer	-
CRO_04G006850	0	0	0	0	0	0.0392042	0	0	0	0	0	0	CRO_04G006850	Chr4	5802028	5803972	+	986	protein_coding	- && sp|Q7EB72|LTG15_ARATH Non-specific lipid transfer protein GPI-anchored 15 OS=Arabidopsis thaliana OX=3702 GN=LTPG15 PE=2 SV=1 && PF14368:Probable lipid transfer	ERF
CRO_04G007630	0	0	0.0422858	0	0	0	0	0	0	0	0	0	CRO_04G007630	Chr4	6400930	6402506	-	1030	protein_coding	- && - && -	C2H2
CRO_04G009710	0	0	0	0.178512	0	0	0	0	0	0	0	0	CRO_04G009710	Chr4	8481049	8483115	-	216	protein_coding	- && - && -	-
CRO_04G012100	0	0	0	0	0	0.204526	0	0	0	0	0	0	CRO_04G012100	Chr4	15462604	15463686	+	378	protein_coding	- && - && -	-
CRO_04G012130	0	0	0	0.117557	0	0	0	0	0	0	0	0	CRO_04G012130	Chr4	15619432	15621823	+	984	protein_coding	- && sp|Q93V93|PER44_ARATH Peroxidase 44 OS=Arabidopsis thaliana OX=3702 GN=PER44 PE=2 SV=1 && PF00141:Peroxidase	MYB
CRO_04G012460	0	0	0	0	0.0301299	0	0	0	0	0	0	0	CRO_04G012460	Chr4	19178480	19179868	-	1389	protein_coding	- && sp|Q99315|YG31B_YEAST Transposon Ty3-G Gag-Pol polyprotein OS=Saccharomyces cerevisiae (strain ATCC 204508 / S288c) OX=559292 GN=TY3B-G PE=1 SV=3 && PF24626:Tf2-1-like, SH3 domain|PF17921:Integrase zinc binding domain	C2H2
CRO_04G013260	0	0	0	0	0.191098	0	0	0	0	0	0	0	CRO_04G013260	Chr4	22866272	22866595	+	219	protein_coding	- && - && -	-
CRO_04G013270	0	0	0	0.0556402	0	0	0	0	0	0	0	0	CRO_04G013270	Chr4	23004376	23005334	-	693	protein_coding	- && - && -	-
CRO_04G013430	0	0	0	0	0	0.0762433	0	0	0	0	0	0	CRO_04G013430	Chr4	23525003	23525583	+	507	protein_coding	- && - && -	-
CRO_04G014150	0	0	0	0	0.197875	0	0	0	0	0	0	0	CRO_04G014150	Chr4	27062668	27063596	+	846	protein_coding	- && sp|Q9UR07|TF211_SCHPO Transposon Tf2-11 polyprotein OS=Schizosaccharomyces pombe (strain 972 / ATCC 24843) OX=284812 GN=Tf2-11 PE=3 SV=1 && PF24626:Tf2-1-like, SH3 domain	C2H2
CRO_04G014770	0.680832	0	0	0.15362	0.166735	0.308011	0	0	0	0	0	0	CRO_04G014770	Chr4	29705213	29706311	-	251	protein_coding	- && sp|Q8RUN1|ACA1_ORYSJ Calcium-transporting ATPase 1, plasma membrane-type OS=Oryza sativa subsp. japonica OX=39947 GN=ACA1 PE=2 SV=1 && -	MYB_related
CRO_04G015690	0.0691298	0	0	0	0	0	0	0	0	0	0	0	CRO_04G015690	Chr4	35268938	35271788	-	618	protein_coding	- && - && -	-
CRO_04G016200	0	0	0	0.0798315	0	0	0	0	0	0	0	0	CRO_04G016200	Chr4	37383872	37384858	-	483	protein_coding	- && - && -	-
CRO_04G016290	0	0.132437	0	0	0	0	0	0	0	0	0	0	CRO_04G016290	Chr4	37455752	37457507	-	276	protein_coding	- && - && -	-
CRO_04G017880	0.0646327	0.055299	0	0	0	0.0584801	0	0	0	0	0	0	CRO_04G017880	Chr4	43386894	43388339	+	661	protein_coding	- && sp|Q8L638|ALG10_ARATH Dol-P-Glc:Glc(2)Man(9)GlcNAc(2)-PP-Dol alpha-1,2-glucosyltransferase OS=Arabidopsis thaliana OX=3702 GN=ALG10 PE=1 SV=1 && PF04922:DIE2/ALG10 family	-
CRO_04G018440	0	0	0.130794	0.231583	0.125677	0	0	0	0	0	0	0	CRO_04G018440	Chr4	44931038	44932241	-	333	protein_coding	- && - && -	-
CRO_04G018640	0	0	0	0	0.0216842	0	0	0	0	0	0	0	CRO_04G018640	Chr4	45486246	45495839	-	1930	protein_coding	- && - && PF04646:Protein of unknown function, DUF604	C2H2
CRO_04G019440	0	0	0	0	0.0318134	0	0	0	0	0	0	0	CRO_04G019440	Chr4	47791842	47794853	+	2631	protein_coding	- && sp|Q9SR40|LAC7_ARATH Laccase-7 OS=Arabidopsis thaliana OX=3702 GN=LAC7 PE=2 SV=1 && PF00394:Multicopper oxidase|PF07731:Multicopper oxidase	MYB
CRO_04G020260	0	0	0	0.15301	0	0	0	0	0	0	0	0	CRO_04G020260	Chr4	48953674	48953925	+	252	protein_coding	- && sp|B9DGT7|TBA2_ARATH Tubulin alpha-2 chain OS=Arabidopsis thaliana OX=3702 GN=TUBA2 PE=2 SV=2 && -	-
CRO_04G020300	0	0	0	0	0	0.176509	0	0	0	0	0	0	CRO_04G020300	Chr4	49079368	49079687	+	219	protein_coding	- && - && -	-
CRO_04G020500	0	0	0.0660917	0	0	0	0	0	0	0	0	0	CRO_04G020500	Chr4	49446261	49447578	-	1318	protein_coding	- && - && -	MYB_related
CRO_04G022410	0	0.123073	0	0	0	0	0	0	0	0	0	0	CRO_04G022410	Chr4	54096321	54097440	+	297	protein_coding	- && - && -	-
CRO_04G022570	0	0	0	0	0.0348029	0	0	0	0	0	0	0	CRO_04G022570	Chr4	54496463	54498867	+	2405	protein_coding	- && - && -	-
CRO_04G025320	0	0	0	0.029752	0	0	0	0	0	0	0	0	CRO_04G025320	Chr4	60181727	60183022	-	1296	protein_coding	- && sp|Q3EBM5|ASPR1_ARATH Probable aspartic protease At2g35615 OS=Arabidopsis thaliana OX=3702 GN=At2g35615 PE=3 SV=1 && PF14543:Xylanase inhibitor N-terminal|PF14541:Xylanase inhibitor C-terminal	Trihelix
CRO_04G025930	0	0	0	0	0.0417253	0	0	0	0	0	0	0	CRO_04G025930	Chr4	60803665	60804667	+	1003	protein_coding	- && sp|P92995|GLT1_ARATH Germin-like protein subfamily T member 1 OS=Arabidopsis thaliana OX=3702 GN=GLP1 PE=2 SV=2 && PF00190:Cupin	bZIP
CRO_04G026440	0	0.0793473	0.0315155	0	0.0302825	0	0	0	0	0	0	0	CRO_04G026440	Chr4	61599440	61600821	+	1382	protein_coding	- && sp|A0A3Q8GLE8|NEPS3_NEPRA (+)-cis,cis-nepetalactol synthase NEPS3 OS=Nepeta racemosa OX=54731 GN=NEPS3 PE=1 SV=1 && PF13561:Enoyl-(Acyl carrier protein) reductase	NAC
CRO_04G027540	0	0	0	0	0.145113	0	0	0	0	0	0	0	CRO_04G027540	Chr4	63375620	63380233	+	1442	protein_coding	- && sp|Q9CA68|GDL31_ARATH GDSL esterase/lipase At1g74460 OS=Arabidopsis thaliana OX=3702 GN=At1g74460 PE=2 SV=1 && PF00657:GDSL-like Lipase/Acylhydrolase	HB-PHD
CRO_04G028920	0	0	0	0	0	0.230091	0	0	0	0	0	0	CRO_04G028920	Chr4	65428418	65428753	+	336	protein_coding	- && - && -	-
CRO_04G032310	0	0.0322334	0	0	0	0	0	0	0	0	0	0	CRO_04G032310	Chr4	68129644	68133513	-	1134	protein_coding	- && - && -	RAV
CRO_04G033510	0	0.0437233	0	0	0	0	0	0	0	0	0	0	CRO_04G033510	Chr4	68873142	68873977	-	836	protein_coding	- && sp|Q39419|POLC4_BETPN Polcalcin Bet v 4 OS=Betula pendula OX=3505 GN=BETV4 PE=1 SV=1 && PF13499:EF-hand domain pair	HSF
CRO_04G033600	0	0	0	0	0	0.040329	0	0	0	0	0	0	CRO_04G033600	Chr4	68938872	68940855	-	1917	protein_coding	- && sp|Q9LXA5|LRK91_ARATH L-type lectin-domain containing receptor kinase IX.1 OS=Arabidopsis thaliana OX=3702 GN=LECRK91 PE=1 SV=1 && PF00069:Protein kinase domain|PF00139:Legume lectin domain	bHLH
CRO_04G033980	0	0	0	0.0942754	0	0	0	0	0	0	0	0	CRO_04G033980	Chr4	69387739	69392667	+	1636	protein_coding	- && sp|Q9T071|HXKL2_ARATH Probable hexokinase-like 2 protein OS=Arabidopsis thaliana OX=3702 GN=At4g37840 PE=3 SV=1 && PF03727:Hexokinase|PF00349:Hexokinase	NAC
CRO_05G000080	0.0863076	0	0	0	0	0	0	0	0	0	0	0	CRO_05G000080	Chr5	66172	67161	-	990	protein_coding	- && - && PF03754:B3 domain-containing protein At2g31720-like	B3
CRO_05G000130	0	0	0	0	0.0219918	0	0	0	0	0	0	0	CRO_05G000130	Chr5	101101	103003	+	1903	protein_coding	- && sp|Q9SA85|BBE8_ARATH Berberine bridge enzyme-like 8 OS=Arabidopsis thaliana OX=3702 GN=At1g30700 PE=2 SV=1 && PF01565:FAD binding domain|PF08031:Berberine and berberine like	CPP
CRO_05G000490	0	0.0729594	0	0	0	0	0	0	0	0	0	0	CRO_05G000490	Chr5	692999	694516	+	1002	protein_coding	- && - && PF10536:Plant mobile domain	-
CRO_05G001340	0	0.136518	0	0	0	0	0	0	0	0	0	0	CRO_05G001340	Chr5	1703424	1704983	-	1071	protein_coding	- && - && -	NZZ/SPL
CRO_05G004680	0	0	0	0.0911552	0	0	0	0	0	0	0	0	CRO_05G004680	Chr5	4586905	4587327	+	423	protein_coding	- && - && -	-
CRO_05G004740	0.0445255	0	0	0	0	0	0	0	0	0	0	0	CRO_05G004740	Chr5	4629452	4631578	+	1919	protein_coding	- && sp|Q9SJQ1|PXC1_ARATH Leucine-rich repeat receptor-like protein kinase PXC1 OS=Arabidopsis thaliana OX=3702 GN=PXC1 PE=1 SV=1 && PF07714:Protein tyrosine and serine/threonine kinase	S1Fa-like
CRO_05G005270	0	0	0	0.0304571	0	0	0	0	0	0	0	0	CRO_05G005270	Chr5	5078702	5081124	-	1266	protein_coding	- && sp|Q1G3Q4|RITF1_ARATH Protein RGF1 INDUCIBLE TRANSCRIPTION FACTOR 1 OS=Arabidopsis thaliana OX=3702 GN=RITF1 PE=1 SV=1 && PF04640:PLATZ transcription factor	Trihelix
CRO_05G005720	0	0.245649	0	0	0	0	0	0	0	0	0	0	CRO_05G005720	Chr5	5471657	5472400	+	744	protein_coding	- && - && -	-
CRO_05G006090	0.0607713	0	0	0	0	0	0	0	0	0	0	0	CRO_05G006090	Chr5	5771854	5778313	-	2109	protein_coding	- && sp|P26792|INV1_DAUCA Beta-fructofuranosidase, insoluble isoenzyme 1 OS=Daucus carota OX=4039 GN=INV1 PE=1 SV=1 && PF00251:Glycosyl hydrolases family 32 N-terminal domain|PF08244:Glycosyl hydrolases family 32 C terminal	-
CRO_05G006900	0.0380769	0	0	0	0	0	0	0	0	0	0	0	CRO_05G006900	Chr5	6742106	6744066	-	1122	protein_coding	- && sp|O49352|BG4_ARATH Probable glucan endo-1,3-beta-glucosidase BG4 OS=Arabidopsis thaliana OX=3702 GN=BG4 PE=2 SV=1 && PF00332:Glycosyl hydrolases family 17	FAR1
CRO_05G007530	0.149903	0	0	0	0	0	0	0	0	0	0	0	CRO_05G007530	Chr5	8265555	8266124	-	570	protein_coding	- && - && -	-
CRO_05G008610	0.208063	0	0	0	0	0	0	0	0	0	0	0	CRO_05G008610	Chr5	10673320	10674639	-	616	protein_coding	- && - && -	-
CRO_05G008910	0	0	0	0.122408	0	0	0	0	0	0	0	0	CRO_05G008910	Chr5	11595178	11598069	+	945	protein_coding	- && sp|A0A2P1GIY9|REDX2_CATRO Protein REDOX 2 OS=Catharanthus roseus OX=4058 GN=Redox2 PE=1 SV=1 && PF00248:Aldo/keto reductase family	FAR1
CRO_05G008920	0.0310933	0	0	0	0	0	0	0	0	0	0	0	CRO_05G008920	Chr5	11602134	11605255	+	1374	protein_coding	- && sp|A0A2P1GIY9|REDX2_CATRO Protein REDOX 2 OS=Catharanthus roseus OX=4058 GN=Redox2 PE=1 SV=1 && PF00248:Aldo/keto reductase family	FAR1
CRO_05G010310	0	0	0.0582278	0	0.0279749	0	0	0	0	0	0	0	CRO_05G010310	Chr5	16443831	16445799	+	1496	protein_coding	- && sp|K7WCI9|CPT3_SOLLC Dehydrodolichyl diphosphate synthase CPT3 OS=Solanum lycopersicum OX=4081 GN=CPT3 PE=1 SV=1 && PF01255:Putative undecaprenyl diphosphate synthase	-
CRO_05G010580	0	0	0	0	0.0212655	0	0	0	0	0	0	0	CRO_05G010580	Chr5	16962689	16968181	-	1968	protein_coding	- && sp|Q9LII8|KLCR2_ARATH Protein KINESIN LIGHT CHAIN-RELATED 2 OS=Arabidopsis thaliana OX=3702 GN=KLCR2 PE=1 SV=1 && PF13424:Tetratricopeptide repeat	NAC
CRO_05G010940	0	0	0	0	0.095549	0	0	0	0	0	0	0	CRO_05G010940	Chr5	18203165	18204226	-	438	protein_coding	- && sp|F4HTH8|KTN82_ARATH Katanin p80 WD40 repeat-containing subunit B1 homolog KTN80.2 OS=Arabidopsis thaliana OX=3702 GN=KTN80.2 PE=1 SV=1 && PF13925:con80 domain of Katanin	MYB_related
CRO_05G011010	0	0	0	0	0.0527749	0	0	0	0	0	0	0	CRO_05G011010	Chr5	18382756	18390355	-	793	protein_coding	- && - && -	-
CRO_05G013030	0	0	0.183774	0	0	0	0	0	0	0	0	0	CRO_05G013030	Chr5	23011571	23012962	+	237	protein_coding	- && - && -	-
CRO_05G013990	0	0.0159201	0	0	0	0	0	0	0	0	0	0	CRO_05G013990	Chr5	24893613	24896634	+	2296	protein_coding	- && sp|Q9SD40|SRS1_ARATH Protein SHI RELATED SEQUENCE 1 OS=Arabidopsis thaliana OX=3702 GN=SRS1 PE=1 SV=2 && PF05142:Domain of unknown function (DUF702)	SRS
CRO_05G016450	0.171575	0	0	0	0	0	0	0	0	0	0	0	CRO_05G016450	Chr5	30245944	30251495	+	249	protein_coding	- && - && -	-
CRO_05G016640	0.103569	0	0	0	0	0	0	0	0	0	0	0	CRO_05G016640	Chr5	31295683	31298151	-	825	protein_coding	- && - && -	-
CRO_05G016770	0	0	0	0.037147	0	0	0	0	0	0	0	0	CRO_05G016770	Chr5	31932599	31935999	-	1038	protein_coding	- && sp|Q4PT23|WTR6_ARATH WAT1-related protein At1g25270 OS=Arabidopsis thaliana OX=3702 GN=At1g25270 PE=2 SV=1 && PF00892:EamA-like transporter family	ERF
CRO_05G016820	0	0.119453	0	0	0	0	0	0	0	0	0	0	CRO_05G016820	Chr5	32015523	32015828	+	306	protein_coding	- && - && -	-
CRO_05G017130	0	0	0	0	0	0.0983597	0	0	0	0	0	0	CRO_05G017130	Chr5	32885202	32885657	+	393	protein_coding	- && - && -	-
CRO_05G018150	0.0708495	0.060618	0	0	0	0	0	0	0	0	0	0	CRO_05G018150	Chr5	37169789	37171807	-	603	protein_coding	- && sp|P80728|MAVI_CUCPE Mavicyanin OS=Cucurbita pepo OX=3663 PE=1 SV=1 && PF02298:Plastocyanin-like domain	HB-PHD
CRO_05G018280	0	0.0454635	0	0.0479585	0	0	0	0	0	0	0	0	CRO_05G018280	Chr5	37590453	37592669	+	804	protein_coding	- && sp|Q3E9D3|PME55_ARATH Probable pectinesterase 55 OS=Arabidopsis thaliana OX=3702 GN=PME55 PE=2 SV=1 && PF01095:Pectinesterase	G2-like
CRO_05G018520	0.143846	0	0.146648	0	0	0	0	0	0	0	0	0	CRO_05G018520	Chr5	39087243	39088826	-	297	protein_coding	- && - && -	-
CRO_05G018760	0	0	0	0	0.0788144	0	0	0	0	0	0	0	CRO_05G018760	Chr5	40288382	40291051	-	531	protein_coding	- && - && -	-
CRO_05G019600	0.248385	0	0	0	0	0	0	0	0	0	0	0	CRO_05G019600	Chr5	43614934	43616825	+	516	protein_coding	- && - && -	bHLH
CRO_05G020550	0.0710853	0	0	0	0	0	0	0	0	0	0	0	CRO_05G020550	Chr5	46760515	46761247	-	601	protein_coding	- && - && -	-
CRO_05G020650	0	0	0	0.108923	0	0	0	0	0	0	0	0	CRO_05G020650	Chr5	47023255	47023608	-	354	protein_coding	- && - && -	-
CRO_05G020770	0	0	0	0.309087	0	0	0	0	0	0	0	0	CRO_05G020770	Chr5	47469932	47470545	+	499	protein_coding	- && - && PF02362:B3 DNA binding domain	B3
CRO_05G021620	0.188204	0.241537	0	0	0.184363	0.170288	0	0	0	0	0	0	CRO_05G021620	Chr5	49542055	49547800	-	454	protein_coding	- && - && -	-
CRO_05G021810	0	0.320637	0	0	0	0.169541	0	0	0	0	0	0	CRO_05G021810	Chr5	49922664	49923043	-	228	protein_coding	- && - && -	-
CRO_05G025850	0	0.0363708	0	0.0383668	0	0	0	0	0	0	0	0	CRO_05G025850	Chr5	62171632	62175324	+	2010	protein_coding	- && sp|Q9FHG4|LRKS7_ARATH Probable L-type lectin-domain containing receptor kinase S.7 OS=Arabidopsis thaliana OX=3702 GN=LECRKS7 PE=2 SV=1 && PF00139:Legume lectin domain|PF00069:Protein kinase domain	S1Fa-like
CRO_05G025900	0	0	0	0	0	0.0391645	0	0	0	0	0	0	CRO_05G025900	Chr5	62276150	62285228	+	987	protein_coding	- && sp|Q8W3Z1|BAMS_BETPL Beta-amyrin synthase OS=Betula platyphylla OX=78630 GN=OSCBPY PE=1 SV=1 && PF13243:Squalene-hopene cyclase C-terminal domain	-
CRO_05G025960	0	0.11549	0	0.243656	0	0	0	0	0	0	0	0	CRO_05G025960	Chr5	62535428	62542898	+	633	protein_coding	- && sp|Q8W3Z2|LUPS_BETPL Lupeol synthase OS=Betula platyphylla OX=78630 GN=OSCBPW PE=1 SV=1 && -	-
CRO_05G025990	0	0	0	0	0	0.0165406	0	0	0	0	0	0	CRO_05G025990	Chr5	62627938	62630727	-	2337	protein_coding	- && sp|Q9SQ80|G2OX1_PEA Gibberellin 2-beta-dioxygenase 1 OS=Pisum sativum OX=3888 GN=GA2OX1 PE=1 SV=1 && PF14226:non-haem dioxygenase in morphine synthesis N-terminal|PF03171:2OG-Fe(II) oxygenase superfamily	Dof
CRO_05G026240	0	0	0	0	0.084649	0	0	0	0	0	0	0	CRO_05G026240	Chr5	62981296	62985344	+	2472	protein_coding	- && sp|Q9SCV5|BGAL7_ARATH Beta-galactosidase 7 OS=Arabidopsis thaliana OX=3702 GN=BGAL7 PE=2 SV=2 && PF17834:Beta-sandwich domain in beta galactosidase|PF21467:Beta-galactosidase, galactose-binding domain|PF01301:Glycosyl hydrolases family 35|PF02140:D-galactoside/L-rhamnose binding SUEL lectin domain	MYB_related
CRO_05G026520	0	0.0132967	0.0158437	0	0	0	0	0	0	0	0	0	CRO_05G026520	Chr5	63397055	63402790	-	2749	protein_coding	- && sp|Q8GWE0|PP314_ARATH Pentatricopeptide repeat-containing protein At4g16390, chloroplastic OS=Arabidopsis thaliana OX=3702 GN=P67 PE=1 SV=3 && PF07058:Microtubule-associated protein 70	-
CRO_05G027200	0	0	0	0	0.0879211	0	0	0	0	0	0	0	CRO_05G027200	Chr5	64091912	64093190	+	476	protein_coding	- && sp|Q9SCZ0|NLTPC_ARATH Non-specific lipid-transfer protein 12 OS=Arabidopsis thaliana OX=3702 GN=LTP12 PE=3 SV=1 && PF00234:Protease inhibitor/seed storage/LTP family	ARF
CRO_05G027690	0.0809133	0	0	0	0	0	0	0	0	0	0	0	CRO_05G027690	Chr5	64896498	64897025	-	528	protein_coding	- && - && -	-
CRO_05G027710	0	0	0	0.0488703	0	0	0	0	0	0	0	0	CRO_05G027710	Chr5	64904790	64905669	-	789	protein_coding	- && sp|F4I2J8|CATIN_ARATH Splicing factor Cactin OS=Arabidopsis thaliana OX=3702 GN=CTN PE=1 SV=1 && PF10312:Conserved mid region of cactin	-
CRO_05G028480	0	0	0	0	0.0136055	0	0	0	0	0	0	0	CRO_05G028480	Chr5	66000323	66005205	+	3076	protein_coding	- && sp|P0CI03|PTR28_ARATH Protein NRT1/ PTR FAMILY 5.6 OS=Arabidopsis thaliana OX=3702 GN=NPF5.6 PE=2 SV=1 && PF00854:POT family	TALE
CRO_05G028550	0	0	0	0	0	0.0164072	0	0	0	0	0	0	CRO_05G028550	Chr5	66088608	66094204	+	2356	protein_coding	- && sp|Q39547|CUCM1_CUCME Cucumisin OS=Cucumis melo OX=3656 PE=1 SV=1 && PF05922:Peptidase inhibitor I9|PF00082:Subtilase family|PF17766:Fibronectin type-III domain	DBB
CRO_05G028720	0	0.020106	0	0.0212094	0	0	0	0	0	0	0	0	CRO_05G028720	Chr5	66263048	66264865	-	1818	protein_coding	- && sp|U5NH37|7DLGT_CATRO 7-deoxyloganetic acid glucosyl transferase OS=Catharanthus roseus OX=4058 GN=7DLGT PE=1 SV=1 && PF00201:UDP-glucoronosyl and UDP-glucosyl transferase	GRAS
CRO_05G030050	0.0936891	0	0	0	0.0917773	0	0	0	0	0	0	0	CRO_05G030050	Chr5	67544857	67552156	+	456	protein_coding	- && - && -	-
CRO_05G031390	0.0252794	0	0	0	0	0	0	0	0	0	0	0	CRO_05G031390	Chr5	68412891	68417007	-	1690	protein_coding	- && sp|Q9LVS0|KUA1_ARATH Transcription factor KUA1 OS=Arabidopsis thaliana OX=3702 GN=KUA1 PE=1 SV=1 && PF00249:Myb-like DNA-binding domain	MYB_related
CRO_05G032960	0	0	0	0	0.0299788	0	0	0	0	0	0	0	CRO_05G032960	Chr5	69573926	69575789	+	1396	protein_coding	- && sp|Q9LSC2|Y3589_ARATH PTI1-like tyrosine-protein kinase At3g15890 OS=Arabidopsis thaliana OX=3702 GN=At3g15890 PE=2 SV=1 && PF00069:Protein kinase domain	bHLH
CRO_05G033840	0	0	0	0.082449	0	0	0	0	0	0	0	0	CRO_05G033840	Chr5	70567848	70570703	-	1403	protein_coding	- && sp|P48979|PGLR_PRUPE Polygalacturonase OS=Prunus persica OX=3760 PE=2 SV=1 && PF00295:Glycosyl hydrolases family 28	bZIP
CRO_05G033930	0	0.0306907	0	0	0	0	0	0	0	0	0	0	CRO_05G033930	Chr5	70665704	70668035	+	1191	protein_coding	- && sp|P48979|PGLR_PRUPE Polygalacturonase OS=Prunus persica OX=3760 PE=2 SV=1 && PF00295:Glycosyl hydrolases family 28	MYB
CRO_06G001460	0	0.0739932	0	0	0	0	0	0	0	0	0	0	CRO_06G001460	Chr6	1150184	1152217	-	988	protein_coding	- && sp|Q9C7U7|MYB20_ARATH Transcription factor MYB20 OS=Arabidopsis thaliana OX=3702 GN=MYB20 PE=2 SV=1 && PF00249:Myb-like DNA-binding domain	MYB
CRO_06G003530	0	0	0	0	0	0.113027	0	0	0	0	0	0	CRO_06G003530	Chr6	2798213	2799918	-	684	protein_coding	- && sp|Q9LUQ5|UBC25_ARATH Probable ubiquitin-conjugating enzyme E2 25 OS=Arabidopsis thaliana OX=3702 GN=UBC25 PE=2 SV=1 && -	GRAS
CRO_06G004460	0	0	0	0	0.0583417	0	0	0	0	0	0	0	CRO_06G004460	Chr6	3673838	3676264	-	2152	protein_coding	- && sp|Q3E8Z8|PME28_ARATH Putative pectinesterase/pectinesterase inhibitor 28 OS=Arabidopsis thaliana OX=3702 GN=PME28 PE=2 SV=1 && PF01095:Pectinesterase|PF04043:Plant invertase/pectin methylesterase inhibitor	Trihelix
CRO_06G004860	0	0.0525182	0	0	0	0	0	0	0	0	0	0	CRO_06G004860	Chr6	4063251	4064642	+	1392	protein_coding	- && sp|A0A0A6ZFY4|UGT29_PANGI UDP-glucosyltransferase 29 OS=Panax ginseng OX=4054 GN=UGT29 PE=1 SV=1 && PF00201:UDP-glucoronosyl and UDP-glucosyl transferase	HB-other
CRO_06G005100	0	0	0	0	0.0730375	0	0	0	0	0	0	0	CRO_06G005100	Chr6	4292872	4293444	+	573	protein_coding	- && sp|Q85V24|ATPB_BARJA ATP synthase subunit beta, chloroplastic OS=Barnardia japonica OX=49652 GN=atpB PE=3 SV=2 && PF00006:ATP synthase alpha/beta family, nucleotide-binding domain|PF22919:C-terminal domain of V and A type ATP synthase	-
CRO_06G005370	0	0	0	0.0214096	0	0	0	0	0	0	0	0	CRO_06G005370	Chr6	4651941	4654992	-	1801	protein_coding	- && - && -	-
CRO_06G005580	0	0.163425	0	0	0	0	0	0	0	0	0	0	CRO_06G005580	Chr6	4909504	4910900	-	671	protein_coding	- && sp|Q9LZI9|GSTFD_ARATH Glutathione S-transferase F13 OS=Arabidopsis thaliana OX=3702 GN=GSTF13 PE=3 SV=1 && PF00043:Glutathione S-transferase, C-terminal domain|PF02798:Glutathione S-transferase, N-terminal domain	CAMTA
CRO_06G006820	0	0	0.0672136	0	0	0	0	0	0	0	0	0	CRO_06G006820	Chr6	6612424	6613941	+	1296	protein_coding	- && - && -	-
CRO_06G007400	0.0452087	0	0	0	0	0	0	0	0	0	0	0	CRO_06G007400	Chr6	7452272	7459518	-	945	protein_coding	- && sp|A0A2P1GIY2|HL3_CATRO Hydrolase 3 OS=Catharanthus roseus OX=4058 GN=HL3 PE=1 SV=1 && PF07859:alpha/beta hydrolase fold	NAC
CRO_06G007820	0	0	0.125517	0	0	0	0	0	0	0	0	0	CRO_06G007820	Chr6	7948554	7949670	-	1041	protein_coding	- && sp|P0C8R0|PP416_ARATH Putative pentatricopeptide repeat-containing protein At5g43820 OS=Arabidopsis thaliana OX=3702 GN=At5g43820 PE=1 SV=1 && -	FAR1
CRO_06G007980	0	0	0	0	0.00979416	0	0	0	0	0	0	0	CRO_06G007980	Chr6	8852342	8856614	-	4273	protein_coding	- && sp|Q9SDQ3|SCL1_ARATH Scarecrow-like protein 1 OS=Arabidopsis thaliana OX=3702 GN=SCL1 PE=2 SV=1 && PF03514:GRAS domain family	GRAS
CRO_06G008030	0	0	0.0194093	0	0	0	0	0	0	0	0	0	CRO_06G008030	Chr6	9152686	9156354	-	2244	protein_coding	- && sp|P10978|POLX_TOBAC Retrovirus-related Pol polyprotein from transposon TNT 1-94 OS=Nicotiana tabacum OX=4097 PE=2 SV=1 && PF07727:Reverse transcriptase (RNA-dependent DNA polymerase)|PF22936:Pol polyprotein, beta-barrel domain|PF00665:Integrase core domain	ERF
CRO_06G008840	0	0	0	0	0	0.029919	0	0	0	0	0	0	CRO_06G008840	Chr6	12801227	12804820	+	1292	protein_coding	- && sp|Q9SY33|PER7_ARATH Peroxidase 7 OS=Arabidopsis thaliana OX=3702 GN=PER7 PE=2 SV=1 && PF00141:Peroxidase	NAC
CRO_06G008940	0	0	0.0298932	0	0	0	0	0	0	0	0	0	CRO_06G008940	Chr6	13158345	13162630	+	1457	protein_coding	- && sp|Q38856|IRT1_ARATH Fe(2+) transport protein 1 OS=Arabidopsis thaliana OX=3702 GN=IRT1 PE=1 SV=2 && PF02535:ZIP Zinc transporter	NF-YC
CRO_06G010130	0	0	0	0	0	0.0973687	0	0	0	0	0	0	CRO_06G010130	Chr6	19727019	19727415	+	397	protein_coding	- && - && -	-
CRO_06G010800	0	0	0.112982	0	0	0	0	0	0	0	0	0	CRO_06G010800	Chr6	23072502	23073554	-	771	protein_coding	- && sp|Q9SSM2|MDLL_ARATH (R)-mandelonitrile lyase-like OS=Arabidopsis thaliana OX=3702 GN=At1g73050 PE=2 SV=1 && -	NF-YA
CRO_06G011960	0	0.0288725	0.0344032	0	0	0.0305335	0	0	0	0	0	0	CRO_06G011960	Chr6	27392425	27394064	+	1266	protein_coding	- && - && -	-
CRO_06G011990	0	0.1495	0	0	0	0	0	0	0	0	0	0	CRO_06G011990	Chr6	27438728	27439216	+	489	protein_coding	- && - && -	-
CRO_06G013830	0	0	0	0	0.0605651	0.0559412	0	0	0	0	0	0	CRO_06G013830	Chr6	34567913	34569251	-	691	protein_coding	- && sp|P24076|BGIA_MOMCH Glu S.griseus protease inhibitor OS=Momordica charantia OX=3673 PE=1 SV=1 && -	-
CRO_06G015310	0	0	0	0	0.0407899	0	0	0	0	0	0	0	CRO_06G015310	Chr6	38237607	38240061	-	1026	protein_coding	- && sp|Q1G2Y5|LTG21_ARATH Non-specific lipid transfer protein GPI-anchored 21 OS=Arabidopsis thaliana OX=3702 GN=LTPG21 PE=2 SV=1 && PF14368:Probable lipid transfer	-
CRO_06G016000	0.0884518	0	0	0	0	0	0	0	0	0	0	0	CRO_06G016000	Chr6	39590226	39591367	-	483	protein_coding	- && sp|Q9SBA7|STP8_ARATH Sugar transport protein 8 OS=Arabidopsis thaliana OX=3702 GN=STP8 PE=2 SV=2 && PF00083:Sugar (and other) transporter	ERF
CRO_06G016450	0	0.0129527	0	0	0	0	0	0	0	0	0	0	CRO_06G016450	Chr6	41472491	41477756	+	2822	protein_coding	- && sp|Q5YGP8|PLET1_ARATH AP2-like ethylene-responsive transcription factor PLT1 OS=Arabidopsis thaliana OX=3702 GN=PLT1 PE=2 SV=1 && -	AP2
CRO_06G016490	0	0.17406	0	0	0	0	0	0	0	0	0	0	CRO_06G016490	Chr6	41627325	41627627	-	210	protein_coding	- && - && -	-
CRO_06G016730	0	0	0	0	0	0.064858	0	0	0	0	0	0	CRO_06G016730	Chr6	42367712	42368307	-	596	protein_coding	- && - && -	-
CRO_06G017180	0.102451	0	0	0	0	0	0	0	0	0	0	0	CRO_06G017180	Chr6	43251680	43252096	+	417	protein_coding	- && - && -	-
CRO_06G017340	0	0	0	0	0	0.101458	0	0	0	0	0	0	CRO_06G017340	Chr6	43519964	43521000	-	381	protein_coding	- && sp|P38025|PUR7_ARATH Phosphoribosylaminoimidazole-succinocarboxamide synthase, chloroplastic OS=Arabidopsis thaliana OX=3702 GN=PUR7 PE=2 SV=2 && PF01259:SAICAR synthetase	-
CRO_06G017750	0	0.0716719	0	0	0	0.0757948	0	0	0	0	0	0	CRO_06G017750	Chr6	44429364	44430665	+	510	protein_coding	- && - && -	-
CRO_06G017770	0	0.168058	0	0	0	0	0	0	0	0	0	0	CRO_06G017770	Chr6	44464052	44468849	+	435	protein_coding	- && - && -	-
CRO_06G022220	0	0	0	0.0257573	0	0	0	0	0	0	0	0	CRO_06G022220	Chr6	54173621	54175558	+	1497	protein_coding	- && sp|Q9FG94|SOT1_ARATH Cytosolic sulfotransferase 1 OS=Arabidopsis thaliana OX=3702 GN=SOT1 PE=2 SV=1 && PF00685:Sulfotransferase domain	ERF
CRO_06G023400	0.098212	0	0	0	0	0	0	0	0	0	0	0	CRO_06G023400	Chr6	56589634	56591009	-	435	protein_coding	- && - && -	-
CRO_06G023790	0	0	0	0.108923	0.236443	0	0	0	0	0	0	0	CRO_06G023790	Chr6	57238663	57239467	+	354	protein_coding	- && sp|Q6ER94|BAS1_ORYSJ 2-Cys peroxiredoxin BAS1, chloroplastic OS=Oryza sativa subsp. japonica OX=39947 GN=BAS1 PE=1 SV=1 && -	-
CRO_06G023810	0	0.0737692	0	0	0.0422305	0	0	0	0	0	0	0	CRO_06G023810	Chr6	57286098	57287088	-	991	protein_coding	- && sp|A0A3Q7I5Y9|ERFC3_SOLLC Ethylene-response factor C3 OS=Solanum lycopersicum OX=4081 GN=ERF.C.3 PE=2 SV=1 && PF00847:AP2 domain	ERF
CRO_06G023920	0	0.0752112	0.0896181	0	0	0	0	0	0	0	0	0	CRO_06G023920	Chr6	57638548	57639317	-	486	protein_coding	- && sp|Q9M8S6|SKOR_ARATH Potassium channel SKOR OS=Arabidopsis thaliana OX=3702 GN=SKOR PE=1 SV=1 && -	bZIP
CRO_06G024530	0	0	0	0.0307485	0	0	0	0	0	0	0	0	CRO_06G024530	Chr6	58741191	58743465	+	1254	protein_coding	- && sp|Q6V4H0|10HGO_CATRO 8-hydroxygeraniol dehydrogenase OS=Catharanthus roseus OX=4058 GN=10HGO PE=1 SV=1 && PF00107:Zinc-binding dehydrogenase|PF08240:Alcohol dehydrogenase GroES-like domain	HB-other
CRO_06G025120	0	0	0	0.0633147	0	0	0	0	0	0	0	0	CRO_06G025120	Chr6	60089994	60094157	+	1218	protein_coding	- && sp|B6VJS4|ROMT_VITVI Trans-resveratrol di-O-methyltransferase OS=Vitis vinifera OX=29760 GN=ROMT PE=1 SV=2 && PF00891:O-methyltransferase domain|PF08100:Plant O-methyltransferase dimerisation domain	-
CRO_06G026410	0.302995	0	0	0	0.148406	0	0	0	0	0	0	0	CRO_06G026410	Chr6	62002072	62002353	-	282	protein_coding	- && - && -	-
CRO_06G026590	0.0532696	0	0	0	0	0	0	0	0	0	0	0	CRO_06G026590	Chr6	62155944	62156745	-	802	protein_coding	- && - && -	-
CRO_06G026610	0.146812	0	0	0.265008	0	0	0	0	0	0	0	0	CRO_06G026610	Chr6	62185652	62186037	-	291	protein_coding	- && - && -	-
CRO_06G027010	0.0192529	0	0	0	0	0	0	0	0	0	0	0	CRO_06G027010	Chr6	62547680	62549898	+	2219	protein_coding	- && sp|Q9LFG8|AB20G_ARATH ABC transporter G family member 20 OS=Arabidopsis thaliana OX=3702 GN=ABCG20 PE=2 SV=1 && PF01061:ABC-2 type transporter|PF00005:ABC transporter	Nin-like
CRO_06G027590	0	0	0	0	0.180649	0	0	0	0	0	0	0	CRO_06G027590	Chr6	63229762	63231188	+	695	protein_coding	- && sp|Q2QYL2|NLT2B_ORYSJ Non-specific lipid-transfer protein 2B OS=Oryza sativa subsp. japonica OX=39947 GN=LTP2-B PE=2 SV=1 && PF00234:Protease inhibitor/seed storage/LTP family	ARF
CRO_06G028490	0	0	0	0.0706202	0	0	0	0	0	0	0	0	CRO_06G028490	Chr6	64166045	64166590	+	546	protein_coding	- && - && -	-
CRO_06G028890	0	0.0218747	0	0	0	0	0	0	0	0	0	0	CRO_06G028890	Chr6	64563815	64566147	+	1671	protein_coding	- && - && PF12796:Ankyrin repeats (3 copies)|PF13962:Domain of unknown function	Trihelix
CRO_06G030390	0	0.075993	0	0	0	0	0	0	0	0	0	0	CRO_06G030390	Chr6	66109084	66111710	-	1443	protein_coding	- && sp|O04887|PME2_CITSI Pectinesterase 2 OS=Citrus sinensis OX=2711 GN=PECS-2.1 PE=2 SV=1 && PF01095:Pectinesterase|PF04043:Plant invertase/pectin methylesterase inhibitor	NAC
CRO_06G031050	0	0	0	0	0.0518593	0	0	0	0	0	0	0	CRO_06G031050	Chr6	66576115	66578717	+	807	protein_coding	- && sp|Q9ZUH5|SDR2B_ARATH Short-chain dehydrogenase/reductase 2b OS=Arabidopsis thaliana OX=3702 GN=SDR2b PE=1 SV=1 && PF00106:short chain dehydrogenase	NAC
CRO_07G001370	0	0	0	0.0301711	0	0	0	0	0	0	0	0	CRO_07G001370	Chr7	1717848	1727466	+	1278	protein_coding	- && sp|F4I8S3|CLSY3_ARATH SNF2 domain-containing protein CLASSY 3 OS=Arabidopsis thaliana OX=3702 GN=CLSY3 PE=1 SV=1 && PF00271:Helicase conserved C-terminal domain	ERF
CRO_07G001900	0	0.0351806	0	0	0	0	0	0	0	0	0	0	CRO_07G001900	Chr7	2058986	2060312	+	1039	protein_coding	- && sp|O80337|EF100_ARATH Ethylene-responsive transcription factor 1A OS=Arabidopsis thaliana OX=3702 GN=ERF1A PE=1 SV=2 && PF00847:AP2 domain	ERF
CRO_07G003510	0	0	0.045559	0	0	0	0	0	0	0	0	0	CRO_07G003510	Chr7	3341371	3343415	-	1912	protein_coding	- && sp|O49662|AHL24_ARATH AT-hook motif nuclear-localized protein 24 OS=Arabidopsis thaliana OX=3702 GN=AHL24 PE=2 SV=1 && PF03479:Plants and Prokaryotes Conserved (PCC) domain	NAC
CRO_07G004370	0.151497	0	0	0	0	0	0	0	0	0	0	0	CRO_07G004370	Chr7	4049961	4050347	+	282	protein_coding	- && - && -	-
CRO_07G004430	0	0	0	0	0.0696347	0	0	0	0	0	0	0	CRO_07G004430	Chr7	4090203	4092542	-	1202	protein_coding	- && sp|Q9M047|WLI2B_ARATH LIM domain-containing protein WLIM2b OS=Arabidopsis thaliana OX=3702 GN=WLIM2B PE=1 SV=1 && PF00412:LIM domain	-
CRO_07G006110	0	0	0	0.0508689	0	0	0	0	0	0	0	0	CRO_07G006110	Chr7	5543299	5545907	-	1516	protein_coding	- && sp|Q9M8T0|Y3288_ARATH Probable inactive receptor kinase At3g02880 OS=Arabidopsis thaliana OX=3702 GN=At3g02880 PE=1 SV=1 && PF07714:Protein tyrosine and serine/threonine kinase	ERF
CRO_07G006590	0	0	0	0	0.124555	0	0	0	0	0	0	0	CRO_07G006590	Chr7	5874995	5877874	-	672	protein_coding	- && sp|Q8LBF7|SWET7_ARATH Bidirectional sugar transporter SWEET7 OS=Arabidopsis thaliana OX=3702 GN=SWEET7 PE=1 SV=1 && PF03083:Sugar efflux transporter for intercellular exchange	DBB
CRO_07G008300	0	0	0	0.16692	0	0	0	0	0	0	0	0	CRO_07G008300	Chr7	7518739	7519043	-	231	protein_coding	- && - && -	-
CRO_07G008500	0.043728	0	0	0	0.0214178	0.0395654	0	0	0	0	0	0	CRO_07G008500	Chr7	7847337	7851637	-	1954	protein_coding	- && sp|O04135|KNAP2_MALDO Homeobox protein knotted-1-like 2 OS=Malus domestica OX=3750 PE=2 SV=1 && PF03789:ELK domain|PF03790:KNOX1 domain|PF03791:KNOX2 domain	TALE
CRO_07G010440	0	0.14505	0	0	0	0	0	0	0	0	0	0	CRO_07G010440	Chr7	11296898	11299574	+	504	protein_coding	- && - && -	-
CRO_07G010770	0	0	0	0	0.025503	0	0	0	0	0	0	0	CRO_07G010770	Chr7	11826867	11829245	-	1641	protein_coding	- && sp|F8WKW1|UGT2_GARJA 7-deoxyloganetin glucosyltransferase OS=Gardenia jasminoides OX=114476 GN=UGT85A24 PE=1 SV=1 && PF00201:UDP-glucoronosyl and UDP-glucosyl transferase	GRAS
CRO_07G012250	0.0117433	0.0602847	0	0	0	0	0	0	0	0	0	0	CRO_07G012250	Chr7	15652623	15657060	+	3638	protein_coding	- && sp|Q84J37|LAC15_ARATH Laccase-15 OS=Arabidopsis thaliana OX=3702 GN=TT10 PE=1 SV=1 && PF07731:Multicopper oxidase|PF00394:Multicopper oxidase	ERF
CRO_07G012340	0	0	0	0.0605316	0.0656993	0	0	0	0	0	0	0	CRO_07G012340	Chr7	15963006	15964483	+	637	protein_coding	- && sp|P27777|HS16A_ORYSJ 16.9 kDa class I heat shock protein 1 OS=Oryza sativa subsp. japonica OX=39947 GN=HSP16.9A PE=1 SV=1 && PF00011:Hsp20/alpha crystallin family	NF-YB
CRO_07G012520	0	0	0.0174148	0.0308346	0	0	0	0	0	0	0	0	CRO_07G012520	Chr7	16306870	16311958	+	2501	protein_coding	- && sp|Q05196|PABP5_ARATH Polyadenylate-binding protein 5 OS=Arabidopsis thaliana OX=3702 GN=PAB5 PE=1 SV=3 && PF00658:MLLE domain|PF00076:RNA recognition motif	AP2
CRO_07G012790	0	0.0634595	0	0	0	0	0	0	0	0	0	0	CRO_07G012790	Chr7	16676728	16677818	+	576	protein_coding	- && - && -	-
CRO_07G013570	0	0	0	0	0.151632	0	0	0	0	0	0	0	CRO_07G013570	Chr7	19458756	19459105	-	276	protein_coding	- && - && -	-
CRO_07G014100	0	0.0791183	0	0	0	0	0	0	0	0	0	0	CRO_07G014100	Chr7	21369425	21371414	+	462	protein_coding	- && - && -	-
CRO_07G016260	0.130649	0.111782	0	0	0	0.118212	0	0	0	0	0	0	CRO_07G016260	Chr7	27962592	27964663	-	327	protein_coding	- && - && -	-
CRO_07G016520	0	0	0	0	0.0441927	0	0	0	0	0	0	0	CRO_07G016520	Chr7	29224291	29225237	-	947	protein_coding	- && - && -	-
CRO_07G016550	0	0	0.0756153	0	0	0	0	0	0	0	0	0	CRO_07G016550	Chr7	29278703	29283419	-	576	protein_coding	- && - && -	-
CRO_07G017450	0	0	0	0	0.26321	0	0	0	0	0	0	0	CRO_07G017450	Chr7	33577859	33580892	-	159	protein_coding	- && - && -	-
CRO_07G017480	0	0	0	0.14124	0	0.141595	0	0	0	0	0	0	CRO_07G017480	Chr7	33692561	33693523	+	273	protein_coding	- && - && -	-
CRO_07G018010	0.327373	0	0	0	0	0	0	0	0	0	0	0	CRO_07G018010	Chr7	36178620	36179594	-	261	protein_coding	- && - && -	-
CRO_07G019180	0	0	0	0	0	0.0521665	0	0	0	0	0	0	CRO_07G019180	Chr7	41930808	41931630	+	741	protein_coding	- && - && -	-
CRO_07G020940	0	0	0	0	0	0.125098	0	0	0	0	0	0	CRO_07G020940	Chr7	50591760	50592164	-	309	protein_coding	- && - && -	-
CRO_07G021490	0	0	0	0.124785	0	0	0	0	0	0	0	0	CRO_07G021490	Chr7	51800773	51801272	+	309	protein_coding	- && - && -	-
CRO_07G022000	0	0	0.112254	0	0	0	0	0	0	0	0	0	CRO_07G022000	Chr7	53356140	53361490	+	776	protein_coding	- && - && -	-
CRO_07G022190	0	0.50348	1.07986	0	0	0	0	0	0	0	0	0	CRO_07G022190	Chr7	54447952	54448314	-	363	protein_coding	- && - && -	-
CRO_07G022360	0	0.225634	0	0	0	0	0	0	0	0	0	0	CRO_07G022360	Chr7	54928345	54928668	+	324	protein_coding	- && - && -	-
CRO_07G022620	0.0320257	0	0	0.0289045	0	0	0	0	0	0	0	0	CRO_07G022620	Chr7	56293011	56298157	+	1334	protein_coding	- && sp|Q945B6|AOP1L_ARATH Probable 2-oxoglutarate-dependent dioxygenase AOP1.2 OS=Arabidopsis thaliana OX=3702 GN=AOP1.2 PE=2 SV=1 && PF03171:2OG-Fe(II) oxygenase superfamily	Dof
CRO_07G022910	0	0.821408	0	0.144414	0	1.01344	0	0	0	0	0	0	CRO_07G022910	Chr7	57230341	57230720	-	267	protein_coding	- && - && -	-
CRO_07G023410	0	0	0	0	0	0.164142	0	0	0	0	0	0	CRO_07G023410	Chr7	58905740	58906210	+	471	protein_coding	- && - && -	-
CRO_07G023590	0	0.0593387	0	0	0	0	0	0	0	0	0	0	CRO_07G023590	Chr7	59656066	59656887	-	616	protein_coding	- && - && -	-
CRO_08G000610	0.118017	0.100974	0.060158	0	0	0	0	0	0	0	0	0	CRO_08G000610	Chr8	655890	656758	-	724	protein_coding	- && sp|O24172|ALL6_OLEEU Major pollen allergen Ole e 6 OS=Olea europaea OX=4146 GN=OLE6 PE=1 SV=1 && -	-
CRO_08G003100	0	0.01634	0.05841	0	0	0	0	0	0	0	0	0	CRO_08G003100	Chr8	2999006	3001242	+	2237	protein_coding	- && sp|Q9FYG4|GLOX1_ARATH Aldehyde oxidase GLOX1 OS=Arabidopsis thaliana OX=3702 GN=GLOX1 PE=2 SV=1 && PF09118:Galactose oxidase-like, Early set domain|PF07250:Glyoxal oxidase N-terminus	NAC
CRO_08G004380	0	0	0	0	0	0.019803	0	0	0	0	0	0	CRO_08G004380	Chr8	4058749	4060935	-	1952	protein_coding	- && sp|O48927|C78A3_SOYBN Cytochrome P450 78A3 OS=Glycine max OX=3847 GN=CYP78A3 PE=2 SV=1 && PF00067:Cytochrome P450	G2-like
CRO_08G008040	0	0	0.0585409	0	0	0	0	0	0	0	0	0	CRO_08G008040	Chr8	9829198	9831308	-	744	protein_coding	- && sp|Q700D9|MYBF_ARATH Putative Myb family transcription factor At1g14600 OS=Arabidopsis thaliana OX=3702 GN=At1g14600 PE=2 SV=2 && -	G2-like
CRO_08G008330	0	0	0	0	0	0.0711885	0	0	0	0	0	0	CRO_08G008330	Chr8	10214033	10214791	-	543	protein_coding	- && - && -	-
CRO_08G008630	0	0	0	0.0898803	0	0	0	0	0	0	0	0	CRO_08G008630	Chr8	10650885	10651313	-	429	protein_coding	- && sp|Q96576|PME3_SOLLC Pectinesterase 3 OS=Solanum lycopersicum OX=4081 GN=PME3 PE=3 SV=1 && PF01095:Pectinesterase	NAC
CRO_08G009620	0	0.0398177	0.0474449	0	0	0	0	0	0	0	0	0	CRO_08G009620	Chr8	11899523	11900564	-	918	protein_coding	- && sp|Q8GYY1|HSFA3_ARATH Heat stress transcription factor A-3 OS=Arabidopsis thaliana OX=3702 GN=HSFA3 PE=1 SV=2 && PF00447:HSF-type DNA-binding	HSF
CRO_08G010190	0.0197788	0	0	0	0	0.035792	0	0	0	0	0	0	CRO_08G010190	Chr8	12811738	12813897	-	2160	protein_coding	- && sp|P43309|PPO_MALDO Polyphenol oxidase, chloroplastic OS=Malus domestica OX=3750 PE=1 SV=1 && PF00264:Common central domain of tyrosinase|PF12142:Polyphenol oxidase middle domain|PF12143:Chloroplastic Polyphenol Oxidase C-terminal domain	bZIP
CRO_08G011230	0	0	0	0	0.0624261	0	0	0	0	0	0	0	CRO_08G011230	Chr8	14471719	14475070	-	3352	protein_coding	- && sp|P48422|C86A1_ARATH Cytochrome P450 86A1 OS=Arabidopsis thaliana OX=3702 GN=CYP86A1 PE=1 SV=2 && PF00067:Cytochrome P450	NAC
CRO_08G011590	0	0.0423063	0	0	0	0	0	0	0	0	0	0	CRO_08G011590	Chr8	15272466	15273667	+	864	protein_coding	- && sp|Q9LNB9|LBD2_ARATH LOB domain-containing protein 2 OS=Arabidopsis thaliana OX=3702 GN=LBD2 PE=2 SV=2 && PF03195:Lateral organ boundaries (LOB) domain	LBD
CRO_08G011780	0.0806841	0	0	0	0	0	0	0	0	0	0	0	CRO_08G011780	Chr8	15604190	15609430	+	1059	protein_coding	- && sp|F4JRJ6|DEAH9_ARATH Probable pre-mRNA-splicing factor ATP-dependent RNA helicase DEAH9 OS=Arabidopsis thaliana OX=3702 GN=At4g18465 PE=3 SV=1 && -	FAR1
CRO_08G011880	0	0	0.0885252	0	0	0	0	0	0	0	0	0	CRO_08G011880	Chr8	15850671	15852035	-	492	protein_coding	- && - && -	-
CRO_08G012440	0	0	0.0446254	0	0	0.0396059	0	0	0	0	0	0	CRO_08G012440	Chr8	16811435	16812616	-	976	protein_coding	- && - && -	-
CRO_08G015030	0	0	0.143744	0	0	0	0	0	0	0	0	0	CRO_08G015030	Chr8	21107424	21107726	+	303	protein_coding	- && - && -	-
CRO_08G015190	0	0	0	0	0.0701013	0	0	0	0	0	0	0	CRO_08G015190	Chr8	21523140	21523933	+	597	protein_coding	- && - && -	-
CRO_08G016020	0.109544	0	0	0	0	0	0	0	0	0	0	0	CRO_08G016020	Chr8	23368362	23368751	+	390	protein_coding	- && - && -	-
CRO_08G016640	0	0	0	0	0.118222	0.218392	0	0	0	0	0	0	CRO_08G016640	Chr8	26978318	26980033	+	354	protein_coding	- && - && -	-
CRO_08G017140	0.175812	0.0752112	0	0.158677	0	0	0	0	0	0	0	0	CRO_08G017140	Chr8	29228777	29230012	-	486	protein_coding	- && - && -	-
CRO_08G017500	0	0	0	0	0	0.0613577	0	0	0	0	0	0	CRO_08G017500	Chr8	29975145	29976407	-	630	protein_coding	- && sp|P31839|NU1M_OENBE NADH-ubiquinone oxidoreductase chain 1 OS=Oenothera berteroana OX=3950 GN=ND1 PE=2 SV=1 && PF00146:NADH dehydrogenase	-
CRO_08G017980	0	0	0	0	0	0.0217043	0	0	0	0	0	0	CRO_08G017980	Chr8	30848685	30850465	+	1781	protein_coding	- && - && -	-
CRO_08G018440	0.13693	0	0	0	0	0	0	0	0	0	0	0	CRO_08G018440	Chr8	31755631	31755942	+	312	protein_coding	- && - && -	-
CRO_08G018450	0	0	0	0	0.0298364	0	0	0	0	0	0	0	CRO_08G018450	Chr8	31761199	31769043	+	4208	protein_coding	- && sp|R4YZC3|TPS3_COFAR Linalool synthase TPS3, chloroplastic OS=Coffea arabica OX=13443 GN=TPS3 PE=1 SV=1 && PF01397:Terpene synthase, N-terminal domain|PF03936:Terpene synthase family, metal binding domain	bHLH
CRO_08G018750	0	0.0663387	0	0.0699794	0	0	0	0	0	0	0	0	CRO_08G018750	Chr8	33252111	33252661	-	551	protein_coding	- && sp|C7G304|GOLS2_SOLLC Galactinol synthase 2 OS=Solanum lycopersicum OX=4081 GN=GOLS2 PE=2 SV=1 && PF01501:Glycosyl transferase family 8	-
CRO_08G020320	0.0382473	0	0	0.0345198	0	0	0	0	0	0	0	0	CRO_08G020320	Chr8	37048121	37049453	+	1117	protein_coding	- && sp|P0DO51|NEC2_NESMA Ferritin-like catalase Nec2 OS=Nesocodon mauritianus OX=519296 GN=NEC2 PE=1 SV=1 && PF13668:Ferritin-like domain	-
CRO_08G020960	0	0.034812	0	0	0	0	0	0	0	0	0	0	CRO_08G020960	Chr8	38118861	38120216	+	1050	protein_coding	- && - && -	-
CRO_08G022290	0	0	0.0595277	0	0	0.0176106	0	0	0	0	0	0	CRO_08G022290	Chr8	40829863	40836130	-	2195	protein_coding	- && sp|Q0WQ63|ERDL8_ARATH Sugar transporter ERD6-like 8 OS=Arabidopsis thaliana OX=3702 GN=At3g05150 PE=2 SV=1 && PF00083:Sugar (and other) transporter	SBP
CRO_08G022910	0	0.0372606	0	0	0	0	0	0	0	0	0	0	CRO_08G022910	Chr8	41820182	41821242	-	981	protein_coding	- && sp|Q9FJK8|RP8L4_ARATH Probable disease resistance RPP8-like protein 4 OS=Arabidopsis thaliana OX=3702 GN=RPP8L4 PE=2 SV=1 && -	GATA
CRO_08G023330	0.0868338	0	0	0	0	0	0	0	0	0	0	0	CRO_08G023330	Chr8	42750707	42753512	+	492	protein_coding	- && sp|Q8W3Z2|LUPS_BETPL Lupeol synthase OS=Betula platyphylla OX=78630 GN=OSCBPW PE=1 SV=1 && PF13249:Squalene-hopene cyclase N-terminal domain	-
CRO_08G023360	0	0	0	0	0.0664293	0	0	0	0	0	0	0	CRO_08G023360	Chr8	42832012	42836132	+	1890	protein_coding	- && sp|Q8W3Z2|LUPS_BETPL Lupeol synthase OS=Betula platyphylla OX=78630 GN=OSCBPW PE=1 SV=1 && PF13249:Squalene-hopene cyclase N-terminal domain	-
CRO_08G024600	0	0	0.0590168	0	0	0	0	0	0	0	0	0	CRO_08G024600	Chr8	46724553	46727286	+	738	protein_coding	- && sp|Q0J3D9|COPA3_ORYSJ Coatomer subunit alpha-3 OS=Oryza sativa subsp. japonica OX=39947 GN=Os09g0127800 PE=2 SV=1 && -	Trihelix
CRO_08G025270	0	0	0	0.0631074	0	0	0	0	0	0	0	0	CRO_08G025270	Chr8	48774086	48777827	-	611	protein_coding	- && - && -	-
CRO_08G030890	0	0.0429022	0	0	0	0	0	0	0	0	0	0	CRO_08G030890	Chr8	57057997	57059005	+	852	protein_coding	- && sp|Q9C9B1|LTG10_ARATH Non-specific lipid transfer protein GPI-anchored 10 OS=Arabidopsis thaliana OX=3702 GN=LTPG10 PE=3 SV=1 && PF14368:Probable lipid transfer	-
CRO_08G031690	0	0	0	0	0	0.0229955	0	0	0	0	0	0	CRO_08G031690	Chr8	57656218	57658496	-	1681	protein_coding	- && sp|Q9LV33|BGL44_ARATH Beta-glucosidase 44 OS=Arabidopsis thaliana OX=3702 GN=BGLU44 PE=1 SV=1 && PF00232:Glycosyl hydrolase family 1	C2H2
CRO_08G033120	0.133091	0	0	0	0	0	0	0	0	0	0	0	CRO_08G033120	Chr8	58602030	58602438	-	321	protein_coding	- && - && -	-
CRO_S000210	0	0	0	0.127256	0	0	0	0	0	0	0	0	CRO_S000210	scf_1	209114	209483	-	303	protein_coding	- && - && PF13041:PPR repeat family	-
CRO_S001100	0	0.0105491	0	0	0	0	0	0	0	0	0	0	CRO_S001100	scf_1	861651	869630	+	3465	protein_coding	- && sp|Q27GK7|TPR4_ARATH Topless-related protein 4 OS=Arabidopsis thaliana OX=3702 GN=TPR4 PE=1 SV=2 && PF17814:LisH-like dimerisation domain|PF21359:TOPLESS, zinc finger domain|PF21889:TPR1-like, CTLH-containing domain	C3H
CRO_S001220	0.00888381	0.00760088	0	0	0	0	0	0	0	0	0	0	CRO_S001220	scf_1	948931	953965	+	4809	protein_coding	- && sp|Q9FUZ0|DEF1A_SOLLC Peptide deformylase 1A, chloroplastic OS=Solanum lycopersicum OX=4081 GN=PDF1A PE=2 SV=1 && -	NAC
CRO_S001370	0.212372	0	0	0	0	0	0	0	0	0	0	0	CRO_S001370	scf_1	1061566	1062941	+	1207	protein_coding	- && sp|Q9LVZ8|LOR12_ARATH Protein LURP-one-related 12 OS=Arabidopsis thaliana OX=3702 GN=At3g15810 PE=2 SV=1 && PF04525:LURP-one-related	-
CRO_S001400	0	0	0.0290363	0	0	0.0515405	0	0	0	0	0	0	CRO_S001400	scf_1	1077832	1080304	-	1500	protein_coding	- && sp|Q84XI3|ENT8_ARATH Equilibrative nucleotide transporter 8 OS=Arabidopsis thaliana OX=3702 GN=ETN8 PE=2 SV=1 && PF01733:Nucleoside transporter	MYB_related
CRO_S002640	0	0.0349452	0	0	0	0	0	0	0	0	0	0	CRO_S002640	scf_1	2520141	2522026	+	1046	protein_coding	- && - && -	-
CRO_S002900	0.00906092	0	0	0	0	0	0	0	0	0	0	0	CRO_S002900	scf_1	3101633	3109300	-	4715	protein_coding	- && sp|Q76CU2|PDR1_TOBAC Pleiotropic drug resistance protein 1 OS=Nicotiana tabacum OX=4097 GN=PDR1 PE=2 SV=1 && PF00005:ABC transporter|PF01061:ABC-2 type transporter|PF08370:Plant PDR ABC transporter associated	MYB_related
CRO_S003050	0	0.0335653	0	0	0	0.0177481	0	0	0	0	0	0	CRO_S003050	scf_1	3273987	3277301	+	2178	protein_coding	- && sp|Q9XI23|BOR4_ARATH Boron transporter 4 OS=Arabidopsis thaliana OX=3702 GN=BOR4 PE=2 SV=1 && PF00955:HCO3- transporter integral membrane domain	M-type_MADS
CRO_S003140	0	0	0	0.0229243	0.124407	0	0	0	0	0	0	0	CRO_S003140	scf_1	3332794	3335322	-	1682	protein_coding	- && - && PF07800:Protein of unknown function (DUF1644)	WRKY
CRO_S003400	0.0386977	0	0	0	0.037908	0	0	0	0	0	0	0	CRO_S003400	scf_1	3507706	3510109	-	1104	protein_coding	- && sp|Q9XI31|GLYI4_ARATH Glyoxylase I 4 OS=Arabidopsis thaliana OX=3702 GN=GLYI4 PE=2 SV=1 && PF00903:Glyoxalase/Bleomycin resistance protein/Dioxygenase superfamily	NAC
CRO_S003410	0.0467421	0.039992	0.0476525	0	0	0	0	0	0	0	0	0	CRO_S003410	scf_1	3516203	3518591	+	914	protein_coding	- && sp|O22969|Y2416_ARATH Uncharacterized protein At2g34160 OS=Arabidopsis thaliana OX=3702 GN=At2g34160 PE=1 SV=1 && PF01918:Alba	-
CRO_S003430	0	0	0	0	0	0.00853319	0	0	0	0	0	0	CRO_S003430	scf_1	3521048	3525672	-	4530	protein_coding	- && sp|Q8RY81|OFT13_ARATH O-fucosyltransferase 13 OS=Arabidopsis thaliana OX=3702 GN=OFUT13 PE=2 SV=1 && PF13041:PPR repeat family|PF12854:PPR repeat	ERF
CRO_S003890	0	0	0.10224	0	0	0	0	0	0	0	0	0	CRO_S003890	scf_2	2004331	2005668	-	426	protein_coding	- && sp|A0A2P1GIY2|HL3_CATRO Hydrolase 3 OS=Catharanthus roseus OX=4058 GN=HL3 PE=1 SV=1 && -	-
CRO_S003900	0.104711	0	0	0	0	0	0	0	0	0	0	0	CRO_S003900	scf_2	2031857	2033834	+	408	protein_coding	- && sp|F4IE66|PRP22_ARATH Pre-mRNA-splicing factor ATP-dependent RNA helicase DEAH10 OS=Arabidopsis thaliana OX=3702 GN=RID1 PE=1 SV=1 && -	FAR1
CRO_S004300	0	0	0	0.116844	0	0.117137	0	0	0	0	0	0	CRO_S004300	scf_2	2964427	2965443	-	330	protein_coding	- && - && -	-
CRO_S004420	0	0	0	0.0429862	0.046656	0	0	0	0	0	0	0	CRO_S004420	scf_2	3065376	3066272	+	897	protein_coding	- && sp|A0A348|CYF_COFAR Cytochrome f OS=Coffea arabica OX=13443 GN=petA PE=3 SV=1 && PF01333:Apocytochrome F, C-terminal|PF16639:Apocytochrome F, N-terminal	-
CRO_S004460	0.0377739	0.0323189	0	0.0340925	0	0	0	0	0	0	0	0	CRO_S004460	scf_2	3081032	3084468	-	1131	protein_coding	- && sp|A0A367|RPOA_COFAR DNA-directed RNA polymerase subunit alpha OS=Coffea arabica OX=13443 GN=rpoA PE=3 SV=1 && PF01193:RNA polymerase Rpb3/Rpb11 dimerisation domain|PF01000:RNA polymerase Rpb3/RpoA insert domain|PF03118:Bacterial RNA polymerase, alpha chain C terminal domain	-
CRO_S004490	0	0	0	0.0432272	0	0	0	0	0	0	0	0	CRO_S004490	scf_2	3186488	3187379	+	892	protein_coding	- && sp|Q9FJK3|AGL80_ARATH Agamous-like MADS-box protein AGL80 OS=Arabidopsis thaliana OX=3702 GN=AGL80 PE=1 SV=1 && PF00319:SRF-type transcription factor (DNA-binding and dimerisation domain)	M-type_MADS
CRO_S004530	0	0	0.035936	0	0	0	0	0	0	0	0	0	CRO_S004530	scf_7	64791	67738	+	1212	protein_coding	- && - && PF05278:Arabidopsis phospholipase-like protein (PEARLI 4)	HB-other
CRO_S004900	0	0	0	0	0.0472887	0	0	0	0	0	0	0	CRO_S004900	scf_33	2495	3697	+	885	protein_coding	- && sp|P05499|ATP6_TOBAC ATP synthase subunit a OS=Nicotiana tabacum OX=4097 GN=ATP6 PE=3 SV=1 && -	-
CRO_S004930	0	0	0	0	0	0.174123	0	0	0	0	0	0	CRO_S004930	scf_33	23819	25029	+	222	protein_coding	- && - && -	-
CRO_S005090	0	0	0	0.00728621	0	0	0	0	0	0	0	0	CRO_S005090	scf_66	18249	23540	+	5292	protein_coding	- && sp|Q3C1N4|YCF2_NICSY Protein Ycf2 OS=Nicotiana sylvestris OX=4096 GN=ycf2-A PE=3 SV=1 && PF00004:ATPase family associated with various cellular activities (AAA)|PF05695:Ycf2 family	C3H
CRO_S005340	0	0.0982598	0	0	0	0	0	0	0	0	0	0	CRO_S005340	scf_122	11098	11469	+	372	protein_coding	- && - && -	-
CRO_03G002060	0	0.0708385	3.37631	0.037363	3.52809	0.0374568	0.0661335	0.0607909	0.0342352	0.03116	0.0325275	0	CRO_03G002060	Chr3	2190773	2193436	-	1032	protein_coding	- && - && -	C3H
CRO_07G015490	0	1.1393	0.565642	0	0	0.200807	0	0.0814756	0	0	0	0	CRO_07G015490	Chr7	25580241	25580791	+	385	protein_coding	- && - && -	-
CRO_02G027690	0.0424674	0	0.0649419	0.153315	0.0624013	0.0384248	0	0.0155905	0	0	0	0	CRO_02G027690	Chr2	73122309	73126546	-	2012	protein_coding	- && sp|Q38956|DTX29_ARATH Protein DETOXIFICATION 29 OS=Arabidopsis thaliana OX=3702 GN=DTX29 PE=1 SV=1 && PF01554:MatE	MYB_related
CRO_06G025470	0.0459873	0.0393462	0	0	1.35147	0.0416097	0	0	0	0	0	0.0739422	CRO_06G025470	Chr6	60700250	60702497	-	929	protein_coding	- && - && -	-
CRO_08G030740	0.158231	0.947661	0.161313	0.714049	0	0	0	0.116178	0	0	0	0	CRO_08G030740	Chr8	56943987	56944479	-	270	protein_coding	- && - && -	-
CRO_06G028400	0.0127643	0	0	0	0.16255	0	0	0	0.0105559	0	0	0	CRO_06G028400	Chr6	64049464	64055179	+	3347	protein_coding	- && sp|Q9LQL2|PTR14_ARATH Protein NRT1/ PTR FAMILY 7.3 OS=Arabidopsis thaliana OX=3702 GN=NPF7.3 PE=1 SV=2 && PF00854:POT family	G2-like
CRO_01G011550	0.0371983	0.0795661	0.0568843	0.0167865	0	0	0	0.0136561	0	0	0	0	CRO_01G011550	Chr1	13370982	13378785	+	2297	protein_coding	- && sp|Q5RBU7|PCP_PONAB Lysosomal Pro-X carboxypeptidase OS=Pongo abelii OX=9601 GN=PRCP PE=2 SV=1 && -	NAC
CRO_06G012750	0.0924724	0.158237	0	0.751142	0	0	0	0	0.0764734	0	0	0	CRO_06G012750	Chr6	30597928	30599610	-	462	protein_coding	- && sp|P0A9T4|TAS_ECOLI Protein tas OS=Escherichia coli (strain K12) OX=83333 GN=tas PE=1 SV=1 && PF00248:Aldo/keto reductase family	-
CRO_01G008350	0.297716	0.22642	0.118034	0	0.162023	0.808126	0.105691	0	0	0.0248991	0	0	CRO_01G008350	Chr1	7485359	7488763	+	2583	protein_coding	- && - && PF13515:Fusaric acid resistance protein-like	FAR1
CRO_03G024850	0	0	0	0	0.228441	0	0.0186271	0	0	0	0	0	CRO_03G024850	Chr3	65192793	65194624	-	1832	protein_coding	- && - && -	-
CRO_03G005250	0.135304	0	0.0517273	0	0.215382	0.367272	0.0540378	0.0248362	0	0	0	0	CRO_03G005250	Chr3	7097823	7101129	-	2526	protein_coding	- && sp|Q9LZS0|PTL_ARATH Trihelix transcription factor PTL OS=Arabidopsis thaliana OX=3702 GN=PTL PE=1 SV=1 && PF13837:Myb/SANT-like DNA-binding domain	Trihelix
CRO_08G030590	0	0	0.114617	0.050735	0.0275332	0.0254312	0.0224506	0	0	0	0	0	CRO_08G030590	Chr8	56784248	56785767	+	1520	protein_coding	- && sp|A2Q5W1|ERN1_MEDTR Ethylene-responsive transcription factor ERN1 OS=Medicago truncatula OX=3880 GN=ERN1 PE=2 SV=1 && PF00847:AP2 domain	ERF
CRO_07G020810	1.92443	0.0548839	1.63492	0	1.75948	0	0.0512386	0	0	0	0.50403	0	CRO_07G020810	Chr7	50394684	50396474	-	666	protein_coding	- && - && -	-
CRO_06G011180	0	0	0.342948	0	0.109844	0.405831	0.0895667	0	0	0	0	0	CRO_06G011180	Chr6	24802807	24803187	+	381	protein_coding	- && - && -	-
CRO_07G003810	0	0.397311	0	0	0.0758161	0.0700278	0	0.0568263	0	0	0	0	CRO_07G003810	Chr7	3549684	3550235	-	552	protein_coding	- && - && -	-
CRO_07G018670	0.429369	0.459204	0	0.193762	0.210304	0.291372	0	0.0788144	0.0887706	0	0	0	CRO_07G018670	Chr7	38822790	38823433	-	398	protein_coding	- && - && -	-
CRO_04G002240	0.0913845	0.0390937	0.0931645	0.0412392	0.0447599	0	0	0	0	0.0343927	0	0	CRO_04G002240	Chr4	1997178	1998112	-	935	protein_coding	- && - && -	LBD
CRO_03G009900	14.9783	0.0291256	10.932	7.8039	0	7.66947	1.46832	2.84937	0	0.307479	0	0	CRO_03G009900	Chr3	26199695	26204850	+	1255	protein_coding	- && - && -	-
CRO_05G011230	0.0924724	0	0	0.333841	0.181171	0	0	0	0	0.0696042	0	0	CRO_05G011230	Chr5	19079751	19080822	-	462	protein_coding	- && sp|P59467|LBD23_ARATH LOB domain-containing protein 23 OS=Arabidopsis thaliana OX=3702 GN=LBD23 PE=1 SV=1 && PF03195:Lateral organ boundaries (LOB) domain	LBD
CRO_02G010730	0.12715	0.0543938	0	0.0573789	0	0.172569	0	0	0	0.0478529	0	0	CRO_02G010730	Chr2	31383610	31384281	-	672	protein_coding	- && sp|B9DFV2|PQT3L_ARATH E3 ubiquitin ligase PQT3-like OS=Arabidopsis thaliana OX=3702 GN=At5g47430 PE=1 SV=1 && -	-
CRO_06G033910	0.290627	0	0.148144	0	0.0711743	0	0	0	0.0600862	0	0	0	CRO_06G033910	Chr6	69132813	69134801	+	588	protein_coding	- && sp|Q9FK07|CLPX1_ARATH CLP protease regulatory subunit CLPX1, mitochondrial OS=Arabidopsis thaliana OX=3702 GN=CLPX1 PE=2 SV=1 && -	-
CRO_02G024750	0	0	0	0	0.0841046	0.0155367	0	0.0126078	0	0	0	0	CRO_02G024750	Chr2	70624119	70628940	-	2488	protein_coding	- && sp|Q6R8G0|PHO1A_ARATH Phosphate transporter PHO1 homolog 10 OS=Arabidopsis thaliana OX=3702 GN=PHO1-H10 PE=2 SV=1 && PF03105:SPX domain|PF03124:EXS family	ERF
CRO_02G010720	0.206139	0	0.210154	0	1.66594	0.466289	0.123492	0.075677	0.0852369	0	0.0404927	0	CRO_02G010720	Chr2	31377374	31379008	-	829	protein_coding	- && sp|P85524|KIRO_ACTDE Kirola OS=Actinidia deliciosa OX=3627 PE=1 SV=1 && PF00407:Pathogenesis-related protein Bet v 1 family	-
CRO_08G021200	0	0	0.422858	0	0	0	0	0	0	0	0.0543178	0	CRO_08G021200	Chr8	38724664	38725887	+	618	protein_coding	- && - && -	-
CRO_05G016900	0.102451	0.175312	0.522235	0.184933	0.802887	0.648891	0	0	0	0.154231	0.0804998	0.0823649	CRO_05G016900	Chr5	32313692	32314253	-	417	protein_coding	- && - && -	-
CRO_05G025290	0.153585	0.0657028	0.0260961	0.0924113	0.0501503	0.0694824	0.0204463	0	0	0.0192673	0	0.0205789	CRO_05G025290	Chr5	61128005	61129673	-	1669	protein_coding	- && sp|Q2V6K0|UFOG6_FRAAN UDP-glucose flavonoid 3-O-glucosyltransferase 6 OS=Fragaria ananassa OX=3747 GN=GT6 PE=1 SV=1 && PF00201:UDP-glucoronosyl and UDP-glucosyl transferase	bHLH
CRO_01G007590	0	0.06592	0.0785472	0.0347688	0.0377371	0	0	0	0	0.0289965	0	0	CRO_01G007590	Chr1	6586703	6587927	-	1109	protein_coding	- && - && -	-
CRO_07G009930	0.0628268	0.215016	0	0.198464	0.0923172	0.113692	0	0.0922592	0	0	0	0	CRO_07G009930	Chr7	10023539	10027312	-	1360	protein_coding	- && sp|Q9FZ96|PUP1_ARATH Purine permease 1 OS=Arabidopsis thaliana OX=3702 GN=PUP1 PE=1 SV=1 && PF16913:Purine nucleobase transmembrane transport	STAT
CRO_05G018790	0.890047	0	0.907383	0.963966	0.348754	0	0	0.1307	0.147211	0	0	0.143109	CRO_05G018790	Chr5	40380558	40380882	+	240	protein_coding	- && - && -	-
CRO_05G008010	0	0.121236	0.0722295	0.383668	0.138808	0.0641051	0	0.0520201	0.0585916	0	0	0	CRO_05G008010	Chr5	9324209	9326645	+	603	protein_coding	- && sp|P48528|PPX2_ARATH Serine/threonine-protein phosphatase PP-X isozyme 2 OS=Arabidopsis thaliana OX=3702 GN=PPX2 PE=2 SV=2 && PF00149:Calcineurin-like phosphoesterase	bHLH
CRO_06G023640	0.322954	0	0.09407	0.04164	0.0903898	0.417445	0.0368519	0.101625	0	0	0	0	CRO_06G023640	Chr6	56894610	56896974	-	926	protein_coding	- && sp|Q5XVC4|MDP60_ARATH Microtubule-destabilizing protein 60 OS=Arabidopsis thaliana OX=3702 GN=MDP60 PE=2 SV=1 && PF06886:Targeting protein for Xklp2 (TPX2) domain	-
CRO_02G005300	0	0	0.0127501	0.0451506	0	0.011316	0.00998972	0	0	0	0	0	CRO_02G005300	Chr2	8134621	8140854	+	3416	protein_coding	- && sp|Q9SCV5|BGAL7_ARATH Beta-galactosidase 7 OS=Arabidopsis thaliana OX=3702 GN=BGAL7 PE=2 SV=2 && PF21467:Beta-galactosidase, galactose-binding domain|PF17834:Beta-sandwich domain in beta galactosidase|PF01301:Glycosyl hydrolases family 35	MYB_related
CRO_08G019480	0.263718	0.225634	0.268854	0.0793387	0.0861121	0	0.0702158	0.0645434	0	0	0	0	CRO_08G019480	Chr8	35259556	35260410	+	486	protein_coding	- && - && PF24865:Domain of unknown function (DUF7731)	-
CRO_05G030130	0	0.0258963	0.0154284	0	0	0.041079	0.0120882	0	0	0	0	0	CRO_05G030130	Chr5	67588854	67592621	-	2823	protein_coding	- && sp|Q9FFB8|CHX3_ARATH Cation/H(+) antiporter 3 OS=Arabidopsis thaliana OX=3702 GN=CHX3 PE=2 SV=1 && PF00999:Sodium/hydrogen exchanger, transmembrane|PF23256:Plant cation/H(+) antiporter domain|PF23259:Plant cation/H(+) antiporter, C-terminal domain	bHLH
CRO_01G023850	0.0551967	0	0.112544	0	0.108141	0	0	0.0405273	0	0	0	0	CRO_01G023850	Chr1	58975909	58977374	-	774	protein_coding	- && - && PF00931:NB-ARC domain	bHLH
CRO_01G016920	0.1903	0.502022	0.145505	0.0715639	0.0621388	0.387415	0.012667	0.0232874	0.104917	0.0358097	0	0.0254983	CRO_01G016920	Chr1	30535371	30541931	-	2694	protein_coding	- && sp|Q9LMH6|FDM4_ARATH Factor of DNA methylation 4 OS=Arabidopsis thaliana OX=3702 GN=FDM4 PE=4 SV=1 && PF03468:XS domain|PF03470:XS zinc finger domain	C2H2
CRO_01G019160	0.474692	0	0	0.749751	0.465005	0.214752	0.284374	0	0	0	0	0	CRO_01G019160	Chr1	41241030	41241857	-	360	protein_coding	- && - && -	-
CRO_03G017500	0	0.938663	0	0	0.158046	0.204371	0	0.0710758	0.0266848	0.0728636	0	0.0259412	CRO_03G017500	Chr3	49209764	49211087	+	1324	protein_coding	- && sp|Q39688|EP1G_DAUCA Epidermis-specific secreted glycoprotein EP1 OS=Daucus carota OX=4039 GN=EP1 PE=1 SV=1 && PF01453:D-mannose binding lectin	FAR1
CRO_08G030240	0	0.0761513	0.0453692	0.120496	0	0.20133	0	0.0326751	0	0	0.0349671	0	CRO_08G030240	Chr8	56581982	56583392	+	960	protein_coding	- && sp|Q8VWF6|SSL3_ARATH Protein STRICTOSIDINE SYNTHASE-LIKE 3 OS=Arabidopsis thaliana OX=3702 GN=SSL3 PE=2 SV=1 && PF03088:Strictosidine synthase	FAR1
CRO_08G009140	0.118235	3.54062	0.0401793	0.106712	0.0386074	0	0.0944416	0.144687	0.0325929	0.0889958	0.247737	0	CRO_08G009140	Chr8	11259298	11261247	-	1084	protein_coding	- && sp|Q6NQE2|FQRL1_ARATH Probable NAD(P)H dehydrogenase (quinone) FQR1-like 1 OS=Arabidopsis thaliana OX=3702 GN=At4g27270 PE=1 SV=1 && PF00258:Flavodoxin	M-type_MADS
CRO_03G024750	0.16559	0	0.506446	0.149452	1.4599	0	0	0.364745	0	0	0	0	CRO_03G024750	Chr3	65082465	65082813	+	258	protein_coding	- && - && -	-
CRO_05G010660	0.0241369	0.0413024	0.221463	0.0871381	0	0.0873568	0	0	0	0.0545037	0	0.0194046	CRO_05G010660	Chr5	17111703	17114768	-	1770	protein_coding	- && - && PF04646:Protein of unknown function, DUF604	C2H2
CRO_06G006580	0.0531371	0.0227317	0	0.0479585	0	0	0	0	0	0.0199982	0	0	CRO_06G006580	Chr6	6197514	6200851	+	1608	protein_coding	- && sp|Q9SFU3|PPA15_ARATH Purple acid phosphatase 15 OS=Arabidopsis thaliana OX=3702 GN=PAP15 PE=1 SV=1 && PF00149:Calcineurin-like phosphoesterase|PF14008:Iron/zinc purple acid phosphatase-like protein C|PF16656:Purple acid Phosphatase, N-terminal domain	C3H
CRO_02G018610	0.327373	0.0700242	0.33375	0	0	0.0740524	0.130747	0	0	0	0	0	CRO_02G018610	Chr2	59822163	59823323	-	522	protein_coding	- && sp|Q8W1E0|R1A_SOLDE Late blight resistance protein R1-A OS=Solanum demissum OX=50514 GN=R1A PE=3 SV=1 && -	C3H
CRO_04G016470	0.043728	0.0748263	0	0	0.257014	0.0395654	0	0.0321066	0.0361624	0	0	0	CRO_04G016470	Chr4	38536830	38539578	+	977	protein_coding	- && - && -	-
CRO_05G022750	0.0130689	0.0335448	0.0133235	0	0.0256044	0.0354745	0	0	0	0.009837	0.0102687	0	CRO_05G022750	Chr5	52435484	52443092	+	3269	protein_coding	- && sp|Q52MZ2|TGA10_TOBAC bZIP transcription factor TGA10 OS=Nicotiana tabacum OX=4097 GN=TGA10 PE=1 SV=1 && PF14144:Seed dormancy control	bZIP
CRO_02G025800	0.094466	0	0.048153	0	0	0.0854735	0	0	0	0	0	0.0379725	CRO_02G025800	Chr2	71601791	71605201	+	1809	protein_coding	- && sp|Q8RX77|PTR21_ARATH Protein NRT1/ PTR FAMILY 2.13 OS=Arabidopsis thaliana OX=3702 GN=NPF2.13 PE=1 SV=1 && PF00854:POT family	BBR-BPC
CRO_08G023590	0	0.0327826	0.0130207	0	0	0.0115562	0	0	0	0.0096135	0	0	CRO_08G023590	Chr8	43397461	43412949	+	3345	protein_coding	- && sp|Q8W3Z3|CAS2_BETPL Cycloartenol synthase 2 OS=Betula platyphylla OX=78630 GN=CASBPX2 PE=1 SV=1 && -	-
CRO_07G021310	0	0.0292655	0.278971	0.0308716	0.0335072	0.0928472	0	0.0251146	0	0	0.0537525	0	CRO_07G021310	Chr7	51395502	51398736	-	1249	protein_coding	- && sp|Q9M0K4|LAF1_ARATH Transcription factor LAF1 OS=Arabidopsis thaliana OX=3702 GN=LAF1 PE=1 SV=2 && PF00249:Myb-like DNA-binding domain	MYB
CRO_03G021130	0.0377405	0	0	0.0340624	0.0369704	0.0682957	0	0	0	0	0	0.0303411	CRO_03G021130	Chr3	58246376	58247639	-	1132	protein_coding	- && sp|O82275|TAX1_ARATH Signaling peptide TAXIMIN 1 OS=Arabidopsis thaliana OX=3702 GN=TAX1 PE=2 SV=2 && -	-
CRO_05G008830	0	0.0361549	0	0.877199	0	0	0	0.0620536	0	0.0954218	0	0	CRO_05G008830	Chr5	11329683	11331073	+	1011	protein_coding	- && sp|Q9FZF8|FB44_ARATH Putative F-box protein At1g47790 OS=Arabidopsis thaliana OX=3702 GN=At1g47790 PE=4 SV=1 && -	CAMTA
CRO_04G001980	0.0400021	0	0	0	0.117557	0.398136	0.0319522	0	0	0	0	0.0643186	CRO_04G001980	Chr4	1803405	1804642	-	1068	protein_coding	- && sp|O22918|GDL41_ARATH GDSL esterase/lipase At2g30220 OS=Arabidopsis thaliana OX=3702 GN=At2g30220 PE=3 SV=1 && PF00657:GDSL-like Lipase/Acylhydrolase	ERF
CRO_06G005380	0.0977626	0.0836445	2.35878	0	0.0638451	0.0294854	0.078089	0.0957074	0.0808483	0.0735862	0.0512104	0.0785953	CRO_06G005380	Chr6	4673131	4676619	+	1311	protein_coding	- && sp|O23429|VA724_ARATH Vesicle-associated membrane protein 724 OS=Arabidopsis thaliana OX=3702 GN=VAMP724 PE=2 SV=2 && PF00957:Synaptobrevin|PF13774:Regulated-SNARE-like domain	bHLH
CRO_07G023180	0	0	0	0.154958	0.168187	0.0517821	0	0.0420202	0.0236642	0	0	0	CRO_07G023180	Chr7	58157925	58160330	-	1493	protein_coding	- && - && -	-
CRO_08G018730	0	0.0326655	0.0778452	0	0.1122	0.103634	0	0.0280323	0	0	0	0.0306936	CRO_08G018730	Chr8	33136958	33138076	-	1119	protein_coding	- && - && PF04043:Plant invertase/pectin methylesterase inhibitor	-
CRO_03G031060	0	0.0564084	0	0.0892561	0	0	0.0263309	0	0	0	0	0	CRO_03G031060	Chr3	70316471	70317766	-	1296	protein_coding	- && sp|Q9LR72|PPR7_ARATH Putative pentatricopeptide repeat-containing protein At1g03510 OS=Arabidopsis thaliana OX=3702 GN=PCMP-E3 PE=3 SV=1 && PF20431:E motif	bHLH
CRO_03G003490	2.4073	0.173706	0.97576	0	5.93805	1.31213	1.71435	0.0638862	0.143913	0.0218311	0	0.0233171	CRO_03G003490	Chr3	4137287	4139267	+	1473	protein_coding	- && sp|P12412|CYSEP_VIGMU Vignain OS=Vigna mungo OX=3915 PE=1 SV=1 && PF08246:Cathepsin propeptide inhibitor domain (I29)|PF00112:Papain family cysteine protease	BBR-BPC
CRO_06G023800	0	0	0.0636295	0	0.0917103	0.112945	0	0	0.0258077	0.0234895	0	0	CRO_06G023800	Chr6	57272895	57274263	-	1369	protein_coding	- && sp|Q8LDC8|ERF92_ARATH Ethylene-responsive transcription factor 1B OS=Arabidopsis thaliana OX=3702 GN=ERF1B PE=1 SV=2 && PF00847:AP2 domain	ERF
CRO_04G026130	1.44821	1.8741	1.62406	2.12399	77.4588	1.76897	1.0411	8.93194	2.35039	2.2619	0.241806	1.10606	CRO_04G026130	Chr4	61016267	61021324	-	2360	protein_coding	- && - && PF06813:Nodulin-like	NF-YC
CRO_S004700	0	0.120636	0	0.127256	0	0.382726	0	0	0.116603	0	0	0	CRO_S004700	scf_18	30755	31057	+	303	protein_coding	- && - && -	M-type_MADS
CRO_05G017590	0.469297	0.152303	0.23097	0.0146055	0.0475573	0.248917	0.0387783	0.0594093	0.0669142	0.0121807	0.0254306	0.0130099	CRO_05G017590	Chr5	35150192	35154010	-	2640	protein_coding	- && sp|A0A161CAI1|T3R_CATRO 16-methoxy-2,3-dihydro-3-hydroxytabersonine synthase OS=Catharanthus roseus OX=4058 GN=T3R PE=1 SV=1 && PF00107:Zinc-binding dehydrogenase|PF08240:Alcohol dehydrogenase GroES-like domain	HB-other
CRO_03G001200	0.0259237	0.1109	0.0264286	0.0233972	0.101579	0.0234559	0	0.019034	0	0.0390257	0	0	CRO_03G001200	Chr3	1451181	1452933	-	1648	protein_coding	- && sp|Q9SJL7|RAX2_ARATH Transcription factor RAX2 OS=Arabidopsis thaliana OX=3702 GN=RAX2 PE=1 SV=1 && PF00249:Myb-like DNA-binding domain	MYB
CRO_04G018850	0	0	0	0	0.387504	0	0	0.0726114	0	0	0	0	CRO_04G018850	Chr4	46650629	46651060	-	432	protein_coding	- && - && -	-
CRO_05G004920	0.48548	0	0	0.146055	0	0	0	0.118819	0	0	0	0	CRO_05G004920	Chr5	4806183	4808568	+	264	protein_coding	- && sp|Q49KZ2|ATPE_EUCGG ATP synthase epsilon chain, chloroplastic OS=Eucalyptus globulus subsp. globulus OX=71271 GN=atpE PE=3 SV=1 && -	-
CRO_05G001500	0.168493	0.0640712	0	0	0.0550181	0.0338785	0.0149539	0	0.0309647	0	0	0.0150509	CRO_05G001500	Chr5	1856288	1859355	+	2282	protein_coding	- && sp|A0A343URW7|TEX2_CATRO Tabersonine 6,7-epoxidase isoform 2 OS=Catharanthus roseus OX=4058 GN=TEX2 PE=1 SV=1 && PF00067:Cytochrome P450	E2F/DP
CRO_07G012080	0	0	0.0123	0	0.0354565	0	0	0	0	0.00908138	0	0	CRO_07G012080	Chr7	15371909	15376314	-	3541	protein_coding	- && - && PF02536:mTERF	-
CRO_05G013640	0	0	0.263966	0.116844	0	0.117137	0	0.0950549	0	0	0	0	CRO_05G013640	Chr5	24051549	24053916	+	330	protein_coding	- && - && -	-
CRO_03G005740	0.0285386	0	0	0	0.754818	0	0	0.10477	0.023601	0.0214811	0	0	CRO_03G005740	Chr3	7969172	7971704	-	1497	protein_coding	- && sp|Q9XH43|CET2_TOBAC CEN-like protein 2 OS=Nicotiana tabacum OX=4097 GN=CET2 PE=2 SV=1 && PF01161:Phosphatidylethanolamine-binding protein	NAC
CRO_01G024180	0.0681919	0.116688	0.208561	0	0.133601	0.0308503	0.0544691	0	0	0.0256641	0	0.0274111	CRO_01G024180	Chr1	59813653	59815352	-	1253	protein_coding	- && - && PF07279:Protein of unknown function (DUF1442)	-
CRO_05G030020	0.129363	0	0.148369	0	0.110883	0.321884	0.0645816	0.0474915	0	0	0.0254114	0	CRO_05G030020	Chr5	67523419	67526775	-	2642	protein_coding	- && sp|Q9SIY8|LAC5_ARATH Laccase-5 OS=Arabidopsis thaliana OX=3702 GN=LAC5 PE=2 SV=1 && PF07732:Multicopper oxidase|PF07731:Multicopper oxidase|PF00394:Multicopper oxidase	ERF
CRO_07G019320	0.13693	0	0.279195	0	0.134136	0	0	0	0	0	0.107591	0	CRO_07G019320	Chr7	42369140	42369451	+	312	protein_coding	- && - && -	-
CRO_01G029990	0.247665	0.423799	0.126245	0	0.84914	0.336134	0.0989128	0	0.102408	0.186418	0	0	CRO_01G029990	Chr1	73397440	73397784	-	345	protein_coding	- && - && -	-
CRO_05G031160	0	0	0.177773	0	0.0569394	0	0.0464284	0	0	0	0	0	CRO_05G031160	Chr5	68294160	68294894	+	735	protein_coding	- && sp|P86809|NLTP2_APIGA Non-specific lipid-transfer protein 2 OS=Apium graveolens var. rapaceum OX=278110 PE=1 SV=1 && -	bHLH
CRO_02G024170	0	0.0171287	0.0204097	0.0180687	0	0.018114	0	0.0146992	0	0	0	0	CRO_02G024170	Chr2	70158467	70163931	-	2134	protein_coding	- && sp|Q42290|MPPB_ARATH Probable mitochondrial-processing peptidase subunit beta, mitochondrial OS=Arabidopsis thaliana OX=3702 GN=MPPbeta PE=1 SV=2 && PF00675:Insulinase (Peptidase family M16)|PF05193:Peptidase M16 inactive domain	YABBY
CRO_02G027340	0.228461	0	0	0	0.0745998	0	0.0608287	0	0	0	0	0	CRO_02G027340	Chr2	72847057	72849713	-	561	protein_coding	- && sp|Q9LDT3|YAB4_ARATH Axial regulator YABBY 4 OS=Arabidopsis thaliana OX=3702 GN=YAB4 PE=1 SV=2 && PF04690:YABBY protein, C-terminal|PF24868:YABBY, N-terminal	YABBY
CRO_04G005360	1.68992	0.126831	0.664953	0	3.48512	1.34127	0.355221	0.457134	0.343255	0.223159	0.0465904	0.0476699	CRO_04G005360	Chr4	4085289	4091430	+	1441	protein_coding	- && sp|Q84TE6|NAC22_ARATH NAC domain-containing protein 21/22 OS=Arabidopsis thaliana OX=3702 GN=NAC021 PE=1 SV=2 && PF02365:No apical meristem (NAM) protein	NAC
CRO_06G024580	147.243	237.992	162.614	209.118	146.045	164.364	55.7437	29.0729	24.1725	34.309	39.5305	34.6039	CRO_06G024580	Chr6	58861537	58864429	+	1599	protein_coding	- && sp|W8JDE0|ADH9_CATRO Alcohol dehydrogenase 9 OS=Catharanthus roseus OX=4058 GN=ADH9 PE=2 SV=1 && PF08240:Alcohol dehydrogenase GroES-like domain|PF00107:Zinc-binding dehydrogenase	HB-other
CRO_01G032770	0	0.00979964	0.0350303	0	0	0	0	0	0	0	0	0.00920808	CRO_01G032770	Chr1	77274683	77279951	+	3730	protein_coding	- && sp|Q9AWU4|LPR1_ORYSJ Multicopper oxidase LPR1 homolog 1 OS=Oryza sativa subsp. japonica OX=39947 GN=LPR1 PE=2 SV=1 && -	-
CRO_04G030520	0.0442259	0	0.0901747	0	0.0433235	0	0	0	0.0365742	0	0	0	CRO_04G030520	Chr4	66786590	66787977	-	966	protein_coding	- && sp|Q8LL11|WUS_PETHY Protein WUSCHEL OS=Petunia hybrida OX=4102 GN=WUS PE=2 SV=1 && PF00046:Homeodomain	WOX
CRO_04G028860	0.291952	0.0416317	0.198426	0.131749	0.142997	0.0880532	0.0388666	0.0714536	0	0.0366255	0	0.0391186	CRO_04G028860	Chr4	65300208	65301206	+	878	protein_coding	- && sp|Q7M456|RNOY_MAGGI Ribonuclease Oy OS=Magallana gigas OX=29159 PE=1 SV=1 && PF00445:Ribonuclease T2 family	-
CRO_06G015600	0.0405719	0.0694257	0	0.0366179	0	0	0	0	0	0.0305386	0	0	CRO_06G015600	Chr6	38866161	38867329	-	1053	protein_coding	- && - && -	TALE
CRO_03G010480	0	0	0	0.0942754	0.102324	0	0	0	0	0	0.0410372	0	CRO_03G010480	Chr3	28499312	28500498	-	818	protein_coding	- && - && -	-
CRO_02G009140	0.105487	0	0	0	0	0.286336	0	0	0	0	0.082885	0	CRO_02G009140	Chr2	25590432	25591439	+	405	protein_coding	- && sp|O82229|SCP23_ARATH Putative serine carboxypeptidase-like 23 OS=Arabidopsis thaliana OX=3702 GN=SCPL23 PE=2 SV=2 && -	-
CRO_07G022410	0.0476811	0.0407954	0	0	0.233541	0.0431422	0.0380858	0	0.0394316	0	0	0	CRO_07G022410	Chr7	55121175	55122459	+	896	protein_coding	- && sp|Q9FN39|ENL01_ARATH Early nodulin-like protein 1 OS=Arabidopsis thaliana OX=3702 GN=ENODL1 PE=2 SV=1 && PF02298:Plastocyanin-like domain	HB-PHD
CRO_06G003090	0.0609157	0	0.144905	0	0	0.0183723	0.0162191	0	0	0.0152838	0	0.0163242	CRO_06G003090	Chr6	2356485	2358706	+	2104	protein_coding	- && sp|Q3E8Z8|PME28_ARATH Putative pectinesterase/pectinesterase inhibitor 28 OS=Arabidopsis thaliana OX=3702 GN=PME28 PE=2 SV=1 && PF01095:Pectinesterase|PF04043:Plant invertase/pectin methylesterase inhibitor	Trihelix
CRO_08G025490	0.482737	0.206512	0.73821	0.217845	0.236443	0.327588	0	0.177221	0.199609	0	0.094826	0	CRO_08G025490	Chr8	50180677	50181030	-	354	protein_coding	- && - && -	-
CRO_03G018960	0.275627	0	0	0	1.21501	0	0.220161	0.101187	0	0	0	0	CRO_03G018960	Chr3	53009364	53010742	+	310	protein_coding	- && - && -	-
CRO_01G024570	2.06849	6.94296	113.631	4.23642	35.382	1.15174	4.44831	1.34351	5.52659	6.52724	4.87586	12.536	CRO_01G024570	Chr1	61732382	61733896	-	537	protein_coding	- && - && -	-
CRO_01G002790	0.0457412	0	0	0.0412833	0	0.0827738	0	0	0	0	0	0.0367732	CRO_01G002790	Chr1	2809826	2810759	-	934	protein_coding	- && - && -	-
CRO_02G020340	0	0	0	0.0567874	0.0205451	0	0.0167525	0	0	0	0	0	CRO_02G020340	Chr2	63639405	63643608	+	2037	protein_coding	- && sp|F4I8S3|CLSY3_ARATH SNF2 domain-containing protein CLASSY 3 OS=Arabidopsis thaliana OX=3702 GN=CLSY3 PE=1 SV=1 && PF00176:SNF2-related domain|PF00271:Helicase conserved C-terminal domain	ERF
CRO_04G017210	2.37739	1.4529	1.87548	0.217124	1.10899	2.07425	0.373011	0.43639	0.140433	0.372806	0.255738	0.398183	CRO_04G017210	Chr4	41445943	41454177	+	3019	protein_coding	- && sp|Q0WT19|IP5P8_ARATH Type I inositol polyphosphate 5-phosphatase 8 OS=Arabidopsis thaliana OX=3702 GN=IP5P8 PE=2 SV=1 && PF22669:Endonuclease/Exonuclease/phosphatase family 2	M-type_MADS
CRO_03G009790	1.22602	1.69449	1.63449	1.8726	0.277155	0.42666	0	0.207736	0.0779927	0.354935	0	0.909832	CRO_03G009790	Chr3	25674001	25674815	-	453	protein_coding	- && - && -	-
CRO_06G022000	0	0	0	0.093969	0.0339971	0	0	0	0	0	0	0.027901	CRO_06G022000	Chr6	53864809	53866039	+	1231	protein_coding	- && sp|Q652P9|GL93_ORYSJ Germin-like protein 9-3 OS=Oryza sativa subsp. japonica OX=39947 GN=Os09g0568700 PE=2 SV=1 && PF00190:Cupin	E2F/DP
CRO_01G031260	0.0402281	0.309768	0.533152	0.0726151	0.0788144	0.291189	0.257061	0	0.0332681	0	0	0	CRO_01G031260	Chr1	75206438	75208187	+	1062	protein_coding	- && sp|O22227|MIZ1_ARATH Protein MIZU-KUSSEI 1 OS=Arabidopsis thaliana OX=3702 GN=MIZ1 PE=1 SV=1 && PF04759:Protein of unknown function, DUF617	NF-YB
CRO_03G026750	0	0.0708385	0	0	0.0811056	0	0	0	0	0	0	0.0332811	CRO_03G026750	Chr3	67264171	67265885	+	1032	protein_coding	- && - && PF04450:Peptidase of plants and bacteria	-
CRO_03G014330	0.254299	0.108788	0	0.688547	0.622775	0.115046	0	0	0.105151	0.287117	0	0	CRO_03G014330	Chr3	41961607	41962034	-	336	protein_coding	- && - && -	-
CRO_05G003830	0.856372	0.0824289	0	0.0289842	2.78933	0.271198	0.299266	0.180773	0.168199	0.096689	0.0588772	0.086059	CRO_05G003830	Chr5	3628001	3632749	-	3991	protein_coding	- && sp|Q84TE6|NAC22_ARATH NAC domain-containing protein 21/22 OS=Arabidopsis thaliana OX=3702 GN=NAC021 PE=1 SV=2 && PF02365:No apical meristem (NAM) protein	NAC
CRO_03G008570	0	0	0	0.408028	0	0	0.0902775	0	0	0	0	0	CRO_03G008570	Chr3	18964797	18965299	-	378	protein_coding	- && - && -	-
CRO_04G000310	0.0498509	0	0	0	0.122084	0	0	0.0183011	0	0	0	0.0200386	CRO_04G000310	Chr4	387350	391323	-	1714	protein_coding	- && sp|A2X0Q0|PHR3_ORYSI Protein PHOSPHATE STARVATION RESPONSE 3 OS=Oryza sativa subsp. indica OX=39946 GN=PHR3 PE=3 SV=1 && PF14379:MYB-CC type transfactor, LHEQLE motif	G2-like
CRO_04G012920	9.70022	0.529748	1.89367	0.186274	12.5349	2.98785	3.29709	0.757684	0.512039	0.310697	1.4595	0	CRO_04G012920	Chr4	20642529	20642961	+	207	protein_coding	- && - && -	-
CRO_04G013320	0.252794	0	0.0859061	0	0	0.22873	0	0	0	0.0634263	0.0662099	0	CRO_04G013320	Chr4	23195338	23195844	+	507	protein_coding	- && - && -	-
CRO_06G013810	0.0506788	0.0867204	0	0	0	0.0458545	0	0	0.0419107	0	0	0	CRO_06G013810	Chr6	34506538	34508796	+	843	protein_coding	- && - && -	-
CRO_04G008000	0.190512	0	0	0.128959	0.326592	0	0.0760867	0.03497	0	0	0.037423	0	CRO_04G008000	Chr4	6696387	6697283	-	897	protein_coding	- && - && -	-
CRO_01G013800	0.166623	0.0570244	0.0679476	0.0300769	0.0326447	0	0	0	0.0551181	0	0	0.0267911	CRO_01G013800	Chr1	18842713	18845007	-	1282	protein_coding	- && sp|Q2V3R1|FB346_ARATH F-box protein At3g44326 OS=Arabidopsis thaliana OX=3702 GN=At3g44326 PE=2 SV=1 && -	-
CRO_08G004920	0	0.0324912	0	0	0	0.103081	0	0	0.0314051	0	0	0	CRO_08G004920	Chr8	4585836	4588281	-	1125	protein_coding	- && - && PF01263:Aldose 1-epimerase	B3
CRO_01G028930	0.0493899	0.0422574	0.025176	0	0.048382	0	0	0	0	0.018588	0	0.0198533	CRO_01G028930	Chr1	72104693	72106422	+	1730	protein_coding	- && sp|Q5H861|GT4A_SOLAA Nuatigenin 3-beta-glucosyltransferase OS=Solanum aculeatissimum OX=267265 GN=GT4A PE=1 SV=1 && PF00201:UDP-glucoronosyl and UDP-glucosyl transferase	ERF
CRO_03G014800	0.0184227	0.0315245	0.0375631	0	0	0.033338	0.0147154	0.0135266	0	0	0	0	CRO_03G014800	Chr3	43234906	43237995	+	2319	protein_coding	- && sp|A0A2H4HHY6|GLOX_ARTAN Putative aldehyde oxidase Art an 7 OS=Artemisia annua OX=35608 PE=1 SV=1 && PF07250:Glyoxal oxidase N-terminus|PF09118:Galactose oxidase-like, Early set domain	NAC
CRO_07G013190	0	0	0.156953	0	0.0754062	0.278597	0.0614863	0	0	0.0579408	0	0	CRO_07G013190	Chr7	18570704	18572541	+	555	protein_coding	- && - && -	ERF
CRO_06G027040	0.0113593	0	0	0	0	0.0616677	0	0	0	0.0171003	0	0	CRO_06G027040	Chr6	62566317	62571398	+	3761	protein_coding	- && - && PF03087:Protein BPS1	-
CRO_03G016810	0	0	0.318206	0.0704267	0.420416	0.21181	0.0623286	0.0286467	0	0.117469	0	0.0313663	CRO_03G016810	Chr3	47692776	47693870	+	1095	protein_coding	- && sp|Q9FN29|ATB52_ARATH Homeobox-leucine zipper protein ATHB-52 OS=Arabidopsis thaliana OX=3702 GN=ATHB-52 PE=2 SV=1 && PF00046:Homeodomain	HD-ZIP
CRO_02G025390	0	0	0	0	2.19217	0.184073	0	0	0.252362	0.229694	0	0.0817765	CRO_02G025390	Chr2	71171863	71173215	-	420	protein_coding	- && - && -	-
CRO_03G032140	0	0.172215	0	0	0	0	0	0	0.0208072	0	0	0.0202274	CRO_03G032140	Chr3	71354480	71357074	+	1698	protein_coding	- && sp|P17069|ACEA_GOSHI Isocitrate lyase OS=Gossypium hirsutum OX=3635 PE=2 SV=1 && PF00463:Isocitrate lyase family	AP2
CRO_01G017520	0	0.259239	0.231672	0.410198	0.148406	1.37076	0	0.222469	0.0626431	0.171049	0	0.121795	CRO_01G017520	Chr1	32787591	32792571	-	564	protein_coding	- && sp|Q5S2C4|NCKP1_ARATH Protein NAP1 OS=Arabidopsis thaliana OX=3702 GN=NAP1 PE=1 SV=2 && PF09735:Nck-associated protein 1	-
CRO_03G018000	0.0326124	0.111611	0.0332476	0.0588681	0.127788	0.14754	0.0260495	0.0718354	0	0.0245474	0	0	CRO_03G018000	Chr3	50995435	50998824	+	1310	protein_coding	- && sp|Q8VY22|TBL38_ARATH Protein trichome birefringence-like 38 OS=Arabidopsis thaliana OX=3702 GN=TBL38 PE=2 SV=1 && PF14416:PMR5 N terminal Domain|PF13839:GDSL/SGNH-like Acyl-Esterase family found in Pmr5 and Cas1p	BES1
CRO_07G008440	0.156492	0.133892	0.23931	0.0235401	0.510995	0.353987	0.104166	0.0957513	0	0.019632	0.0819742	0.0419367	CRO_07G008440	Chr7	7743287	7745544	-	1638	protein_coding	- && sp|Q9M2Y9|RAX3_ARATH Transcription factor RAX3 OS=Arabidopsis thaliana OX=3702 GN=RAX3 PE=2 SV=1 && PF00249:Myb-like DNA-binding domain	MYB
CRO_04G003610	0.134347	0	0	0	0.592224	0.121558	0.107311	0.0986419	0	0	0	0	CRO_04G003610	Chr4	2873147	2873782	+	636	protein_coding	- && - && -	-
CRO_08G015830	1.55565	0.417177	1.20721	0.0838231	1.1145	1.89075	0.463654	0.170479	0.288022	0.209721	0.0912185	0.317329	CRO_08G015830	Chr8	22834468	22837311	+	1840	protein_coding	- && - && -	E2F/DP
CRO_05G021720	0.0258296	0.0994479	0.0526655	0.0349685	0.0506052	0.0584271	0.0309476	0.018965	0	0.00972103	0	0.0207655	CRO_05G021720	Chr5	49731640	49735484	+	3308	protein_coding	- && sp|Q08891|FACR2_ARATH Fatty acyl-CoA reductase 2, chloroplastic OS=Arabidopsis thaliana OX=3702 GN=FAR2 PE=1 SV=2 && PF07993:Male sterility protein	-
CRO_07G021560	0	0	0	0	0.422732	0	0	0.105617	0	0	0	0	CRO_07G021560	Chr7	51881645	51882041	-	297	protein_coding	- && - && -	-
CRO_04G001940	0	0	0	0	0.0618785	0	0	0.0154599	0	0	0	0	CRO_04G001940	Chr4	1777499	1780057	-	2029	protein_coding	- && sp|Q56YT0|LAC3_ARATH Laccase-3 OS=Arabidopsis thaliana OX=3702 GN=LAC3 PE=2 SV=2 && PF00394:Multicopper oxidase|PF07732:Multicopper oxidase|PF07731:Multicopper oxidase	ERF
CRO_05G026050	0	0.11549	0	0.913712	0	0	0.10782	0.0991094	0	0	0	0.0542593	CRO_05G026050	Chr5	62736434	62739156	+	633	protein_coding	- && - && -	-
CRO_03G002990	0.0377405	0	0	0	0.0739408	0	0	0	0	0.0284074	0	0	CRO_03G002990	Chr3	3446648	3448305	-	1132	protein_coding	- && sp|Q9FGS5|NRT31_ARATH High-affinity nitrate transporter 3.1 OS=Arabidopsis thaliana OX=3702 GN=NRT3.1 PE=1 SV=1 && PF16974:High-affinity nitrate transporter accessory, Ig-like domain	-
CRO_S002430	0.293624	0.12561	0.149671	0.132504	0	0.0442788	0.117268	0.0359314	0	0.0368352	0	0	CRO_S002430	scf_1	2387229	2388101	+	873	protein_coding	- && sp|Q9S7T5|OFP14_ARATH Transcription repressor OFP14 OS=Arabidopsis thaliana OX=3702 GN=OFP14 PE=1 SV=1 && PF04844:Transcriptional repressor, ovate	-
CRO_02G015280	1.24693	0.0508028	0.121069	0.0267954	1.45415	0.564116	0.0711429	0.0871942	0.122761	0.0670406	0.513207	0.0238681	CRO_02G015280	Chr2	49407563	49409673	+	1439	protein_coding	- && sp|A4D998|BH075_ARATH Transcription factor bHLH75 OS=Arabidopsis thaliana OX=3702 GN=BHLH75 PE=2 SV=1 && -	bHLH
CRO_05G001380	0.104506	0.214595	0.149159	0.0377286	0.0818991	0.0378233	0	0.0767322	0	0	0	0.084017	CRO_05G001380	Chr5	1743901	1746166	-	2044	protein_coding	- && sp|Q1PFB9|AGC17_ARATH Serine/threonine-protein kinase AGC1-7 OS=Arabidopsis thaliana OX=3702 GN=AGC1-7 PE=1 SV=1 && PF00069:Protein kinase domain	NAC
CRO_07G017720	0.924724	0	0	0	1.08703	0.836696	0	0	0.152947	0	0.581271	0	CRO_07G017720	Chr7	34417541	34418420	-	231	protein_coding	- && - && -	-
CRO_02G025640	0.289446	0	0.0590168	0.0783712	0.14177	0.209514	0	0.0637563	0.0239368	0.0435734	0	0.0698092	CRO_02G025640	Chr2	71405416	71409256	+	1476	protein_coding	- && sp|Q337M4|HGLS_ORYSJ 2-oxoadipate dioxygenase/decarboxylase, chloroplastic/amyloplastic OS=Oryza sativa subsp. japonica OX=39947 GN=FLO7 PE=1 SV=1 && PF07063:2-oxoadipate dioxygenase/decarboxylase	-
CRO_01G006510	0	0.49174	0	0	0	0.288904	0.0510088	0	0	0	0.100354	0.0513395	CRO_01G006510	Chr1	5426570	5428077	-	669	protein_coding	- && sp|Q2QMT5|Y1209_ORYSJ B3 domain-containing protein LOC_Os12g40090 OS=Oryza sativa subsp. japonica OX=39947 GN=Os12g0591500 PE=2 SV=1 && PF02362:B3 DNA binding domain	B3
CRO_07G005380	0	0	0.0654953	0.115966	0	0	0	0.0471701	0	0	0	0	CRO_07G005380	Chr7	4940802	4943047	-	1330	protein_coding	- && sp|Q9FFS3|WRK24_ARATH Probable WRKY transcription factor 24 OS=Arabidopsis thaliana OX=3702 GN=WRKY24 PE=1 SV=1 && PF03106:WRKY DNA -binding domain	WRKY
CRO_03G021160	0.313111	1.36924	0.141871	1.35018	0	0.0314783	0.166734	0.12772	0	0.235679	0.164015	0.139846	CRO_03G021160	Chr3	58305511	58306883	+	1228	protein_coding	- && - && -	-
CRO_04G026690	0.192443	0.0823258	0.0980955	0	0	0.217654	0.153716	0	0	0	0	0	CRO_04G026690	Chr4	62008697	62009800	-	888	protein_coding	- && sp|A2X9L8|ILI5_ORYSI Transcription factor ILI5 OS=Oryza sativa subsp. indica OX=39946 GN=ILI5 PE=3 SV=1 && PF23174:ILI bHLH domain	bHLH
CRO_05G026350	0.0303641	0.181854	0.0309555	0.164429	0.0297445	0	0	0.066883	0	0.0228551	0	0.0244109	CRO_05G026350	Chr5	63163136	63166397	-	1407	protein_coding	- && - && -	-
CRO_05G001850	0.142407	0.243684	0	0.128529	1.11601	0.128851	0	0	0.117769	0	0	0.343461	CRO_05G001850	Chr5	2213876	2215084	-	300	protein_coding	- && sp|F4JEP5|MSH5_ARATH DNA mismatch repair protein MSH5 OS=Arabidopsis thaliana OX=3702 GN=MSH5 PE=2 SV=1 && -	-
CRO_02G027590	0.302995	0	0.205931	0	0	0.365535	0	0.0741563	0	0.0760216	0	0.0811966	CRO_02G027590	Chr2	73072769	73074758	-	423	protein_coding	- && - && -	-
CRO_07G017330	0	0.120503	0.023931	0	0.0689843	0	0.0187499	0	0	0	0	0.037743	CRO_07G017330	Chr7	33045259	33049599	+	1820	protein_coding	- && - && PF05278:Arabidopsis phospholipase-like protein (PEARLI 4)	HB-other
CRO_07G010680	0.106274	0.090927	0	0.095917	0.312317	0	0	0.0780301	0	0	0.0835035	0	CRO_07G010680	Chr7	11692942	11693749	+	402	protein_coding	- && sp|O82161|PHI1_TOBAC Protein PHOSPHATE-INDUCED 1 OS=Nicotiana tabacum OX=4097 GN=PHI-1 PE=2 SV=1 && PF04674:Phosphate-induced protein 1 conserved region	MYB
CRO_02G000260	0	0	0	0	0.10604	0	0	0	0	0	0.0283517	0	CRO_02G000260	Chr2	537160	539219	+	1184	protein_coding	- && sp|Q93W77|NIFU1_ARATH NifU-like protein 1, chloroplastic OS=Arabidopsis thaliana OX=3702 GN=NIFU1 PE=1 SV=1 && PF01106:NifU-like domain	NAC
CRO_01G020720	0.363815	0.533615	0.688817	0.28145	0.661869	1.50483	0.456659	0.305286	0.0429814	0.234724	0	0.0417836	CRO_01G020720	Chr1	46082483	46083945	-	822	protein_coding	- && sp|Q9SSK9|MLP28_ARATH MLP-like protein 28 OS=Arabidopsis thaliana OX=3702 GN=MLP28 PE=1 SV=1 && PF00407:Pathogenesis-related protein Bet v 1 family	-
CRO_02G023690	1.6511	1.23608	0.841631	18.9999	6.67181	2.80111	1.64855	3.18227	2.38952	0.932091	0.162166	0.331847	CRO_02G023690	Chr2	69864992	69866121	+	207	protein_coding	- && sp|F4IE66|PRP22_ARATH Pre-mRNA-splicing factor ATP-dependent RNA helicase DEAH10 OS=Arabidopsis thaliana OX=3702 GN=RID1 PE=1 SV=1 && -	-
CRO_02G002620	0	2.07685	0.0274965	0.146055	0.237787	0	0.043087	0.0594093	0.111524	0.284217	0.0423844	0.130099	CRO_02G002620	Chr2	3334691	3336483	+	1584	protein_coding	- && sp|O04847|DV4H_CATRO Deacetoxyvindoline 4-hydroxylase OS=Catharanthus roseus OX=4058 GN=D4H PE=1 SV=2 && PF14226:non-haem dioxygenase in morphine synthesis N-terminal|PF03171:2OG-Fe(II) oxygenase superfamily	NAC
CRO_07G018870	0.0426583	0.0182489	0.0434892	0.0192504	0.0626817	0	0	0	0	0	0.0502772	0	CRO_07G018870	Chr7	39976497	39982606	+	2003	protein_coding	- && sp|Q9FFD5|RIC4_ARATH CRIB domain-containing protein RIC4 OS=Arabidopsis thaliana OX=3702 GN=RIC4 PE=1 SV=1 && -	-
CRO_06G012490	4.586	1.26489	3.3527	10.4021	4.61064	0.955465	1.06038	1.59499	0.548923	0.840265	1.77799	0.97023	CRO_06G012490	Chr6	30164593	30166884	+	1416	protein_coding	- && sp|Q9LW60|P2C44_ARATH Putative protein phosphatase 2C-like protein 44 OS=Arabidopsis thaliana OX=3702 GN=At3g23360 PE=5 SV=1 && PF00481:Protein phosphatase 2C	CAMTA
CRO_S004950	0.0482737	0	0	0	0.0945773	0	0.0385592	0	0	0	0	0	CRO_S004950	scf_36	24321	25523	+	885	protein_coding	- && sp|P05499|ATP6_TOBAC ATP synthase subunit a OS=Nicotiana tabacum OX=4097 GN=ATP6 PE=3 SV=1 && -	-
CRO_01G013190	0	0	0	0	0	0.460183	0	0.124477	0	0	0	0	CRO_01G013190	Chr1	17264043	17264479	+	252	protein_coding	- && - && -	-
CRO_06G008420	0.141277	0.024175	0	0	0.24911	0.0511314	0	0.0622383	0	0.0638039	0	0	CRO_06G008420	Chr6	11652663	11654174	-	1512	protein_coding	- && sp|P10978|POLX_TOBAC Retrovirus-related Pol polyprotein from transposon TNT 1-94 OS=Nicotiana tabacum OX=4097 PE=2 SV=1 && PF07727:Reverse transcriptase (RNA-dependent DNA polymerase)	TCP
CRO_01G002570	0.530345	0	0.12015	0	0.11545	0.0533178	0	0.173065	0.048732	0	0	0	CRO_01G002570	Chr1	2658548	2661125	-	725	protein_coding	- && - && -	-
CRO_04G008470	0	0.10282	0.122516	0	0	0.108735	0	0	0	0.0904561	0	0	CRO_04G008470	Chr4	7109253	7111146	+	711	protein_coding	- && sp|Q84J88|HIP36_ARATH Heavy metal-associated isoprenylated plant protein 36 OS=Arabidopsis thaliana OX=3702 GN=HIPP36 PE=1 SV=1 && -	MIKC_MADS
CRO_07G010900	0	0	0	0.137709	0	0	0	0.037343	0	0	0	0	CRO_07G010900	Chr7	12126069	12128709	+	840	protein_coding	- && sp|P08995|NO26_SOYBN Nodulin-26 OS=Glycine max OX=3847 PE=1 SV=2 && PF00230:Major intrinsic protein	BES1
CRO_06G012240	0	0.123073	0.879887	0	0	0.260306	0	0	0.118959	0.108273	0	0.115644	CRO_06G012240	Chr6	28385682	28386727	-	297	protein_coding	- && sp|Q9SZJ5|GLYM1_ARATH Serine hydroxymethyltransferase 1, mitochondrial OS=Arabidopsis thaliana OX=3702 GN=SHM1 PE=1 SV=1 && -	MIKC_MADS
CRO_05G019260	0.329477	0	0.111965	0	0.107585	0.0993711	0	0	0	0	0	0.176587	CRO_05G019260	Chr5	42092360	42094898	-	389	protein_coding	- && - && -	-
CRO_05G014260	0.0665455	0	0.0339209	0	0	0	0	0	0.0275161	0	0	0	CRO_05G014260	Chr5	25594310	25601020	-	1284	protein_coding	- && sp|H9L9E5|COP_ELETR Sesquiterpene synthase Cop OS=Eleutherococcus trifoliatus OX=46385 GN=COP PE=1 SV=1 && PF03936:Terpene synthase family, metal binding domain|PF01397:Terpene synthase, N-terminal domain	GRAS
CRO_08G029470	0.479626	0.0151986	0.253539	0.0160327	0.104409	0.49826	0.141891	0.0652144	0.0146905	0.0534838	0.0279155	0.0714057	CRO_08G029470	Chr8	55579625	55582506	+	2405	protein_coding	- && sp|Q94KT8|COBRA_ARATH Protein COBRA OS=Arabidopsis thaliana OX=3702 GN=COB PE=2 SV=1 && PF25079:COBRA family C-terminal domain|PF04833:COBRA-like protein	C2H2
CRO_03G009880	10.7597	0.33845	5.08135	3.35603	1.93752	3.93712	0.821525	1.62649	1.17769	1.96516	1.05678	0.31802	CRO_03G009880	Chr3	26115270	26121790	+	540	protein_coding	- && - && -	-
CRO_06G024690	0.23934	0	0	0.108007	0	0	0.095588	0	0	0	0	0	CRO_06G024690	Chr6	59191373	59191729	+	357	protein_coding	- && - && -	-
CRO_01G005380	0	0.246146	0.293296	0.0649135	0	0	0	0.0528083	0.0594793	0.0541366	0	0	CRO_01G005380	Chr1	4545070	4546261	-	594	protein_coding	- && sp|Q6TLJ2|TPD1_ARATH Protein TAPETUM DETERMINANT 1 OS=Arabidopsis thaliana OX=3702 GN=TPD1 PE=1 SV=1 && PF24068:Tapetum determinant 1, C-terminal	NF-YB
CRO_06G003910	4.32786	4.87627	3.54819	4.99207	37.8644	3.32469	2.88852	2.37018	3.83052	2.58075	2.2772	2.28316	CRO_06G003910	Chr6	3067497	3074756	+	6604	protein_coding	- && sp|Q9FGY1|BXL1_ARATH Beta-D-xylosidase 1 OS=Arabidopsis thaliana OX=3702 GN=BXL1 PE=1 SV=1 && PF00933:Glycosyl hydrolase family 3 N terminal domain|PF01915:Glycosyl hydrolase family 3 C-terminal domain	ARR-B
CRO_07G006510	0	0.0830364	0.0395769	0.0175187	0	0.0878132	0.0155043	0	0.0321042	0	0	0.0156048	CRO_07G006510	Chr7	5836506	5838803	-	2201	protein_coding	- && sp|Q84TF5|RHA4A_ARATH Probable E3 ubiquitin-protein ligase RHA4A OS=Arabidopsis thaliana OX=3702 GN=RHA4A PE=2 SV=1 && PF13639:Ring finger domain	bHLH
CRO_05G028730	0	0	0	0	0.0425454	0	0	0	0.0119725	0	0	0	CRO_05G028730	Chr5	66268311	66271346	-	2951	protein_coding	- && sp|U3U992|UGT8_CATRO 7-deoxyloganetic acid glucosyltransferase OS=Catharanthus roseus OX=4058 GN=UGT709C2 PE=1 SV=1 && -	GRAS
CRO_07G007500	0	0.0500721	0	0.05282	0.114659	0.105905	0	0	0	0.0440509	0	0.0470495	CRO_07G007500	Chr7	6741461	6742190	-	730	protein_coding	- && sp|W8JMU7|CYQ32_CATRO Cytochrome P450 81Q32 OS=Catharanthus roseus OX=4058 GN=CYP81Q32 PE=2 SV=1 && PF00067:Cytochrome P450	G2-like
CRO_04G016280	0	0.0268375	0.0639565	0.0283103	0	0.0567627	0	0	0.0259403	0.0236102	0	0	CRO_04G016280	Chr4	37454127	37455488	-	1362	protein_coding	- && sp|Q6P4R8|NFRKB_HUMAN Nuclear factor related to kappa-B-binding protein OS=Homo sapiens OX=9606 GN=NFRKB PE=1 SV=2 && -	-
CRO_05G012970	0.0205593	0.246264	0.0628793	0.278335	0.0201398	0	0.098532	0.0150953	0.0170023	0.0309501	0	0.0165285	CRO_05G012970	Chr5	22897111	22900840	-	2078	protein_coding	- && sp|Q9FZP1|HPSE3_ARATH Heparanase-like protein 3 OS=Arabidopsis thaliana OX=3702 GN=At5g34940 PE=2 SV=2 && PF03662:Glycosyl hydrolase family 79, N-terminal domain	-
CRO_03G005260	0.0737863	0.0631306	0	0	0.0722806	0	0	0	0	0	0	0.0593198	CRO_03G005260	Chr3	7175663	7176241	-	579	protein_coding	- && - && -	-
CRO_08G000440	0.0694671	0	0.0354101	0	0.476347	0	0.110975	0	0	0	0.0545828	0	CRO_08G000440	Chr8	568950	572065	-	1230	protein_coding	- && sp|Q38841|AGL12_ARATH Agamous-like MADS-box protein AGL12 OS=Arabidopsis thaliana OX=3702 GN=AGL12 PE=1 SV=2 && PF01486:K-box region|PF00319:SRF-type transcription factor (DNA-binding and dimerisation domain)	MIKC_MADS
CRO_01G030530	0	0	0	0	0.711743	0.131481	0	0	0.240345	0	0	0	CRO_01G030530	Chr1	74371478	74371771	+	294	protein_coding	- && - && -	-
CRO_02G008400	0.138934	0.237741	0	0	0.544396	0.0628543	0.0554876	0	0.0574483	0	0	0.167542	CRO_02G008400	Chr2	21591179	21593814	+	615	protein_coding	- && sp|Q8VZQ6|GCL2_ARATH LanC-like protein GCL2 OS=Arabidopsis thaliana OX=3702 GN=GCL2 PE=2 SV=1 && PF05147:Lanthionine synthetase C-like protein	-
CRO_01G026890	0.200574	0	1.43137	0	0.196481	0.362961	0	0.147268	0.165872	0	0.315196	0	CRO_01G026890	Chr1	68293383	68293851	-	213	protein_coding	- && sp|Q39601|SSRP1_CATRO FACT complex subunit SSRP1 OS=Catharanthus roseus OX=4058 GN=SSRP1 PE=2 SV=1 && -	-
CRO_06G013170	0.0508296	0.0869783	0	0	0	0	0	0.0186604	0.0210177	0	0	0	CRO_06G013170	Chr6	31817754	31819434	-	1681	protein_coding	- && sp|Q8LDC8|ERF92_ARATH Ethylene-responsive transcription factor 1B OS=Arabidopsis thaliana OX=3702 GN=ERF1B PE=1 SV=2 && PF00847:AP2 domain	ERF
CRO_03G010220	0	0.113871	0	0.0600602	0	0	0	0	0	0.050089	0	0	CRO_03G010220	Chr3	27777203	27778410	+	642	protein_coding	- && - && -	-
CRO_06G004850	0	0	0	0.14124	0.306597	0	0	0	0.129417	0	0	0	CRO_06G004850	Chr6	4057109	4057381	+	273	protein_coding	- && sp|A0A0A6ZFY4|UGT29_PANGI UDP-glucosyltransferase 29 OS=Panax ginseng OX=4054 GN=UGT29 PE=1 SV=1 && -	HB-other
CRO_01G031300	0.121716	0.0781039	0.18613	0	0.208656	0.468049	0.170138	0.0893678	0.0251643	0.022904	0	0	CRO_01G031300	Chr1	75247844	75250677	+	1404	protein_coding	- && sp|Q9SK91|BH094_ARATH Transcription factor bHLH94 OS=Arabidopsis thaliana OX=3702 GN=BHLH94 PE=1 SV=2 && PF00010:Helix-loop-helix DNA-binding domain	bHLH
CRO_04G011490	4.24706	0.376831	1.98849	0.425905	0.67799	3.04575	1.18105	0.346481	0.312201	0.402556	0.321347	0.556418	CRO_04G011490	Chr4	12760584	12762656	+	1358	protein_coding	- && - && -	-
CRO_07G011350	0.273861	0.58578	0.418792	0	0.402408	0.495582	0	0.201078	0	0	0.430364	0	CRO_07G011350	Chr7	13343382	13343693	+	312	protein_coding	- && - && -	-
CRO_02G013760	0.0465637	0.0597591	0	0.252155	0.0912272	0.0631968	0.0371934	0	0.0385076	0.0175243	0.0182934	0.0374345	CRO_02G013760	Chr2	43948689	43951746	-	1835	protein_coding	- && sp|Q9C996|GLIP6_ARATH GDSL esterase/lipase 6 OS=Arabidopsis thaliana OX=3702 GN=GLIP6 PE=2 SV=1 && PF00657:GDSL-like Lipase/Acylhydrolase	ERF
CRO_05G029000	0.0435645	0.0124244	0.10363	0	0	0.0656957	0.0115992	0.0319865	0	0.0218607	0	0	CRO_05G029000	Chr5	66467468	66471037	+	2942	protein_coding	- && sp|Q0IQU1|LAC22_ORYSJ Laccase-22 OS=Oryza sativa subsp. japonica OX=39947 GN=LAC22 PE=2 SV=2 && PF00394:Multicopper oxidase|PF07732:Multicopper oxidase|PF07731:Multicopper oxidase	bHLH
CRO_04G018070	0	0	0.0974371	0	0	0.172955	0	0	0.0790396	0	0	0	CRO_04G018070	Chr4	44073704	44075308	-	447	protein_coding	- && - && -	-
CRO_01G002590	0	0.34812	0.207402	0	0	0	0.1625	0	0	0	0	0	CRO_01G002590	Chr1	2663691	2664532	+	210	protein_coding	- && - && -	-
CRO_02G029440	0.0654496	0.0139995	0	0	0.0641141	0.0296096	0.0130697	0	0	0.0246321	0	0.0131544	CRO_02G029440	Chr2	74673401	74676011	-	2611	protein_coding	- && sp|Q9FY95|E70C1_ARATH Exocyst complex component EXO70C1 OS=Arabidopsis thaliana OX=3702 GN=EXO70C1 PE=1 SV=1 && PF20669:Exocyst complex component Exo70 N-terminal|PF03081:Exo70 exocyst complex subunit C-terminal	GRAS
CRO_04G010950	0.0970409	0.0415135	0.123664	0.0437917	0.0712955	0.153656	0.0775125	0	0.0401257	0	0.0190621	0.0195038	CRO_04G010950	Chr4	10974731	10979548	-	1761	protein_coding	- && sp|P0DO50|NEC1_NESMA Carbonic anhydrase Nec1 OS=Nesocodon mauritianus OX=519296 GN=NEC1 PE=1 SV=1 && PF00194:Eukaryotic-type carbonic anhydrase	MYB
CRO_04G030230	0.149903	0	0	0	0	0.271266	0	0	0.123967	0	0	0	CRO_04G030230	Chr4	66565132	66565416	-	285	protein_coding	- && - && -	-
CRO_02G025190	0	0	0	0.115792	0	0	0.0341591	0	0	0	0	0	CRO_02G025190	Chr2	71054895	71058150	-	999	protein_coding	- && sp|Q9SND6|M3K20_ARATH Mitogen-activated protein kinase kinase kinase 20 OS=Arabidopsis thaliana OX=3702 GN=MAPKKK20 PE=1 SV=1 && PF00069:Protein kinase domain	NF-YC
CRO_01G013080	0.503461	0	0.0733239	0.519308	0	0.0650764	0.114899	0	0.0594793	0.0541366	0.0565125	0.0578218	CRO_01G013080	Chr1	17053281	17053874	+	594	protein_coding	- && sp|A0A334|PSAB_COFAR Photosystem I P700 chlorophyll a apoprotein A2 OS=Coffea arabica OX=13443 GN=psaB PE=3 SV=1 && PF00223:Photosystem I psaA/psaB protein	WOX
CRO_07G015450	10.7674	0.74294	1.59345	0.940454	11.058	1.88563	1.66463	1.78518	1.00535	0.915041	1.22811	1.39618	CRO_07G015450	Chr7	25455035	25455375	+	246	protein_coding	- && - && -	-
CRO_02G010530	0	0	0	0.14281	0.155002	0.143168	0	0	0.130854	0	0	0	CRO_02G010530	Chr2	30488486	30488993	-	270	protein_coding	- && - && -	-
CRO_08G022760	0	0	0	0.200826	0	0	0	0	0	0	0	0.0596287	CRO_08G022760	Chr8	41648525	41649505	-	576	protein_coding	- && - && PF00069:Protein kinase domain	-
CRO_06G011050	0	0.0852043	0	0.0898803	0.292661	0.540635	0	0.219357	0	0	0	0.0800609	CRO_06G011050	Chr6	24242054	24242560	-	429	protein_coding	- && - && -	-
CRO_03G031630	0.155542	0.04436	0.0792859	0	0.203158	0.0469119	0	0.0761362	0	0.0195128	0.0407384	0.0208411	CRO_03G031630	Chr3	70859747	70861394	+	1648	protein_coding	- && sp|Q9LRJ4|BH117_ARATH Transcription factor bHLH117 OS=Arabidopsis thaliana OX=3702 GN=BHLH117 PE=2 SV=2 && -	bHLH
CRO_05G008470	1.01989	0.339348	0.346587	0.127847	2.13693	1.07661	0.407326	0.603233	0.117144	0.149271	0.0667807	0.159432	CRO_05G008470	Chr5	10432536	10435901	+	1508	protein_coding	- && sp|Q9SVY1|ZWIP2_ARATH Zinc finger protein WIP2 OS=Arabidopsis thaliana OX=3702 GN=WIP2 PE=1 SV=1 && PF23115:STOP2-like, C2H2-type zinc finger|PF22995:BIRD-IDD transcription factor, third C2HC zinc finger	C2H2
CRO_08G023320	0.0319061	0.145592	0.412016	0	0.114602	0.769836	0.067961	0.0546619	0.0791577	0.144095	0.0250698	0.0684016	CRO_08G023320	Chr8	42700385	42715178	+	4017	protein_coding	- && sp|Q8W3Z2|LUPS_BETPL Lupeol synthase OS=Betula platyphylla OX=78630 GN=OSCBPW PE=1 SV=1 && PF13243:Squalene-hopene cyclase C-terminal domain|PF13249:Squalene-hopene cyclase N-terminal domain	-
CRO_05G011470	0.107884	0	0	0.194741	0.739781	0.0976146	0	0.0792124	0.089219	0	0.0847687	0.0867327	CRO_05G011470	Chr5	19541353	19541748	+	396	protein_coding	- && sp|Q9SQR4|ADRC3_ARATH NADPH-dependent aldehyde reductase-like protein, chloroplastic OS=Arabidopsis thaliana OX=3702 GN=At3g03980 PE=3 SV=1 && PF00106:short chain dehydrogenase	-
CRO_03G024150	0	0.291721	0.10428	0.0615461	0	0.0617005	0.0272346	0.0250344	0	0.102657	0	0	CRO_03G024150	Chr3	64343809	64345382	-	1253	protein_coding	- && sp|Q9XIV8|PERN1_TOBAC Peroxidase N1 OS=Nicotiana tabacum OX=4097 GN=poxN1 PE=1 SV=1 && PF00141:Peroxidase	NAC
CRO_03G005750	0	0	0	0	0.586141	0	0	0.175732	0	0	0	0	CRO_03G005750	Chr3	7973379	7976614	+	357	protein_coding	- && - && -	-
CRO_02G020040	0	0	0	0.0331545	0	0.0332376	0.00978071	0	0.0101263	0	0	0	CRO_02G020040	Chr2	63251055	63257051	+	3489	protein_coding	- && sp|P10978|POLX_TOBAC Retrovirus-related Pol polyprotein from transposon TNT 1-94 OS=Nicotiana tabacum OX=4097 PE=2 SV=1 && PF22936:Pol polyprotein, beta-barrel domain|PF14223:gag-polypeptide of LTR copia-type|PF07727:Reverse transcriptase (RNA-dependent DNA polymerase)	ERF
CRO_04G032550	0	0.0190676	0	0.020114	0	0.0201645	0.0178012	0	0	0	0	0	CRO_04G032550	Chr4	68315109	68318166	+	1917	protein_coding	- && sp|Q9ZW95|C7352_ARATH Cytokinin hydroxylase OS=Arabidopsis thaliana OX=3702 GN=CYP735A2 PE=1 SV=1 && PF00067:Cytochrome P450	bHLH
CRO_06G025510	0	0.0246312	0	0.0519658	0	0	0.0229952	0	0	0	0	0	CRO_06G025510	Chr6	60776448	60780981	+	1484	protein_coding	- && sp|Q9SRT7|COBL1_ARATH COBRA-like protein 1 OS=Arabidopsis thaliana OX=3702 GN=COBL1 PE=2 SV=1 && PF04833:COBRA-like protein|PF25079:COBRA family C-terminal domain	C2H2
CRO_05G033330	0.0462612	0	0	0.0208764	0.339879	0	0.0184759	0	0	0.104463	0	0	CRO_05G033330	Chr5	70038463	70040440	-	1847	protein_coding	- && sp|Q9SP06|C80B3_PAPSO (S)-N-methylcoclaurine 3'-hydroxylase isozyme 1 (Fragment) OS=Papaver somniferum OX=3469 GN=CYP80B3 PE=1 SV=1 && PF00067:Cytochrome P450	MYB
CRO_03G032160	0.778791	0.209416	0.362953	0.100413	1.24244	0.241596	0.373241	0.196051	0.165613	0.0669941	0.0349671	0.0536659	CRO_03G032160	Chr3	71433796	71435715	-	1920	protein_coding	- && sp|Q9LSZ3|VUP1_ARATH Vascular-related unknown protein 1 OS=Arabidopsis thaliana OX=3702 GN=VUP1 PE=2 SV=1 && -	-
CRO_01G016360	0.105098	0.179841	0.750014	0.0474276	0.15443	0.475466	0.167896	0.270082	0	0.0395537	0	0.0422462	CRO_01G016360	Chr1	28087811	28089919	+	813	protein_coding	- && - && -	-
CRO_S003850	0	0	0	0	0	0.238613	0	0	0.0726969	0	0	0	CRO_S003850	scf_2	1902822	1904930	+	486	protein_coding	- && - && -	-
CRO_01G024690	0	0	0	0	0	0.282156	0	0	0.0859628	0	0	0	CRO_01G024690	Chr1	62880640	62882979	-	411	protein_coding	- && - && -	-
CRO_07G010700	2.4392	2.37623	4.43176	2.63742	1.01728	1.85738	0.424391	0.815677	0.758941	0.872551	0.379519	1.26201	CRO_07G010700	Chr7	11723001	11726790	+	1769	protein_coding	- && sp|F8WLS6|UGT6_CATRO 7-deoxyloganetin glucosyltransferase OS=Catharanthus roseus OX=4058 GN=UGT85A23 PE=1 SV=1 && PF00201:UDP-glucoronosyl and UDP-glucosyl transferase	GRAS
CRO_05G022780	0.439142	0.32205	0.0639565	0.113241	0.122909	0.340576	0.05011	0.138186	0.0518806	0.188882	0	0	CRO_05G022780	Chr5	52468456	52469136	+	681	protein_coding	- && - && -	-
CRO_01G027450	0	0.0600701	0	0.0316833	0	0	0	0	0	0	0	0.028222	CRO_01G027450	Chr1	69064753	69068343	+	1217	protein_coding	- && sp|A0A0N9HQ36|2ODD_SINHE Deoxypodophyllotoxin synthase OS=Sinopodophyllum hexandrum OX=93608 GN=2-ODD PE=1 SV=1 && PF14226:non-haem dioxygenase in morphine synthesis N-terminal|PF03171:2OG-Fe(II) oxygenase superfamily	STAT
CRO_01G007630	1.37098	0.206999	0.431639	0.0727865	0.888755	0.948598	0.322085	0.266459	0.116713	0.197283	0.110891	0.194504	CRO_01G007630	Chr1	6616943	6621362	+	2119	protein_coding	- && sp|O81081|LAC2_ARATH Laccase-2 OS=Arabidopsis thaliana OX=3702 GN=LAC2 PE=2 SV=1 && PF00394:Multicopper oxidase|PF07731:Multicopper oxidase|PF07732:Multicopper oxidase	bHLH
CRO_05G012840	0	0.0874465	0.0347324	0.245988	0	0.154128	0.0816385	0.0250144	0	0	0	0.0547785	CRO_05G012840	Chr5	22651443	22655445	+	1254	protein_coding	- && sp|Q8LDW9|XTH9_ARATH Xyloglucan endotransglucosylase/hydrolase protein 9 OS=Arabidopsis thaliana OX=3702 GN=XTH9 PE=2 SV=2 && PF00722:Glycosyl hydrolases family 16|PF06955:Xyloglucan endo-transglycosylase (XET) C-terminus	GRAS
CRO_01G011980	0.382554	0.490963	0.711186	0.660077	0.683363	0.40722	0.107848	0.173487	0.260537	0.084691	0.11493	0.289459	CRO_01G011980	Chr1	14341488	14348575	+	3797	protein_coding	- && sp|Q9SJQ6|ROS1_ARATH DNA glycosylase/AP lyase ROS1 OS=Arabidopsis thaliana OX=3702 GN=ROS1 PE=1 SV=2 && PF15628:RRM in Demeter	Trihelix
CRO_08G014080	2.77217	0.289891	0.50243	0.0556	7.30196	1.30988	0.885722	0.565395	0.687764	0.486878	1.01649	0.17334	CRO_08G014080	Chr8	19381936	19383697	+	1387	protein_coding	- && sp|P46897|ATHB7_ARATH Homeobox-leucine zipper protein ATHB-7 OS=Arabidopsis thaliana OX=3702 GN=ATHB-7 PE=1 SV=2 && PF02183:Homeobox associated leucine zipper|PF00046:Homeodomain	HD-ZIP
CRO_03G006530	0	0.949419	0.188547	1.33536	0	0.334679	0.147727	0	0.152947	0.278417	0	0.297369	CRO_03G006530	Chr3	9345081	9348790	+	231	protein_coding	- && - && -	-
CRO_06G007120	0.0957182	0	0.162638	0.259169	0.218785	0.144344	0.0509707	0.046853	0.105544	0.0720474	0	0	CRO_06G007120	Chr6	7131423	7134491	+	1339	protein_coding	- && sp|Q8LAI1|NIP71_ARATH Probable aquaporin NIP7-1 OS=Arabidopsis thaliana OX=3702 GN=NIP7-1 PE=2 SV=2 && PF00230:Major intrinsic protein	BES1
CRO_S002850	0.0204266	0.0436919	0.0208245	0	0.0200098	0	0.008158	0	0.00844626	0	0.00802496	0.00821089	CRO_S002850	scf_1	2856085	2861853	-	4183	protein_coding	- && sp|Q9LMR5|FK126_ARATH F-box/kelch-repeat protein At1g15670 OS=Arabidopsis thaliana OX=3702 GN=At1g15670 PE=2 SV=1 && PF00534:Glycosyl transferases group 1|PF16994:Glycosyl-transferase family 4	TALE
CRO_08G015570	0.228461	0.0488672	0	0.085915	0.0186499	0.172261	0	0.041936	0	0.0716514	0.0149592	0.0459173	CRO_08G015570	Chr8	22348314	22351083	-	2244	protein_coding	- && - && -	-
CRO_05G020880	1.3477	0	0	0.851452	0	0.121941	0	0.197906	0	0.101442	0	0.43339	CRO_05G020880	Chr5	47842510	47846276	-	317	protein_coding	- && - && -	-
CRO_04G026400	0.398625	0.0741433	0.141353	0.0312849	0.32258	0.250907	0.0553751	0	0.171995	0.130455	0.013618	0.0139335	CRO_04G026400	Chr4	61508748	61513432	-	2465	protein_coding	- && sp|Q3E8X3|PTR52_ARATH Protein NRT1/ PTR FAMILY 2.8 OS=Arabidopsis thaliana OX=3702 GN=NPF2.8 PE=2 SV=2 && PF00854:POT family	BBR-BPC
CRO_02G029480	37.6997	16.7909	40.8678	9.82154	10.1134	27.9115	12.7535	12.3378	2.8203	3.52375	5.35925	8.599	CRO_02G029480	Chr2	74773893	74776130	-	1378	protein_coding	- && sp|B8BKP4|SWT14_ORYSI Bidirectional sugar transporter SWEET14 OS=Oryza sativa subsp. indica OX=39946 GN=SWEET14 PE=2 SV=1 && PF03083:Sugar efflux transporter for intercellular exchange	DBB
CRO_02G023270	0.0447822	0.229891	0.365236	0.0404179	0.26321	0.0405193	0.0357703	0	0.0370343	0.168539	0.035187	0.0360022	CRO_02G023270	Chr2	69467126	69468079	+	954	protein_coding	- && - && PF03754:B3 domain-containing protein At2g31720-like	B3
CRO_02G006450	0.158819	0.135883	0.0539708	0.525582	0	0.0479001	0.0845722	0	0	0	0.166386	0.0425603	CRO_02G006450	Chr2	12473422	12474228	+	807	protein_coding	- && - && -	-
CRO_03G030300	0.0329647	0.141021	0.201641	0.0892561	0.032292	0	0.0526619	0.0242038	0.081784	0	0	0	CRO_03G030300	Chr3	69761629	69762924	-	1296	protein_coding	- && sp|Q9SXA0|FB42_ARATH Putative F-box protein At1g47730 OS=Arabidopsis thaliana OX=3702 GN=At1g47730 PE=4 SV=1 && PF00646:F-box domain	CAMTA
CRO_04G009750	0.460896	0.217288	0.268499	0.0764042	0.709486	0.740427	0.120211	0.0690623	0.186688	0.0849595	0.155204	0.173924	CRO_04G009750	Chr4	8533614	8538265	+	4542	protein_coding	- && sp|F4K2K3|GNL2_ARATH ARF guanine-nucleotide exchange factor GNL2 OS=Arabidopsis thaliana OX=3702 GN=GNL2 PE=2 SV=1 && PF12783:Mon2/Sec7/BIG1-like, HUS domain|PF01369:Sec7 domain	-
CRO_03G016070	0	0	0.0936654	0	0.630007	0.16626	0.146774	0	0	0.13831	0	0	CRO_03G016070	Chr3	45887979	45888965	-	465	protein_coding	- && - && -	-
CRO_05G014240	0.678131	1.30545	0.518505	0.612042	0.166073	0.153394	0.406249	0	0.560805	0	0	0.136294	CRO_05G014240	Chr5	25507915	25512089	+	252	protein_coding	- && - && -	-
CRO_06G017290	0.0735069	0.314458	0.149877	0.0530745	0.0432042	0.332548	0.152658	0.043177	0	0	0.0577571	0.0590952	CRO_06G017290	Chr6	43435884	43439816	+	2906	protein_coding	- && sp|Q9FFD0|PIN5_ARATH Auxin efflux carrier component 5 OS=Arabidopsis thaliana OX=3702 GN=PIN5 PE=2 SV=2 && PF03547:Membrane transport protein	bHLH
CRO_01G011090	53.4028	17.5277	66.3466	11.8998	4.01954	55.3351	15.1827	6.82301	8.70792	8.22097	13.1097	15.645	CRO_01G011090	Chr1	12201957	12204715	+	1416	protein_coding	- && sp|Q9SJL9|XTH32_ARATH Probable xyloglucan endotransglucosylase/hydrolase protein 32 OS=Arabidopsis thaliana OX=3702 GN=XTH32 PE=2 SV=1 && PF00722:Glycosyl hydrolases family 16|PF06955:Xyloglucan endo-transglycosylase (XET) C-terminus	C2H2
CRO_03G012990	0.0265026	0.068026	0	0.0239197	0.0519237	0.0239798	0	0	0.0219173	0.0199486	0	0.0213065	CRO_03G012990	Chr3	37751150	37752761	-	1612	protein_coding	- && sp|Q9ZVH5|DTX53_ARATH Protein DETOXIFICATION 53 OS=Arabidopsis thaliana OX=3702 GN=DTX53 PE=2 SV=1 && PF01554:MatE	B3
CRO_02G018280	0.0684651	0.058578	0	0	0	0.0309739	0	0	0	0.0515339	0	0	CRO_02G018280	Chr2	59229092	59231740	+	1248	protein_coding	- && - && PF03140:Plant protein of unknown function	CPP
CRO_04G026210	0.125746	0	0.0320489	0	0.338745	0.113776	0.0753309	0.0230818	0.0259976	0	0.0494016	0.0252731	CRO_04G026210	Chr4	61176210	61184129	+	1359	protein_coding	- && sp|A0A8X8M4W6|TMT3_CATRO Gamma-tocopherol methyltransferase, chloroplastic OS=Catharanthus roseus OX=4058 GN=TMT3 PE=2 SV=1 && PF08241:Methyltransferase domain	-
CRO_08G032880	0.257985	0.0441457	0.315612	0.0465684	0.25272	0.0933705	0.123641	0.0378842	0.0853399	0	0	0.0829617	CRO_08G032880	Chr8	58446919	58448673	+	828	protein_coding	- && sp|Q4KLT0|RN217_XENLA E3 ubiquitin-protein ligase RNF217 OS=Xenopus laevis OX=8355 GN=rnf217 PE=2 SV=1 && PF01485:IBR domain, a half RING-finger domain|PF22191:IBR domain	bHLH
CRO_07G014830	0.700365	0.199741	0.119001	0	0.343037	0.211232	0	0.514231	0	0	0	0	CRO_07G014830	Chr7	23205808	23208281	+	366	protein_coding	- && - && -	-
CRO_07G013880	0	0.266808	0.211944	0.0938166	0.101826	0.094052	0.166058	0	0.0859628	0	0	0	CRO_07G013880	Chr7	20608452	20608862	-	411	protein_coding	- && - && PF11955:Plant organelle RNA recognition domain	HD-ZIP
CRO_08G003800	0.137371	0.47013	0	0.0619914	0.336419	0	0.109726	0.050431	0.170405	0	0	0	CRO_08G003800	Chr8	3609494	3610115	+	622	protein_coding	- && - && -	-
CRO_08G011420	0.0983251	0.0420629	0.0501201	0.0443713	1.34846	0.133448	0.0785383	0.180484	0.0813135	0.185024	0	0.0395238	CRO_08G011420	Chr8	14912162	14913196	+	869	protein_coding	- && sp|A2XDD6|HOX13_ORYSI Homeobox-leucine zipper protein HOX13 OS=Oryza sativa subsp. indica OX=39946 GN=HOX13 PE=2 SV=2 && PF00046:Homeodomain	HD-ZIP
CRO_08G012430	0.09328	0.133015	0.126796	0	0.213212	0.253201	0.0496723	0.0684893	0.128569	0.023404	0	0	CRO_08G012430	Chr8	16806796	16811964	+	1374	protein_coding	- && sp|Q9S7R3|LSH10_ARATH Protein LIGHT-DEPENDENT SHORT HYPOCOTYLS 10 OS=Arabidopsis thaliana OX=3702 GN=LSH10 PE=1 SV=1 && PF04852:ALOG domain	NF-YA
CRO_04G030100	0.0247665	0.0211899	0.0504979	0.0670585	0.194089	0.0448178	0	0.0545532	0.0409631	0.0372837	0	0	CRO_04G030100	Chr4	66425038	66426762	-	1725	protein_coding	- && - && PF03087:Protein BPS1	-
CRO_07G022820	0.0223794	0	0.0684459	0.060595	0.0219227	0.141743	0.0357516	0.0164317	0	0.016845	0	0.0359834	CRO_07G022820	Chr7	57031558	57034084	+	1909	protein_coding	- && sp|A0A2R6QXF8|F3GGT_ACTCC Cyanidin 3-O-galactoside 2''-O-xylosyltransferase FGGT1 OS=Actinidia chinensis var. chinensis OX=1590841 GN=F3GGT1 PE=1 SV=2 && -	HB-other
CRO_03G032660	0	0	0	0.0247012	0.10724	0	0	0	0	0	0	0.0440053	CRO_03G032660	Chr3	72178789	72180676	-	1561	protein_coding	- && sp|Q8L5J1|MAN4_SOLLC Mannan endo-1,4-beta-mannosidase 4 OS=Solanum lycopersicum OX=4081 GN=MAN4 PE=1 SV=2 && PF00150:Cellulase (glycosyl hydrolase family 5)	bZIP
CRO_04G013170	0	0	0.0293296	0	0.0845464	0.0260306	0	0	0.0237917	0	0	0.0231287	CRO_04G013170	Chr4	22126095	22127579	+	1485	protein_coding	- && sp|Q6XBF8|CDR1_ARATH Aspartic proteinase CDR1 OS=Arabidopsis thaliana OX=3702 GN=CDR1 PE=1 SV=1 && PF14543:Xylanase inhibitor N-terminal|PF14541:Xylanase inhibitor C-terminal	Trihelix
CRO_03G005000	0.229689	0	0.234163	0	0.337504	0	0	0	0	0.086444	0.0902377	0.0923283	CRO_03G005000	Chr3	6577350	6577864	-	372	protein_coding	- && sp|O81821|HFA1B_ARATH Heat stress transcription factor A-1b OS=Arabidopsis thaliana OX=3702 GN=HSFA1B PE=1 SV=2 && -	HSF
CRO_05G014160	0	0	0	0.0382147	0.124432	0.0383106	0.067641	0	0	0	0	0	CRO_05G014160	Chr5	25265825	25267334	-	1009	protein_coding	- && - && PF00257:Dehydrin	-
CRO_04G016800	27.8486	7.98743	26.6166	15.4235	63.0857	12.0261	7.58331	17.3106	5.23418	5.71683	5.09743	10.8127	CRO_04G016800	Chr4	40231671	40232030	+	270	protein_coding	- && sp|Q8S2W4|AGP23_ARATH Arabinogalactan protein 23 OS=Arabidopsis thaliana OX=3702 GN=AGP23 PE=1 SV=2 && -	-
CRO_03G026190	0.0411582	0.070429	0	0.111441	0.645094	0	0	0.0604395	0.0680746	0	0	0.165444	CRO_03G026190	Chr3	66687522	66689046	-	1038	protein_coding	- && sp|Q94JX5|WLIM1_ARATH LIM domain-containing protein WLIM1 OS=Arabidopsis thaliana OX=3702 GN=WLIM1 PE=1 SV=1 && PF00412:LIM domain	-
CRO_02G016740	0.110393	0	0	0.0996347	0.432563	0.0998847	0.088178	0.0810546	0	0.0830934	0	0	CRO_02G016740	Chr2	55100063	55100983	+	387	protein_coding	- && sp|P85524|KIRO_ACTDE Kirola OS=Actinidia deliciosa OX=3627 PE=1 SV=1 && PF00407:Pathogenesis-related protein Bet v 1 family	-
CRO_04G004220	0.586039	0.350986	0.418218	0.21157	0.229632	0.265126	0.0936211	0	0.145394	0.0441113	0.230236	0.188456	CRO_04G004220	Chr4	3209330	3210058	+	729	protein_coding	- && - && PF14009:PADRE domain	-
CRO_S002420	0.0782459	0.167366	0.119655	0.14124	0.153298	0.0707974	0	0.0287254	0.0647083	0	0.0614806	0.0943575	CRO_S002420	scf_1	2380557	2382488	-	1092	protein_coding	- && - && -	-
CRO_03G020490	0.414779	0.236587	0.281905	0	0	0	0	0.101515	0	0	0.217271	0	CRO_03G020490	Chr3	56675033	56675618	-	309	protein_coding	- && sp|F4I2J8|CATIN_ARATH Splicing factor Cactin OS=Arabidopsis thaliana OX=3702 GN=CTN PE=1 SV=1 && -	-
CRO_03G028580	0.116855	0.039992	0.119131	0.0421867	0.595247	0.549803	0.112007	0.0343196	0.135293	0.0351829	0.110181	0.0751557	CRO_03G028580	Chr3	68660480	68662811	+	1828	protein_coding	- && - && PF10950:Organ specific protein	-
CRO_01G018140	0	0.0562781	0	0.0742083	0	0.119031	0	0.0482958	0	0.0247553	0.0129209	0	CRO_01G018140	Chr1	35083678	35089297	+	2598	protein_coding	- && sp|F4JXC5|SBT54_ARATH Subtilisin-like protease SBT5.4 OS=Arabidopsis thaliana OX=3702 GN=SBT5.4 PE=1 SV=1 && PF05922:Peptidase inhibitor I9|PF02225:PA domain|PF00082:Subtilase family|PF17766:Fibronectin type-III domain	DBB
CRO_01G025270	0.0507029	0.00867616	0	0.0091523	0.0298009	0.0183505	0	0	0.00838612	0.00763284	0.00796782	0.0163048	CRO_01G025270	Chr1	64092921	64098053	+	4213	protein_coding	- && sp|Q36450|NDUS2_NICSY NADH dehydrogenase [ubiquinone] iron-sulfur protein 2 OS=Nicotiana sylvestris OX=4096 GN=NAD7 PE=2 SV=1 && PF00346:Respiratory-chain NADH dehydrogenase, 49 Kd subunit	-
CRO_05G006120	0.0897526	0.0575935	0.137251	0.0202514	0.0659409	0.324835	0.125459	0.115324	0	0	0	0	CRO_05G006120	Chr5	5800733	5804084	+	1904	protein_coding	- && - && -	-
CRO_04G031180	0.0524199	0.0448499	0	0.141934	0	0	0	0	0.0433506	0.0394566	0	0	CRO_04G031180	Chr4	67364280	67365214	-	815	protein_coding	- && sp|Q9LZP8|BZP53_ARATH bZIP transcription factor 53 OS=Arabidopsis thaliana OX=3702 GN=BZIP53 PE=1 SV=1 && -	bZIP
CRO_06G025290	0.482737	0	0	0	0	0.327588	0.096398	0.0886105	0	0	0	0.097023	CRO_06G025290	Chr6	60395430	60396161	+	354	protein_coding	- && - && -	-
CRO_04G012930	0	0.297176	0.885252	0	0	0.314271	0.138719	0.382538	0	0	0	0	CRO_04G012930	Chr4	20657823	20658172	+	246	protein_coding	- && - && -	-
CRO_08G032550	0.343979	0.0882914	0.455883	0	0.303264	0.155617	0.219806	0.0252561	0.199126	0.0258914	0	0	CRO_08G032550	Chr8	58261992	58265805	-	1242	protein_coding	- && sp|O48559|UNI_PEA Protein UNIFOLIATA OS=Pisum sativum OX=3888 GN=UNI PE=2 SV=1 && PF17538:DNA Binding Domain (C-terminal) Leafy/Floricaula|PF01698:Floricaula / Leafy protein SAM domain	LFY
CRO_07G012100	0.0653245	0.0558909	0.0887959	0.0393054	0	0.137914	0	0.0319756	0.036015	0.03278	0.0171093	0.0175057	CRO_07G012100	Chr7	15390359	15392320	-	1962	protein_coding	- && - && PF06045:Rhamnogalacturonate lyase family|PF14683:Polysaccharide lyase family 4, domain III|PF14686:Polysaccharide lyase family 4, domain II	-
CRO_06G001040	0.0390157	0.0333814	0	0.0704267	0	0.0353017	0.0623286	0	0	0	0	0	CRO_06G001040	Chr6	899625	900719	-	1095	protein_coding	- && - && -	-
CRO_06G023080	0.107884	0	0.219972	0	0.317049	1.07376	0	0.158425	0.356876	0	0	0.0867327	CRO_06G023080	Chr6	56136631	56138545	-	396	protein_coding	- && - && -	-
CRO_05G009750	0.399273	0	0.271367	0.360361	0	0.120422	0	0	0	0.300534	0	0.106997	CRO_05G009750	Chr5	14834695	14835082	-	321	protein_coding	- && - && -	-
CRO_06G007070	1.31711	1.55718	1.14745	3.89044	17.5003	1.77676	0.478208	2.39129	2.23788	2.07291	1.50531	0.943364	CRO_06G007070	Chr6	7111769	7113552	+	1784	protein_coding	- && sp|P0DO21|GIP2_NICBE Probable aspartic proteinase GIP2 OS=Nicotiana benthamiana OX=4100 GN=GIP2 PE=1 SV=1 && PF14541:Xylanase inhibitor C-terminal|PF14543:Xylanase inhibitor N-terminal	FAR1
CRO_06G031150	0.0271597	0	0.0276887	0	0.159633	0.0737229	0	0.0797663	0.0224607	0	0	0	CRO_06G031150	Chr6	66689629	66692065	-	1573	protein_coding	- && sp|Q39110|GAOX1_ARATH Gibberellin 20 oxidase 1 OS=Arabidopsis thaliana OX=3702 GN=GA20OX1 PE=1 SV=2 && PF14226:non-haem dioxygenase in morphine synthesis N-terminal|PF03171:2OG-Fe(II) oxygenase superfamily	WRKY
CRO_08G004160	0.0313558	0	0	0.0565998	0	0.0425564	0	0.0345337	0	0.0118008	0	0	CRO_08G004160	Chr8	3913622	3916346	-	2725	protein_coding	- && sp|O82777|SBT3_SOLLC Subtilisin-like protease SBT3 OS=Solanum lycopersicum OX=4081 GN=sbt3 PE=1 SV=1 && PF05922:Peptidase inhibitor I9|PF00082:Subtilase family|PF17766:Fibronectin type-III domain	bHLH
CRO_04G015730	0.780315	0	0	0	0.191098	0.353017	0	0	0	0	0	0.470495	CRO_04G015730	Chr4	35346573	35346920	-	219	protein_coding	- && - && -	-
CRO_07G001590	0.0493139	0.0562565	0.117307	0.103852	0.112718	0.0743659	0.05252	0	0.013594	0.0123729	0.0645795	0.0396454	CRO_07G001590	Chr7	1875056	1877889	-	2599	protein_coding	- && sp|Q9SZV5|SBT26_ARATH Subtilisin-like protease SBT2.6 OS=Arabidopsis thaliana OX=3702 GN=SBT2.6 PE=2 SV=1 && PF17766:Fibronectin type-III domain	LSD
CRO_01G018570	0.440941	0.0838363	0.799163	0.486405	0.719905	0.0886591	0.313072	0.107918	0.243101	0	0.269471	0	CRO_01G018570	Chr1	37777074	37778238	-	872	protein_coding	- && - && -	GRAS
CRO_06G012720	1.20344	0	0.204481	0.181026	0.982405	0.907403	0.320422	0.441804	0.165872	0.150973	0	0.16125	CRO_06G012720	Chr6	30506512	30507865	-	213	protein_coding	- && - && -	-
CRO_05G021840	1.08708	0.186019	0.221651	0.686795	0.319469	0.295079	0.347327	0.319268	0	0.245474	0.0854158	0	CRO_05G021840	Chr5	49975622	49976187	-	393	protein_coding	- && sp|Q9LNE8|AIPP1_ARATH ASI1-immunoprecipitated protein 1 OS=Arabidopsis thaliana OX=3702 GN=AIPP1 PE=1 SV=1 && -	-
CRO_04G017860	0.0742565	0.105888	0.100937	0.111699	0.0969883	0	0.0790844	0.0363478	0	0	0	0.0596978	CRO_04G017860	Chr4	43375479	43377704	+	1726	protein_coding	- && sp|P30167|ACT3_SOLTU Actin-58 OS=Solanum tuberosum OX=4113 GN=AC58 PE=3 SV=1 && PF00022:Actin	Trihelix
CRO_07G004250	0.759705	0.22941	0	0.242	9.76219	0.202172	0.142782	0.164059	2.7348	0.571832	0.21068	0.179635	CRO_07G004250	Chr7	3963236	3965280	+	956	protein_coding	- && sp|P81370|TLP_ACTDE Thaumatin-like protein OS=Actinidia deliciosa OX=3627 GN=tlp PE=1 SV=2 && PF00314:Thaumatin family	MYB
CRO_03G023790	0.43939	0.202428	0.447949	0.305052	0.0331095	0.275236	0.134988	0.0992662	0.0838545	0.101763	0.0265573	0.163036	CRO_03G023790	Chr3	63815015	63816278	+	1264	protein_coding	- && sp|Q9M2C0|VITH4_ARATH Vacuolar iron transporter homolog 4 OS=Arabidopsis thaliana OX=3702 GN=At3g43660 PE=2 SV=1 && PF01988:VIT family	-
CRO_08G019270	0.0182886	0	0.0186449	0	0.0895772	0.115834	0.0438248	0	0	0	0.0431101	0	CRO_08G019270	Chr8	34656846	34663245	+	2336	protein_coding	- && sp|Q9FP29|KNOS1_ORYSJ Homeobox protein knotted-1-like 1 OS=Oryza sativa subsp. japonica OX=39947 GN=OSH6 PE=2 SV=1 && PF03789:ELK domain|PF03791:KNOX2 domain|PF05920:Homeobox KN domain|PF03790:KNOX1 domain	TALE
CRO_05G016800	0	0.0694917	0	0	0.198909	0.0734893	0	0.0298176	0	0.0611353	0.0319091	0	CRO_05G016800	Chr5	32003530	32006177	+	1052	protein_coding	- && sp|P92999|GL118_ARATH Germin-like protein subfamily 1 member 18 OS=Arabidopsis thaliana OX=3702 GN=GLP2A PE=2 SV=2 && PF00190:Cupin	E2F/DP
CRO_05G031860	0.0649768	0.0277967	0	0	0.0954763	0.0293957	0	0	0	0	0	0.0783562	CRO_05G031860	Chr5	68734361	68737028	+	1315	protein_coding	- && sp|Q5W6Z9|EXB18_ORYSJ Expansin-B18 OS=Oryza sativa subsp. japonica OX=39947 GN=EXPB18 PE=2 SV=1 && PF01357:Expansin C-terminal domain|PF03330:Lytic transglycolase	C2H2
CRO_07G013530	0	0	0.207402	0	0	0	0	0.074686	0	0	0	0	CRO_07G013530	Chr7	19322512	19324496	+	420	protein_coding	- && - && -	-
CRO_02G017840	0.450082	0.172275	0.265649	0.138969	0.4525	0.321503	0.104068	0.217411	0.0587702	0.0624065	0.102371	0.104743	CRO_02G017840	Chr2	58387120	58398075	-	3607	protein_coding	- && sp|Q60CZ8|R1A10_SOLDE Putative late blight resistance protein homolog R1A-10 OS=Solanum demissum OX=50514 GN=R1A-10 PE=3 SV=1 && PF00931:NB-ARC domain|PF23559:Disease resistance protein Winged helix domain|PF23598:Leucine-rich repeat region	C3H
CRO_06G006960	2.40689	0.514826	0.204481	0.543079	0.392962	0.725922	1.12148	0.147268	0.165872	0.150973	0	0.16125	CRO_06G006960	Chr6	6925875	6931833	+	213	protein_coding	- && - && -	-
CRO_05G007310	0.0286342	0.0244991	0.175152	0	0.0280499	0.181359	0.0914877	0.0210242	0.0473602	0	0	0	CRO_05G007310	Chr5	7367056	7370307	+	1492	protein_coding	- && sp|A0A072TLV8|NGR_MEDTR Protein NEGATIVE GRAVITROPIC RESPONSE OF ROOTS OS=Medicago truncatula OX=3880 GN=NGR PE=2 SV=1 && -	-
CRO_05G033780	4.20326	0.730491	1.87475	0.38529	5.72589	2.31754	0.99673	1.01265	0.706071	0.81567	0.954674	1.08239	CRO_05G033780	Chr5	70532182	70534406	-	1301	protein_coding	- && sp|Q39172|AER_ARATH NADPH-dependent oxidoreductase 2-alkenal reductase OS=Arabidopsis thaliana OX=3702 GN=AER PE=1 SV=1 && PF16884:N-terminal domain of oxidoreductase|PF00107:Zinc-binding dehydrogenase	-
CRO_03G024120	0.157212	0.0336271	0.120205	0.14189	0.0770018	0.071123	0.0313937	0	0.032503	0	0.0926451	0.0631944	CRO_03G024120	Chr3	64316814	64318022	+	1087	protein_coding	- && sp|P27524|CB4A_SOLLC Chlorophyll a-b binding protein CP24 10A, chloroplastic OS=Solanum lycopersicum OX=4081 GN=CAP10A PE=3 SV=1 && PF00504:Chlorophyll A-B binding protein	ERF
CRO_08G024290	0.103905	0.0148166	0	0	0.458031	0.0940139	0.11066	0.0635754	0.0572853	0	0	0.0139222	CRO_08G024290	Chr8	45503274	45506203	-	2467	protein_coding	- && - && PF00582:Universal stress protein family	-
CRO_08G012760	0.124373	0.0399046	0.190194	0.0140315	0.0304589	0.0422002	0.0993447	0	0.0128569	0	0.0244312	0.0249972	CRO_08G012760	Chr8	17344104	17348120	-	2748	protein_coding	- && sp|C0LGP4|Y3475_ARATH Probable LRR receptor-like serine/threonine-protein kinase At3g47570 OS=Arabidopsis thaliana OX=3702 GN=At3g47570 PE=2 SV=1 && -	FAR1
CRO_01G032990	0.108267	0.277896	0.0662256	0.410406	0	0	0.0691838	0.158987	0.0358142	0	0	0.0522242	CRO_01G032990	Chr1	77501646	77505006	+	1973	protein_coding	- && sp|A0A068Q5V6|C7150_PRUMU Cytochrome P450 71AU50 OS=Prunus mume OX=102107 GN=CYP71AU50 PE=2 SV=1 && PF00067:Cytochrome P450	HSF
CRO_01G003260	0.0886813	0.0189687	0.0226022	0	0	0.0601796	0.0177088	0	0	0	0.0522601	0	CRO_01G003260	Chr1	3086916	3089046	-	1927	protein_coding	- && sp|A0A2K1YKA4|XGAT3_POPTR Xyloglucan O-acetyltransferase 3 OS=Populus trichocarpa OX=3694 GN=XGOAT3 PE=1 SV=2 && PF14416:PMR5 N terminal Domain|PF13839:GDSL/SGNH-like Acyl-Esterase family found in Pmr5 and Cas1p	BES1
CRO_02G006950	0	0.451267	0	0.317355	0	0	0	0	0	0	0	0.282684	CRO_02G006950	Chr2	13580522	13582039	+	243	protein_coding	- && - && -	-
CRO_01G001390	0.11907	0.0611248	0.121389	0.0644793	1.86624	0.129282	0.11413	0.20982	0.0984691	0.0537745	0.318095	0.07658	CRO_01G001390	Chr1	1432428	1435002	+	1794	protein_coding	- && sp|Q1SF86|ATG12_MEDTR Ubiquitin-like protein ATG12 OS=Medicago truncatula OX=3880 GN=ATG12 PE=3 SV=1 && -	MYB
CRO_02G024870	0.492759	0.323226	0.167453	0.207544	2.59051	0.163479	0.275518	0.313561	0.23092	0.284358	0.206495	0.145255	CRO_02G024870	Chr2	70741250	70744770	-	2601	protein_coding	- && sp|Q5NRN4|CASP2_SOLDE Casparian strip membrane protein 2 OS=Solanum demissum OX=50514 GN=SDM1_58t00016 PE=3 SV=1 && PF04535:Casparian strip membrane protein domain	NAC
CRO_02G026780	0.0920077	0.0787207	0.156333	0.193762	0	0.166498	0	0.112592	0	0.0923393	0	0.0493125	CRO_02G026780	Chr2	72363742	72366982	-	1393	protein_coding	- && sp|Q9LS44|PCR4_ARATH Protein PLANT CADMIUM RESISTANCE 4 OS=Arabidopsis thaliana OX=3702 GN=PCR4 PE=3 SV=1 && PF04749:PLAC8 family	B3
CRO_S005310	0.098212	0	0.100125	0.0443203	0.192416	0.0888629	0	0.0360553	0	0	0	0.157913	CRO_S005310	scf_115	11537	12937	+	870	protein_coding	- && sp|Q9SLN8|DBR_TOBAC 2-alkenal reductase (NADP(+)-dependent) OS=Nicotiana tabacum OX=4097 GN=DBR PE=1 SV=1 && PF16884:N-terminal domain of oxidoreductase|PF00107:Zinc-binding dehydrogenase	-
CRO_04G019590	0.143846	0	0	0	0.140911	0	0	0.105617	0	0	0	0	CRO_04G019590	Chr4	47945519	47947257	-	297	protein_coding	- && - && -	-
CRO_01G007080	0	0.0874465	0.104197	0.0922455	0	0.0462385	0.122458	0	0	0	0	0	CRO_01G007080	Chr1	5939954	5940789	-	836	protein_coding	- && - && -	-
CRO_03G013150	0.104711	0	1.28101	0.850558	0.615448	0	0.0836395	0.230648	0.346379	0.23645	0.0822755	0.0841817	CRO_03G013150	Chr3	38146503	38147452	+	408	protein_coding	- && - && -	-
CRO_03G002800	1.39973	0.416554	1.79926	0.329561	29.0926	2.58804	3.01388	1.47457	3.82498	1.42005	3.29946	0.293557	CRO_03G002800	Chr3	2947574	2948275	+	702	protein_coding	- && - && -	-
CRO_02G021400	0.0512769	0.021936	0.0871262	0.0385663	0.0251153	0.0773262	0.0136527	0.0313744	0.0282702	0.0257309	0	0.0137412	CRO_02G021400	Chr2	66086592	66092576	+	4999	protein_coding	- && sp|Q6L439|R1A4_SOLDE Putative late blight resistance protein homolog R1A-4 OS=Solanum demissum OX=50514 GN=R1A-4 PE=5 SV=2 && PF18052:Rx N-terminal domain|PF23559:Disease resistance protein Winged helix domain|PF00931:NB-ARC domain	bHLH
CRO_01G005520	1.80234	1.65629	4.79779	2.1388	0.425044	0.875786	1.01308	1.20081	0.303623	0.376842	0.78676	0.697656	CRO_01G005520	Chr1	4671303	4675701	+	1280	protein_coding	- && sp|Q8LFJ9|GLIP7_ARATH GDSL esterase/lipase 7 OS=Arabidopsis thaliana OX=3702 GN=GLIP7 PE=2 SV=1 && PF00657:GDSL-like Lipase/Acylhydrolase	ERF
CRO_01G011180	4.69668	1.84805	2.30447	3.15088	88.4248	3.74964	6.72066	8.13247	9.55445	7.3918	4.79549	2.4432	CRO_01G011180	Chr1	12414719	12417568	-	1701	protein_coding	- && sp|Q9FFB6|ZFP34_ARATH E3 ubiquitin-protein ligase RZFP34 OS=Arabidopsis thaliana OX=3702 GN=RZPF34 PE=1 SV=1 && PF14599:Zinc-ribbon|PF05495:CHY zinc finger	Trihelix
CRO_06G012690	0.0390157	0.133526	0.437533	0.05282	0.840831	0.635431	0.311643	0.100263	0.193593	0.0734182	0	0.125465	CRO_06G012690	Chr6	30450935	30454720	-	2190	protein_coding	- && sp|Q9LW68|LSH4_ARATH Protein LIGHT-DEPENDENT SHORT HYPOCOTYLS 4 OS=Arabidopsis thaliana OX=3702 GN=LSH4 PE=1 SV=1 && PF04852:ALOG domain	NF-YA
CRO_07G004530	0	0.195469	0	0.0824784	0	0	0	0.0335488	0	0.0343927	0	0.0367338	CRO_07G004530	Chr7	4184500	4186768	-	935	protein_coding	- && sp|P30175|ADF_LILLO Actin-depolymerizing factor OS=Lilium longiflorum OX=4690 PE=2 SV=1 && PF00241:Cofilin/tropomyosin-type actin-binding protein	bHLH
CRO_04G015680	0.110393	0	0	0	0.216281	0.399539	0	0	0.273881	0	0	0	CRO_04G015680	Chr4	35200527	35201708	-	387	protein_coding	- && - && -	-
CRO_08G015020	0.0501435	0.471924	0.306721	0.13577	0.147361	0.272221	0.0400527	0.036817	0.165872	0.0377431	0	0.241874	CRO_08G015020	Chr8	21103788	21105052	+	852	protein_coding	- && - && -	-
CRO_04G027360	0.0972618	0.10402	0.123945	0.109729	0.0238193	0	0.0582668	0.0178532	0.0402171	0.0183023	0	0.0390964	CRO_04G027360	Chr4	63153250	63155319	-	1757	protein_coding	- && sp|Q9FT97|AGAL1_ARATH Alpha-galactosidase 1 OS=Arabidopsis thaliana OX=3702 GN=AGAL1 PE=2 SV=1 && PF17801:Alpha galactosidase C-terminal beta sandwich domain|PF16499:Alpha galactosidase A	MYB_related
CRO_07G013940	6.8981	4.09201	12.6584	2.19979	13.0191	15.8949	7.45679	2.70124	2.85232	2.21535	3.50499	2.03341	CRO_07G013940	Chr7	20697311	20698239	-	929	protein_coding	- && sp|Q9M2C3|VITH3_ARATH Vacuolar iron transporter homolog 3 OS=Arabidopsis thaliana OX=3702 GN=At3g43630 PE=2 SV=1 && PF01988:VIT family	-
CRO_03G006280	4.24729	4.87712	3.78658	4.57054	44.7899	4.64425	3.74969	5.32797	4.13104	4.51067	4.31005	3.3731	CRO_03G006280	Chr3	9061427	9068301	-	4969	protein_coding	- && sp|P48981|BGAL_MALDO Beta-galactosidase OS=Malus domestica OX=3750 PE=1 SV=1 && -	MYB_related
CRO_04G035100	0.453115	0	0.461941	0	0.0634098	0.234275	0.0517044	0	0.214126	0.194892	0	0	CRO_04G035100	Chr4	70631593	70633736	-	660	protein_coding	- && sp|O48649|ARF1_SALBA ADP-ribosylation factor 1 OS=Salix bakko OX=72444 GN=ARF1 PE=2 SV=3 && PF00025:ADP-ribosylation factor family	GATA
CRO_04G009110	0	0	0	0	0.336207	0	0	0	0.0493618	0.0786238	0	0	CRO_04G009110	Chr4	7582298	7585160	-	2863	protein_coding	- && sp|Q9LUM3|SBT15_ARATH Subtilisin-like protease SBT1.5 OS=Arabidopsis thaliana OX=3702 GN=SBT1.5 PE=2 SV=1 && PF17766:Fibronectin type-III domain|PF02225:PA domain|PF05922:Peptidase inhibitor I9|PF00082:Subtilase family	DBB
CRO_04G025130	0	0	0.170802	0	0	0.15159	0	0.123012	0	0	0	0	CRO_04G025130	Chr4	59954691	59955027	-	255	protein_coding	- && - && -	-
CRO_07G019850	0.629425	0.269264	0.320843	0.0710104	0.231218	0.427131	0.25138	0.115536	0.195197	0.118443	0	0.0632526	CRO_07G019850	Chr7	45805356	45805898	-	543	protein_coding	- && sp|P0CC48|NU2C1_COFAR NAD(P)H-quinone oxidoreductase subunit 2 A, chloroplastic OS=Coffea arabica OX=13443 GN=ndhB1 PE=3 SV=1 && PF00361:NADH:quinone oxidoreductase/Mrp antiporter, TM	-
CRO_07G022540	0.0425097	0.109112	0.0866754	0.0383668	0.0832845	0.0769261	0.0679102	0.0312121	0	0	0	0.0683505	CRO_07G022540	Chr7	55418617	55419845	+	1005	protein_coding	- && - && -	-
CRO_06G011040	0.292118	0.0624832	0.223356	0.527298	0.286157	0.132155	0	0	0.120789	0	0.229528	0.234845	CRO_06G011040	Chr6	24238563	24241335	+	585	protein_coding	- && - && -	-
CRO_06G003310	0	0	0	0	0.217971	0	0	0	0	0.0837426	0	0	CRO_06G003310	Chr6	2575338	2576115	-	384	protein_coding	- && - && -	-
CRO_06G014880	0	0	0.0660917	0	0.063506	0.0391051	0	0.0475996	0	0	0	0.0173729	CRO_06G014880	Chr6	37387392	37390201	-	1977	protein_coding	- && sp|Q9LUH8|HFA6B_ARATH Heat stress transcription factor A-6b OS=Arabidopsis thaliana OX=3702 GN=HSFA6b PE=2 SV=1 && PF00447:HSF-type DNA-binding	HSF
CRO_06G027760	0.206388	0	0	0	1.01088	0	0	0.151537	0	0.155349	0.162166	0	CRO_06G027760	Chr6	63421460	63421916	-	207	protein_coding	- && - && -	-
CRO_05G032490	0	0	0.0343354	0	0	0	0	0	0	0	0.0132315	0	CRO_05G032490	Chr5	69225691	69228309	+	2537	protein_coding	- && sp|Q6L400|R1B16_SOLDE Putative late blight resistance protein homolog R1B-16 OS=Solanum demissum OX=50514 GN=R1B-16 PE=3 SV=1 && PF00931:NB-ARC domain|PF23598:Leucine-rich repeat region|PF23559:Disease resistance protein Winged helix domain	bHLH
CRO_02G001290	0.418026	0.232478	0.383551	0.282965	0.307122	0.794288	0.417379	0.0460393	0.0691403	0.204522	0.11496	0.084017	CRO_02G001290	Chr2	1987417	1989566	-	2044	protein_coding	- && sp|Q42381|HLS1_ARATH Probable N-acetyltransferase HLS1 OS=Arabidopsis thaliana OX=3702 GN=HLS1 PE=1 SV=1 && PF00583:Acetyltransferase (GNAT) family	-
CRO_08G002440	2.35941	0.288384	0.37226	0.126754	3.96217	0.965749	1.05448	0.350597	0.441343	0.486269	0.463469	0.338719	CRO_08G002440	Chr8	2448634	2451339	+	1521	protein_coding	- && - && -	-
CRO_08G029580	0.0277778	0.427794	0	0.0501413	0	0	0	0	0	0	0.196434	0	CRO_08G029580	Chr8	56047913	56054641	+	1538	protein_coding	- && sp|Q39685|CMB1_DIACA MADS-box protein CMB1 OS=Dianthus caryophyllus OX=3570 GN=CMB1 PE=2 SV=1 && PF01486:K-box region|PF00319:SRF-type transcription factor (DNA-binding and dimerisation domain)	MIKC_MADS
CRO_03G026770	0.209218	2.86407	0	0.113297	1.22969	1.55227	0.33423	0.184338	0.761289	0.346453	0.295902	0.403677	CRO_03G026770	Chr3	67273935	67274955	+	1021	protein_coding	- && sp|C0HJG8|BSP_BOSSE Basic secretory protease (Fragments) OS=Boswellia serrata OX=613112 PE=1 SV=1 && PF04450:Peptidase of plants and bacteria	Nin-like
CRO_07G010760	0.316461	0.162456	0.193575	0	0.124001	0.0572672	0.0505554	0.139414	0	0.142921	0	0	CRO_07G010760	Chr7	11805450	11810908	+	675	protein_coding	- && - && -	-
CRO_02G010740	0	0	0.290363	0	0.139502	0.128851	0.11375	0.10456	0	0	0	0	CRO_02G010740	Chr2	31384351	31384760	-	300	protein_coding	- && - && -	-
CRO_05G027190	0	0	0.0831191	0.0735852	0	0	0	0	0	0.0613686	0	0	CRO_05G027190	Chr5	64089448	64090082	-	524	protein_coding	- && sp|Q2PE60|LTG23_ARATH Non-specific lipid transfer protein GPI-anchored 23 OS=Arabidopsis thaliana OX=3702 GN=LTPG23 PE=2 SV=1 && PF00234:Protease inhibitor/seed storage/LTP family	ARF
CRO_01G026060	0	0.120785	0.0899513	0.286681	0	0	0.0986676	0.0259134	0.0145934	0	0.0415965	0.0141868	CRO_01G026060	Chr1	65185723	65188143	+	2421	protein_coding	- && sp|P93295|M310_ARATH Uncharacterized mitochondrial protein AtMg00310 OS=Arabidopsis thaliana OX=3702 GN=AtMg00310 PE=4 SV=1 && PF13456:Reverse transcriptase-like	E2F/DP
CRO_08G014150	2.38515	1.05036	2.46737	1.45624	5.36016	2.34852	0.728446	1.05591	1.33433	1.00326	1.43313	0.366584	CRO_08G014150	Chr8	19558724	19562919	+	1218	protein_coding	- && - && -	-
CRO_08G030620	0.113623	0.143507	0.0772241	0.771563	3.39213	0.0342689	0.250664	0.631653	0.152133	0.0936695	0.331603	0.321886	CRO_08G030620	Chr8	56831963	56839935	-	7896	protein_coding	- && sp|A0AQW4|TCP12_ARATH Transcription factor TCP12 OS=Arabidopsis thaliana OX=3702 GN=TCP12 PE=2 SV=1 && PF03634:TCP family transcription factor	TCP
CRO_06G020160	0.142645	0	0.0727118	0.0214572	0	0	0	0	0	0.0357898	0	0.0573391	CRO_06G020160	Chr6	50300322	50302118	+	1797	protein_coding	- && - && PF23262:NFD4, C-terminal domain|PF06813:Nodulin-like	NF-YC
CRO_03G011230	0.344534	0	0.351245	0	0	0.207825	0	0	0	0.172888	0.0902377	0.0923283	CRO_03G011230	Chr3	31508392	31509966	-	372	protein_coding	- && - && -	-
CRO_S001570	0.825188	0.320919	0.764783	0.710914	0.845093	0.576946	0.119842	0.302941	0.248152	0.451725	0.32419	0.150773	CRO_S001570	scf_1	1217651	1220020	+	1139	protein_coding	- && sp|Q9XI31|GLYI4_ARATH Glyoxylase I 4 OS=Arabidopsis thaliana OX=3702 GN=GLYI4 PE=2 SV=1 && PF00903:Glyoxalase/Bleomycin resistance protein/Dioxygenase superfamily	NAC
CRO_04G019180	0.0436387	0	0	0.0393857	0	0	0	0	0	0.0328469	0	0	CRO_04G019180	Chr4	47282375	47283422	+	979	protein_coding	- && - && -	E2F/DP
CRO_01G023190	0.323653	0.0923047	0	0	0.211366	0	0	0.0792124	0	0	0.169537	0	CRO_01G023190	Chr1	55983271	55986398	+	396	protein_coding	- && - && -	-
CRO_08G029930	12.796	39.7311	31.1403	58.1174	2.22394	9.33705	9.23186	9.39528	5.46175	8.69952	12.8111	15.265	CRO_08G029930	Chr8	56344406	56344812	-	207	protein_coding	- && - && -	-
CRO_S002580	0.384885	0	0	0	0.377031	0	0	0	0	0	0.302418	0	CRO_S002580	scf_1	2487176	2491774	-	222	protein_coding	- && - && -	-
CRO_08G011150	0.406878	0	0	0	0	0.122715	0	0.0995813	0.112161	0	0	0	CRO_08G011150	Chr8	14320141	14321530	+	315	protein_coding	- && sp|Q9STW5|MACP2_ARATH MACPF domain-containing protein At4g24290 OS=Arabidopsis thaliana OX=3702 GN=At4g24290 PE=2 SV=1 && -	-
CRO_03G024620	0.190819	0.108842	0.280996	0.0382716	0.249234	0.326125	0.0677417	0.0311346	0.0701354	0.191507	0.0999556	0.0170452	CRO_03G024620	Chr3	64875296	64877700	+	2015	protein_coding	- && sp|H9BZ66|ABCG1_PETHY ABC transporter G family member 1 OS=Petunia hybrida OX=4102 GN=ABCG1 PE=2 SV=1 && PF01061:ABC-2 type transporter	-
CRO_04G014290	0	0.300845	0	0	0.344448	0	0	0.258174	0	0	0	0	CRO_04G014290	Chr4	27379478	27379720	-	243	protein_coding	- && - && -	-
CRO_08G029660	0.0246238	0	0.0753102	0	0	0	0.0196685	0	0.0203635	0	0	0	CRO_08G029660	Chr8	56131329	56133063	+	1735	protein_coding	- && sp|Q9C9C9|SOT18_ARATH Cytosolic sulfotransferase 18 OS=Arabidopsis thaliana OX=3702 GN=SOT18 PE=1 SV=1 && PF00685:Sulfotransferase domain	ERF
CRO_05G011480	0	0	0	0	1.37779	0	0.140432	0.129087	0	0	0	0.282684	CRO_05G011480	Chr5	19541811	19543176	+	243	protein_coding	- && sp|Q9SQR4|ADRC3_ARATH NADPH-dependent aldehyde reductase-like protein, chloroplastic OS=Arabidopsis thaliana OX=3702 GN=At3g03980 PE=3 SV=1 && -	-
CRO_03G028870	197.567	74.1572	282.571	141.474	2.52909	271.144	86.2697	25.0042	17.0299	52.0992	82.7377	126.265	CRO_03G028870	Chr3	68859686	68860954	+	695	protein_coding	- && sp|F4JVB8|RADL1_ARATH Protein RADIALIS-like 1 OS=Arabidopsis thaliana OX=3702 GN=RL1 PE=2 SV=1 && -	MYB_related
CRO_06G002000	0.082795	0	0.0844077	0.149452	0.0811056	0.0749135	0	0.121582	0.0684704	0	0	0	CRO_06G002000	Chr6	1489752	1490671	+	516	protein_coding	- && - && -	-
CRO_05G003850	0.610318	0	0.207402	0.367225	0	0.368146	0.1625	0.298744	0	0	0	0.163553	CRO_05G003850	Chr5	3647855	3648997	-	210	protein_coding	- && - && -	-
CRO_06G020890	0.670411	0.967239	0.509251	0.557617	5.75605	0.927729	0.640498	0.762486	0.826195	0.603565	0.289205	0.655219	CRO_06G020890	Chr6	51461879	51467604	+	3250	protein_coding	- && sp|Q9M8Z5|NSN1_ARATH Guanine nucleotide-binding protein-like NSN1 OS=Arabidopsis thaliana OX=3702 GN=NSN1 PE=1 SV=1 && PF01926:50S ribosome-binding GTPase	GRAS
CRO_02G014270	0.108708	0.0310031	0	0	0	0	0.0289439	0	0	0.0272749	0	0	CRO_02G014270	Chr2	44904760	44908857	-	1179	protein_coding	- && - && -	-
CRO_02G025610	0.0607713	0.0173317	0	0.0182829	0.0198437	0	0	0	0	0.0304952	0	0.0162855	CRO_02G025610	Chr2	71376887	71381266	+	2109	protein_coding	- && sp|Q9FGU3|SBT44_ARATH Subtilisin-like protease SBT4.4 OS=Arabidopsis thaliana OX=3702 GN=SBT4.4 PE=2 SV=1 && PF00082:Subtilase family|PF05922:Peptidase inhibitor I9|PF17766:Fibronectin type-III domain	DBB
CRO_07G014290	0.0177861	0.0152176	0	0	0	0	0	0	0	0.0133877	0	0	CRO_07G014290	Chr7	21977897	21981089	-	2402	protein_coding	- && sp|Q38890|GUN25_ARATH Endoglucanase 25 OS=Arabidopsis thaliana OX=3702 GN=KOR PE=1 SV=1 && PF00759:Glycosyl hydrolase family 9	WRKY
CRO_07G005410	0	0.0636251	0.151625	0	0	0	0.0593993	0	0	0.0279871	0	0	CRO_07G005410	Chr7	4961920	4964236	+	1149	protein_coding	- && sp|Q9M4A1|SPO12_ARATH Meiotic recombination protein SPO11-2 OS=Arabidopsis thaliana OX=3702 GN=SPO11-2 PE=1 SV=1 && PF04406:Type IIB DNA topoisomerase|PF21180:Topoisomerase 6 subunit A/Spo11, Toprim domain	-
CRO_06G007060	0.0872773	0.186684	0	0.393857	1.02596	0.0394845	0.139428	0.288369	0.0721771	0.0656939	0.0685769	0.0701658	CRO_06G007060	Chr6	7104491	7105469	+	979	protein_coding	- && - && PF14543:Xylanase inhibitor N-terminal	FAR1
CRO_02G020060	0.819433	0.15934	0.455669	0.100851	1.75137	0.865	0.406603	0.619887	0.308027	0.149525	0.0292663	0.179666	CRO_02G020060	Chr2	63276751	63280278	-	3441	protein_coding	- && sp|Q60CZ8|R1A10_SOLDE Putative late blight resistance protein homolog R1A-10 OS=Solanum demissum OX=50514 GN=R1A-10 PE=3 SV=1 && PF23559:Disease resistance protein Winged helix domain|PF00931:NB-ARC domain|PF23598:Leucine-rich repeat region	bHLH
CRO_05G019240	0.349466	0.298999	0.53441	0.078852	1.36934	1.18575	0.348925	0.449032	0.289004	0.263044	0.0686471	0.140475	CRO_05G019240	Chr5	42086788	42089493	-	489	protein_coding	- && - && PF10497:Zinc-finger domain of monoamine-oxidase A repressor R1	RAV
CRO_03G022400	0	0	0.27601	0	0	0.146979	0.173003	0	0	0	0	0	CRO_03G022400	Chr3	61087432	61088559	-	789	protein_coding	- && - && -	-
CRO_02G018460	0.145314	0	0.296288	0.131152	0	0	0	0	0.120172	0	0.114178	0	CRO_02G018460	Chr2	59596316	59596609	-	294	protein_coding	- && - && -	-
CRO_03G019040	0.217179	0.0796354	0.458634	0.0700048	0.288729	0.126325	0.0867372	0.18224	0.0898021	0	0.0365669	0.112242	CRO_03G019040	Chr3	53119261	53122380	+	2754	protein_coding	- && sp|P27522|CB13_SOLLC Chlorophyll a-b binding protein 8, chloroplastic OS=Solanum lycopersicum OX=4081 GN=CAB8 PE=3 SV=1 && PF00504:Chlorophyll A-B binding protein	ERF
CRO_01G027630	0.0308464	0.0791754	0.0471708	0	0.0604339	0.13955	0	0	0.0127548	0.0232182	0.0605928	0.0495973	CRO_01G027630	Chr1	69487353	69494485	-	2770	protein_coding	- && sp|Q8RXE7|AGD14_ARATH Probable ADP-ribosylation factor GTPase-activating protein AGD14 OS=Arabidopsis thaliana OX=3702 GN=AGD14 PE=1 SV=2 && PF01412:Putative GTPase activating protein for Arf	-
CRO_02G010890	0	0	0.197079	0	0.0631229	0	0	0	0.106578	0	0	0	CRO_02G010890	Chr2	32174230	32176575	-	663	protein_coding	- && sp|P26205|BGLT_TRIRP Cyanogenic beta-glucosidase (Fragment) OS=Trifolium repens OX=3899 GN=LI PE=1 SV=1 && PF00232:Glycosyl hydrolase family 1	EIL
CRO_04G035710	0	0.158826	0	0	0	0	0	0	0.0438618	0	0	0.0213198	CRO_04G035710	Chr4	71219229	71220908	-	1611	protein_coding	- && sp|P29162|ASOL_TOBAC L-ascorbate oxidase homolog OS=Nicotiana tabacum OX=4097 PE=2 SV=1 && PF07732:Multicopper oxidase|PF00394:Multicopper oxidase|PF07731:Multicopper oxidase	bHLH
CRO_06G011340	0	0	0.266877	0.0472532	0	0.284231	0.125459	0.0768826	0.0432974	0	0	0	CRO_06G011340	Chr6	25253373	25254436	-	816	protein_coding	- && - && -	-
CRO_05G019810	0	0	0.193575	0	0.558006	0	0.151666	0	0.157025	0	0	0	CRO_05G019810	Chr5	44458280	44458646	-	225	protein_coding	- && - && -	-
CRO_01G001980	0	0	0	0.0793387	0	0	0	0.0161359	0	0.0165417	0	0	CRO_01G001980	Chr1	2179920	2182324	+	1944	protein_coding	- && sp|Q9SPG3|MYB26_ARATH Transcription factor MYB26 OS=Arabidopsis thaliana OX=3702 GN=MYB26 PE=2 SV=1 && PF00249:Myb-like DNA-binding domain	MYB
CRO_08G009540	0.120684	0.0344187	0.0820233	0.108923	0.118222	0.218392	0.0321327	0.0886105	0.0332681	0	0.0632174	0.064682	CRO_08G009540	Chr8	11792030	11793091	+	1062	protein_coding	- && - && -	-
CRO_07G011740	0.122765	0	0	0	0	0	0	0	0.0507625	0	0	0	CRO_07G011740	Chr7	14594831	14595526	+	696	protein_coding	- && sp|P10978|POLX_TOBAC Retrovirus-related Pol polyprotein from transposon TNT 1-94 OS=Nicotiana tabacum OX=4097 PE=2 SV=1 && PF14223:gag-polypeptide of LTR copia-type	SBP
CRO_01G027280	0	0.0422574	0.25176	0.401188	0.048382	0	0	0	0	0.148704	0	0.158826	CRO_01G027280	Chr1	68884543	68885407	+	865	protein_coding	- && - && -	-
CRO_05G018510	0.176904	0.151357	0.0901747	0.053221	0	0.0266773	0.0471013	0.0216481	0	0.066578	0	0.07111	CRO_05G018510	Chr5	39054081	39055529	-	1449	protein_coding	- && sp|Q9SIT9|NFYB7_ARATH Nuclear transcription factor Y subunit B-7 OS=Arabidopsis thaliana OX=3702 GN=NFYB7 PE=1 SV=1 && PF00808:Histone-like transcription factor (CBF/NF-Y) and archaeal histone	NF-YB
CRO_03G000940	0.514726	0.0733989	1.31188	0.929124	3.61359	2.32864	1.23343	1.13379	0.922288	0	0	0.344841	CRO_03G000940	Chr3	1148708	1152203	+	498	protein_coding	- && - && -	-
CRO_06G027780	6.0063	0.414429	0.888865	4.37173	3.70106	0.525923	4.64284	0.355648	0.32046	0.58335	0.152238	0.545177	CRO_06G027780	Chr6	63424431	63428068	-	441	protein_coding	- && - && -	-
CRO_04G026360	1.90099	0.428017	1.53001	0.198663	0.313633	1.01391	0.49549	0.793386	0.231677	0.195805	0.314458	0.209133	CRO_04G026360	Chr4	61434145	61437966	-	2135	protein_coding	- && sp|Q9LV10|PTR53_ARATH Protein NRT1/ PTR FAMILY 2.11 OS=Arabidopsis thaliana OX=3702 GN=NPF2.11 PE=1 SV=1 && PF00854:POT family	BBR-BPC
CRO_S004050	0	0	0	0	0	0.190891	0	0	0	0.0794004	0	0	CRO_S004050	scf_2	2251595	2253264	-	405	protein_coding	- && sp|O04866|ARGD_ALNGL Acetylornithine aminotransferase, mitochondrial OS=Alnus glutinosa OX=3517 GN=AG118 PE=2 SV=1 && -	ERF
CRO_07G015300	0.113926	0.194947	0	0	0	0.103081	0	0	0	0.171505	0	0	CRO_07G015300	Chr7	25135266	25135932	+	375	protein_coding	- && - && -	-
CRO_S003300	0	0.0856034	0	0.0903012	0	0	0	0.0734616	0	0	0	0	CRO_S003300	scf_1	3437142	3437568	+	427	protein_coding	- && - && PF05553:Cotton fibre expressed protein	-
CRO_03G002740	0	0.100696	0.0899884	0	0	0.0266222	0	0	0.0243324	0.0664404	0	0	CRO_03G002740	Chr3	2916668	2919814	+	1452	protein_coding	- && sp|Q9FHB6|DTX16_ARATH Protein DETOXIFICATION 16 OS=Arabidopsis thaliana OX=3702 GN=DTX16 PE=2 SV=1 && PF01554:MatE	B3
CRO_08G030360	2.31976	0.165397	1.18247	0.314052	4.20398	1.36431	1.05	0.88001	0.895258	0.58203	0.273408	0.310825	CRO_08G030360	Chr8	56644638	56645742	+	1105	protein_coding	- && sp|Q6J9S1|RA211_ARATH Ethylene-responsive transcription factor RAP2-11 OS=Arabidopsis thaliana OX=3702 GN=RAP2-11 PE=2 SV=1 && PF00847:AP2 domain	ERF
CRO_04G016050	0.203439	0.870301	0.207402	0.183613	0	0	0	0	0	0.612517	0	0	CRO_04G016050	Chr4	36770439	36772141	+	210	protein_coding	- && - && -	-
CRO_06G027540	0.281809	0.112519	0.0383064	0	0.128827	0.390973	0.135059	0.0827655	0.0776841	0.0282825	0.0442855	0.0302077	CRO_06G027540	Chr6	63187090	63193861	-	2274	protein_coding	- && sp|Q9SYJ8|SOK1_ARATH Protein SOSEKI 1 OS=Arabidopsis thaliana OX=3702 GN=SOK1 PE=1 SV=1 && PF06136:SOSEKI protein DIX-like domain	C2H2
CRO_06G027770	0	0.090927	0.433377	0.287751	0	0.192315	0.254663	0	0	0.0799929	0	0.0854382	CRO_06G027770	Chr6	63422319	63424395	-	402	protein_coding	- && - && -	-
CRO_06G010310	0	0	0.0576879	0.051071	0	0	0	0	0	0	0	0.0454916	CRO_06G010310	Chr6	20864695	20865449	+	755	protein_coding	- && - && -	-
CRO_07G001920	0.0588461	0.151044	0.0599923	0.254933	0.0461162	0.0106489	0.0564048	0.00864135	0.0583979	0.0354349	0.0277425	0.0567705	CRO_07G001920	Chr7	2083440	2091696	+	3630	protein_coding	- && sp|P22180|PMA1_SOLLC Plasma membrane ATPase 1 OS=Solanum lycopersicum OX=4081 GN=LHA1 PE=2 SV=1 && PF00702:haloacid dehalogenase-like hydrolase|PF00690:Cation transporter/ATPase, N-terminus|PF00122:E1-E2 ATPase	GRAS
CRO_01G007890	0.214469	0.110098	0.131188	0.077427	0	0.116432	0.0342619	0	0	0	0.134813	0.103452	CRO_01G007890	Chr1	6861504	6864928	+	996	protein_coding	- && - && -	-
CRO_07G010180	1.25796	2.15259	5.86973	2.92574	4.31302	6.74171	4.05789	2.16699	1.44044	0.473435	0.456196	1.16691	CRO_07G010180	Chr7	10922453	10923335	-	883	protein_coding	- && sp|Q9FZ95|PUP3_ARATH Purine permease 3 OS=Arabidopsis thaliana OX=3702 GN=PUP3 PE=2 SV=1 && PF16913:Purine nucleobase transmembrane transport	STAT
CRO_01G003450	0.908415	0.0228597	0.381339	0.0241142	0.99457	0.701067	0.320121	0.313877	0.353528	0.201108	0	0.0859191	CRO_01G003450	Chr1	3187680	3190628	-	1599	protein_coding	- && sp|Q9SRI2|PTR31_ARATH Protein NRT1/ PTR FAMILY 5.9 OS=Arabidopsis thaliana OX=3702 GN=NPF5.9 PE=2 SV=1 && PF00854:POT family	TALE
CRO_05G010590	0	0.0937247	0	0	0.107309	0.198233	0.0874997	0.0804311	0	0	0	0	CRO_05G010590	Chr5	16976695	16977489	-	390	protein_coding	- && - && -	NAC
CRO_04G010290	2.78267	2.94102	3.50438	1.18187	0.160347	3.1102	1.56896	0.120184	0.676833	2.21773	0.257229	0.921161	CRO_04G010290	Chr4	9488313	9490040	+	261	protein_coding	- && - && -	-
CRO_03G025160	0.204903	0	0.104447	0	0	0.0926987	0	0	0.169452	0	0	0	CRO_03G025160	Chr3	65431337	65435053	+	417	protein_coding	- && sp|Q9SZJ6|AGL21_ARATH Agamous-like MADS-box protein AGL21 OS=Arabidopsis thaliana OX=3702 GN=AGL21 PE=1 SV=1 && PF00319:SRF-type transcription factor (DNA-binding and dimerisation domain)	M-type_MADS
CRO_04G020170	0.0556279	0.0317297	0.0945191	0.117149	0.0181643	0.0167775	0.0148112	0.0408439	0	0.0558284	0.0145696	0.0149072	CRO_04G020170	Chr4	48789977	48792511	-	2304	protein_coding	- && sp|F4IK01|AUG1_ARATH AUGMIN subunit 1 OS=Arabidopsis thaliana OX=3702 GN=AUG1 PE=1 SV=1 && PF08241:Methyltransferase domain	B3
CRO_01G001960	0	0.272781	0.0541721	0	0.36437	0.0961576	0	0	0.0439437	0.0799929	0.208759	0	CRO_01G001960	Chr1	2131205	2134534	+	804	protein_coding	- && sp|Q9M2G8|IQM6_ARATH IQ domain-containing protein IQM6 OS=Arabidopsis thaliana OX=3702 GN=IQM6 PE=2 SV=1 && -	FAR1
CRO_S002750	0.0532918	0.0151986	0	0.0160327	0.0174014	0	0.0283783	0	0.0146905	0	0	0	CRO_S002750	scf_1	2703611	2708465	+	2405	protein_coding	- && sp|Q9LW86|SUT34_ARATH Probable sulfate transporter 3.4 OS=Arabidopsis thaliana OX=3702 GN=SULTR3;4 PE=2 SV=1 && PF00916:Sulfate permease family|PF01740:STAS domain	MIKC_MADS
CRO_04G012980	0.0918758	0	0	0.0829218	0	0	0	0	0	0	0	0.0738627	CRO_04G012980	Chr4	20823597	20824272	-	465	protein_coding	- && - && -	-
CRO_06G014010	0	0.67402	0.123559	0.601624	0.0593624	0.383812	0.145212	0.35595	0.0501145	0.228065	0	0	CRO_06G014010	Chr6	34903799	34906007	+	705	protein_coding	- && - && -	NF-YA
CRO_03G019880	0	0.0963179	0.0573839	0	0	0.0509293	0	0.0413282	0	0	0	0.0452518	CRO_03G019880	Chr3	55312356	55313232	-	759	protein_coding	- && - && PF04601:Beta-trefoil domain of unknown function (DUF569)	M-type_MADS
CRO_01G009040	0.679399	0.10258	0	0.108209	0.313193	0.506244	0	0.146717	0.198301	0.0300815	0.219812	0.128517	CRO_01G009040	Chr1	8204133	8205201	-	1069	protein_coding	- && sp|Q9SLP4|CHIT1_TULSB Chitinase 1 OS=Tulipa saxatilis subsp. bakeri OX=110455 PE=1 SV=1 && PF00704:Glycosyl hydrolases family 18	-
CRO_04G033670	0.0585236	0.200288	0.0596636	0.0176067	0.286647	0.0706034	0.0311643	0.04297	0.064531	0.0293673	0	0.125465	CRO_04G033670	Chr4	68986718	68989139	-	2190	protein_coding	- && sp|A0A0M4FLW6|STR2_PETHY ABC transporter G family member STR2 OS=Petunia hybrida OX=4102 GN=STR2 PE=2 SV=1 && PF01061:ABC-2 type transporter|PF00005:ABC transporter	Nin-like
CRO_06G000800	0.0243293	0	0	0.0219582	0.0476657	0.0440266	0.0388666	0	0	0	0	0.0195593	CRO_06G000800	Chr6	770967	772722	+	1756	protein_coding	- && - && PF05910:Plant protein of unknown function (DUF868)	CPP
CRO_07G011500	0.76429	0.186834	0.667866	0.168932	0.56534	0.875003	0.610486	0.389381	0.0386974	0.129145	0.0245114	0.175555	CRO_07G011500	Chr7	13601199	13603937	+	2739	protein_coding	- && - && -	-
CRO_07G023060	0.0737863	0	0	0.332976	0	0.133525	0.117875	0	0	0.111078	0	0	CRO_07G023060	Chr7	57809853	57810431	+	579	protein_coding	- && - && -	-
CRO_02G026450	0	0.0658606	0	0	0.377031	0	0	0	0.127318	0	0.0604836	0	CRO_02G026450	Chr2	72091526	72092233	+	555	protein_coding	- && sp|Q39264|ZFP5_ARATH Zinc finger protein 5 OS=Arabidopsis thaliana OX=3702 GN=ZFP5 PE=1 SV=1 && -	C2H2
CRO_01G030210	0	0	0	0.165844	0	0.16626	0.0733869	0.0674583	0	0	0	0	CRO_01G030210	Chr1	73790957	73792577	+	465	protein_coding	- && - && -	-
CRO_03G015160	0.0300156	0	0.0204002	0.0180602	0	0.0271583	0.0159836	0	0.0165483	0	0	0.00804359	CRO_03G015160	Chr3	43859892	43867271	-	4270	protein_coding	- && sp|Q9LHK4|AB8B_ARATH Putative ABC transporter B family member 8 OS=Arabidopsis thaliana OX=3702 GN=ABCB8 PE=5 SV=1 && PF00005:ABC transporter|PF00664:ABC transporter transmembrane region	ERF
CRO_02G004660	0.0891905	0.0508735	0.121237	0.187829	0.058247	0.1883	0.071242	0.130973	0	0.022378	0.0467201	0.0239013	CRO_02G004660	Chr2	6250027	6251700	-	1437	protein_coding	- && sp|Q43832|RBS2_SPIOL Ribulose bisphosphate carboxylase small subunit, chloroplastic 2 OS=Spinacia oleracea OX=3562 GN=RBCS2 PE=1 SV=1 && PF00101:Ribulose bisphosphate carboxylase, small chain	M-type_MADS
CRO_S003230	0	0	0	0.0150855	0.0163734	0	0.0133509	0	0	0	0	0	CRO_S003230	scf_1	3397294	3403375	+	2556	protein_coding	- && sp|Q94AJ5|PGLR5_ARATH Probable polygalacturonase At1g80170 OS=Arabidopsis thaliana OX=3702 GN=At1g80170 PE=1 SV=1 && PF00295:Glycosyl hydrolases family 28	NAC
CRO_02G018240	0	0	0	0	0.0933121	0.0861881	0.0380434	0	0	0	0	0.03829	CRO_02G018240	Chr2	59180609	59182907	+	897	protein_coding	- && - && PF03140:Plant protein of unknown function	CPP
CRO_04G014930	0	0.0433859	0.180938	0.0457669	0.0745112	0.0229409	0.0202522	0.0372322	0.0209678	0.0381687	0.0398438	0	CRO_04G014930	Chr4	30455344	30457963	-	1685	protein_coding	- && sp|B8BLZ4|ORR10_ORYSI Two-component response regulator ORR10 OS=Oryza sativa subsp. indica OX=39946 GN=RR10 PE=2 SV=1 && -	M-type_MADS
CRO_S001810	0	0.0505569	0.0602412	0	0	0	0.047199	0	0	0	0	0	CRO_S001810	scf_1	1423515	1424769	-	723	protein_coding	- && - && -	-
CRO_04G018660	0.64267	0.549861	0.623989	0.303829	1.94862	0.276901	0.268892	0.02247	0.430245	0.161246	0.553061	0.418255	CRO_04G018660	Chr4	45507307	45509801	-	1396	protein_coding	- && - && -	-
CRO_07G009960	4.97764	1.30638	2.86419	1.70882	4.63676	2.70781	1.63429	2.35429	0.656611	0.965404	1.22372	0.932919	CRO_07G009960	Chr7	10242086	10245104	-	1399	protein_coding	- && sp|Q9FZ96|PUP1_ARATH Purine permease 1 OS=Arabidopsis thaliana OX=3702 GN=PUP1 PE=1 SV=1 && PF16913:Purine nucleobase transmembrane transport	STAT
CRO_06G028350	0	0.254722	0.227636	0	0.0243034	0.0448959	0.059451	0.0364322	0	0	0	0.139618	CRO_06G028350	Chr6	63977388	63980038	-	1722	protein_coding	- && sp|Q9C5Y2|KAO2_ARATH Ent-kaurenoic acid oxidase 2 OS=Arabidopsis thaliana OX=3702 GN=KAO2 PE=1 SV=2 && PF00067:Cytochrome P450	NAC
CRO_08G005180	0.015965	0.122935	0.260415	0.0576362	0.265866	0.288904	0.0382566	0.0937761	0.0132028	0.0721012	0.137987	0.0770093	CRO_08G005180	Chr8	4932707	4936431	-	2676	protein_coding	- && sp|Q9SIT5|CHX15_ARATH Cation/H(+) antiporter 15 OS=Arabidopsis thaliana OX=3702 GN=CHX15 PE=2 SV=1 && PF00999:Sodium/hydrogen exchanger, transmembrane|PF23256:Plant cation/H(+) antiporter domain|PF23259:Plant cation/H(+) antiporter, C-terminal domain	HSF
CRO_04G006410	1.70974	1.62741	0.413974	0.617247	0.355907	0.406084	0.34142	0.407989	0.159068	0.369992	0.587741	0.326452	CRO_04G006410	Chr4	5265265	5273787	-	1999	protein_coding	- && - && -	-
CRO_01G019650	0	0.0190676	0	0	0	0.0201645	0	0	0	0.0167747	0	0	CRO_01G019650	Chr1	43262697	43265472	-	1917	protein_coding	- && sp|Q9LMP1|WAK2_ARATH Wall-associated receptor kinase 2 OS=Arabidopsis thaliana OX=3702 GN=WAK2 PE=1 SV=1 && PF00069:Protein kinase domain	WRKY
CRO_07G022700	0.0303425	0.0259607	0.0309335	0.0547708	0.0297233	0.0549082	0.0242364	0	0.0250928	0	0.0476824	0	CRO_07G022700	Chr7	56577154	56583497	+	1408	protein_coding	- && sp|Q9SZ44|FB309_ARATH F-box protein At4g27050 OS=Arabidopsis thaliana OX=3702 GN=At4g27050 PE=1 SV=1 && PF23622:At1g61320/AtMIF1, LRR domain	MYB
CRO_08G020080	0.468006	0.228812	1.15872	0.784448	0	0.181481	0.640843	0.196358	0.0552906	0.100648	0	0.214999	CRO_08G020080	Chr8	36507565	36509040	+	639	protein_coding	- && - && -	-
CRO_08G020040	0.340869	0.0850627	0.0723976	0.0128187	0.306087	0.167061	0.113447	0.0729976	0.0587279	0.0748338	0.0557986	0.0456731	CRO_08G020040	Chr8	36448887	36451982	+	3008	protein_coding	- && sp|Q3E8Z8|PME28_ARATH Putative pectinesterase/pectinesterase inhibitor 28 OS=Arabidopsis thaliana OX=3702 GN=PME28 PE=2 SV=1 && PF01095:Pectinesterase|PF04043:Plant invertase/pectin methylesterase inhibitor	Trihelix
CRO_01G029670	0.0718021	0.0921495	0	0.259218	0.0351685	0	0.0286764	0.0263598	0.0296897	0.0270228	0.0846263	0	CRO_01G029670	Chr1	73039398	73041273	+	1190	protein_coding	- && - && PF02042:RWP-RK domain	Nin-like
CRO_07G008920	0.094171	0.429715	0.0960053	0.552457	0	0.0284022	0.100294	0.0921914	0	0.059069	0.0739936	0.18927	CRO_07G008920	Chr7	8540853	8544447	+	2722	protein_coding	- && sp|O04514|OPT2_ARATH Oligopeptide transporter 2 OS=Arabidopsis thaliana OX=3702 GN=OPT2 PE=2 SV=2 && PF03169:OPT oligopeptide transporter protein	M-type_MADS
CRO_02G011930	0	0.110264	0.131386	0	0	0	0	0	0	0	0	0.103608	CRO_02G011930	Chr2	36243522	36251153	+	663	protein_coding	- && sp|Q9LVD9|DTX40_ARATH Protein DETOXIFICATION 40 OS=Arabidopsis thaliana OX=3702 GN=DTX40 PE=1 SV=1 && PF01554:MatE	MYB_related
CRO_03G022100	0.305887	0	0.103948	0	0	0.0461281	0	0	0.0421607	0.153495	0	0	CRO_03G022100	Chr3	60406566	60409210	+	838	protein_coding	- && - && -	-
CRO_06G011880	33.0601	11.7969	23.3745	9.80464	160.7	21.1707	23.4869	17.2946	28.8952	10.2997	11.6546	19.9023	CRO_06G011880	Chr6	26884885	26886396	-	818	protein_coding	- && sp|P92918|ALL2_APIGR Major allergen Api g 1, isoallergen 2 OS=Apium graveolens OX=4045 PE=1 SV=1 && PF00407:Pathogenesis-related protein Bet v 1 family	-
CRO_02G002900	0	0	0.0802107	0	0	0.213566	0.0628451	0	0	0	0	0.0632526	CRO_02G002900	Chr2	3542163	3545331	+	543	protein_coding	- && - && -	-
CRO_07G009970	10.389	2.73855	1.46564	1.4689	7.75894	7.33838	2.42666	2.29037	3.02835	2.53174	1.87557	1.243	CRO_07G009970	Chr7	10271592	10273868	-	1575	protein_coding	- && sp|Q9FZ96|PUP1_ARATH Purine permease 1 OS=Arabidopsis thaliana OX=3702 GN=PUP1 PE=1 SV=1 && PF16913:Purine nucleobase transmembrane transport	STAT
CRO_03G000680	0	0.0295256	0	0.0934377	0	0	0.0275645	0.0253377	0	0	0	0	CRO_03G000680	Chr3	769140	770377	+	1238	protein_coding	- && sp|Q8LEE9|FLA12_ARATH Fasciclin-like arabinogalactan protein 12 OS=Arabidopsis thaliana OX=3702 GN=FLA12 PE=2 SV=2 && PF02469:Fasciclin domain	HSF
CRO_04G023570	0.0302137	0.103402	0	0	0.53275	0	0.193069	0.022184	0	0	0.0474801	0.0242901	CRO_04G023570	Chr4	57460466	57467072	-	1414	protein_coding	- && sp|O50064|FIMB2_ARATH Fimbrin-2 OS=Arabidopsis thaliana OX=3702 GN=FIM2 PE=2 SV=1 && -	WRKY
CRO_04G020900	0.207138	0.221531	0.527932	0.0467377	0	0.421695	0	0.114066	0.214126	0.0389784	0.122067	0.124895	CRO_04G020900	Chr4	50281696	50282870	+	825	protein_coding	- && sp|Q9ZSK5|ZOG_PHALU Zeatin O-glucosyltransferase OS=Phaseolus lunatus OX=3884 GN=ZOG1 PE=1 SV=1 && -	HSF
CRO_03G012370	0.0826349	0	0	0	0.485692	0.822455	0.264022	0	0.273352	0.0621995	0	0	CRO_03G012370	Chr3	36027873	36032418	+	517	protein_coding	- && - && -	-
CRO_08G006280	0	0.0924603	0	0	0.0352871	0.0651861	0	0	0	0.0542279	0	0.0289597	CRO_08G006280	Chr8	6533665	6536565	-	1186	protein_coding	- && - && PF02362:B3 DNA binding domain	B3
CRO_01G024070	4.74692	1.97268	1.65922	0.979267	11.1601	3.55875	2.59999	2.38995	1.90674	1.22503	1.06566	1.19939	CRO_01G024070	Chr1	59472395	59472709	-	315	protein_coding	- && - && -	-
CRO_02G014660	0.0708495	0.060618	0	0.319723	0.0694038	0.12821	0.169776	0	0	0.0533286	0	0.0569588	CRO_02G014660	Chr2	47046207	47046896	-	603	protein_coding	- && - && -	-
CRO_01G031590	0.105879	0.090589	0	0	0	0	0.0422861	0	0	0	0	0.0425603	CRO_01G031590	Chr1	75711200	75712220	+	807	protein_coding	- && sp|H9BZ66|ABCG1_PETHY ABC transporter G family member 1 OS=Petunia hybrida OX=4102 GN=ABCG1 PE=2 SV=1 && PF00005:ABC transporter	Nin-like
CRO_05G011880	1.40113	1.16778	2.09337	0.457863	1.3962	1.97812	0.877966	0.940068	0.609322	0.418216	0.256247	0.572921	CRO_05G011880	Chr5	20559078	20562614	-	3537	protein_coding	- && - && -	C2H2
CRO_01G032490	8.23521	0.575179	2.91276	0.364047	1.11952	7.63375	4.08103	0.814436	0.91732	0.961426	1.69031	0.567482	CRO_01G032490	Chr1	76955043	76957672	+	1271	protein_coding	- && sp|Q8VY80|FLZ5_ARATH FCS-Like Zinc finger 5 OS=Arabidopsis thaliana OX=3702 GN=FLZ5 PE=1 SV=1 && PF04570:zinc-finger of the FCS-type, C2-C2	-
CRO_02G009420	1.58231	1.56208	2.48173	2.63649	4.29236	3.30388	0.777775	0.268104	2.31512	1.37424	0.382546	1.76134	CRO_02G009420	Chr2	26738549	26739679	-	351	protein_coding	- && - && -	-
CRO_06G012300	0.195266	0.298963	0.922008	0.278268	0.271822	0.623024	0.550004	0.120734	0.18698	0.0850923	0.0242255	0.156983	CRO_06G012300	Chr6	28736995	28753048	+	4157	protein_coding	- && sp|Q8S403|PHO1_ARATH Phosphate transporter PHO1 OS=Arabidopsis thaliana OX=3702 GN=PHO1 PE=1 SV=1 && PF03124:EXS family|PF03105:SPX domain	NAC
CRO_03G024040	0	0	0	0	0	0.0570138	0	0	0	0	0.0247555	0	CRO_03G024040	Chr3	64236229	64241947	+	1356	protein_coding	- && sp|Q9ZQI7|ALD1_ARATH Aminotransferase ALD1, chloroplastic OS=Arabidopsis thaliana OX=3702 GN=ALD1 PE=1 SV=2 && PF00155:Aminotransferase class I and II	-
CRO_05G030340	0.287077	0.111645	0.133031	0.0471089	0.332349	0.188908	0.187614	0.0191619	0.107913	0.0589319	0.0205061	0.0839246	CRO_05G030340	Chr5	67729827	67732425	-	1637	protein_coding	- && sp|Q8L5T5|LBD15_ARATH LOB domain-containing protein 15 OS=Arabidopsis thaliana OX=3702 GN=LBD15 PE=1 SV=2 && PF03195:Lateral organ boundaries (LOB) domain	LBD
CRO_04G028340	0.0997406	0.0711141	0.0338945	0.0300067	0.0162842	0.045123	0.0132782	0.0366165	0.0137474	0.025025	0	0.0400928	CRO_04G028340	Chr4	64578162	64587398	+	2570	protein_coding	- && sp|Q9SSE9|JMJ25_ARATH Lysine-specific demethylase JMJ25 OS=Arabidopsis thaliana OX=3702 GN=JMJ25 PE=1 SV=1 && PF02373:JmjC domain, hydroxylase	MIKC_MADS
CRO_08G025770	0	0.123073	0	0	0.0704553	0.195229	0.114899	0	0	0.0541366	0	0	CRO_08G025770	Chr8	50996003	50997142	+	594	protein_coding	- && - && -	-
CRO_08G007700	0.0710853	0.0304099	0.108705	0.0481181	0.121861	0.0964776	0.0425851	0.0521932	0.0146966	0	0.0558543	0.0428612	CRO_08G007700	Chr8	9019915	9022318	-	2404	protein_coding	- && sp|A0A0M3R8G2|SBT_PETHY Subtilisin-like protease OS=Petunia hybrida OX=4102 GN=SBT PE=2 SV=1 && PF00082:Subtilase family|PF02225:PA domain|PF05922:Peptidase inhibitor I9|PF17766:Fibronectin type-III domain	Trihelix
CRO_04G029390	0.106672	0.0456338	0.32625	0.0962762	0	0	0	0.0391612	0.0441082	0.0401463	0.0419081	0.0857582	CRO_04G029390	Chr4	65849609	65850409	-	801	protein_coding	- && - && -	-
CRO_02G018600	0.254299	0.138457	0.0942736	0.0417301	0.203817	0.0209174	0.203124	0.0339482	0.0191183	0.0174011	0	0.0557567	CRO_02G018600	Chr2	59818863	59821931	-	1848	protein_coding	- && sp|Q6L400|R1B16_SOLDE Putative late blight resistance protein homolog R1B-16 OS=Solanum demissum OX=50514 GN=R1B-16 PE=3 SV=1 && PF23559:Disease resistance protein Winged helix domain|PF00931:NB-ARC domain	bHLH
CRO_07G000990	0.243432	0	0	0	0.715393	0.110129	0	0.0893678	0.100657	0.183232	0.0956365	0	CRO_07G000990	Chr7	1287039	1287792	-	351	protein_coding	- && - && -	-
CRO_06G008010	0	0.0828858	0	0	0.031633	0	0	0	0	0.0243062	0	0.0259608	CRO_06G008010	Chr6	8941291	8943323	+	1323	protein_coding	- && sp|Q6R0C4|MYB52_ARATH Transcription factor MYB52 OS=Arabidopsis thaliana OX=3702 GN=MYB52 PE=2 SV=1 && PF13921:Myb-like DNA-binding domain	MYB_related
CRO_02G004710	3.75743	5.69553	6.15311	7.39663	2.05774	1.33848	1.18161	3.93188	1.22336	2.93957	0.44169	1.87905	CRO_02G004710	Chr2	6390431	6391874	-	1444	protein_coding	- && sp|A0A2P1GIY2|HL3_CATRO Hydrolase 3 OS=Catharanthus roseus OX=4058 GN=HL3 PE=1 SV=1 && PF07859:alpha/beta hydrolase fold	NAC
CRO_02G027450	0.173668	0.356611	0	0.125394	0	0.0314271	0.110975	0	0	0	0.19104	0	CRO_02G027450	Chr2	72941284	72944224	+	1230	protein_coding	- && sp|Q949Z1|PGLR4_ARATH Polygalacturonase At1g48100 OS=Arabidopsis thaliana OX=3702 GN=At1g48100 PE=2 SV=1 && PF00295:Glycosyl hydrolases family 28	C3H
CRO_02G002240	0	0.094696	0	0	0	0	0	0	0	0.0416543	0	0	CRO_02G002240	Chr2	3033589	3035583	+	772	protein_coding	- && - && PF06521:PAR1 protein	-
CRO_06G003160	299.779	42.62	221.077	17.6074	853.71	293.556	192.357	176.18	156.69	72.8765	59.1541	104.225	CRO_06G003160	Chr6	2386811	2389366	-	1476	protein_coding	- && sp|Q9FXB2|GOLS2_ARATH Galactinol synthase 2 OS=Arabidopsis thaliana OX=3702 GN=GOLS2 PE=1 SV=1 && PF01501:Glycosyl transferase family 8	-
CRO_06G013080	0.295451	0.252785	0.301206	0.0533314	0	0.160396	0.0943981	0	0.0488668	0.0444774	0.185717	0.0950101	CRO_06G013080	Chr6	31722371	31732041	-	723	protein_coding	- && sp|P10967|ACCH3_SOLLC 1-aminocyclopropane-1-carboxylate oxidase homolog OS=Solanum lycopersicum OX=4081 GN=ACO3 PE=2 SV=1 && PF03171:2OG-Fe(II) oxygenase superfamily	Dof
CRO_08G006430	0	0.0624832	0.074452	0	0	0	0	0	0.0603944	0	0	0	CRO_08G006430	Chr8	6918443	6920181	+	585	protein_coding	- && - && -	-
CRO_02G004920	0	0	0	0	0	0.46855	0.206818	0	0	0	0	0	CRO_02G004920	Chr2	6733525	6734031	-	330	protein_coding	- && - && -	-
CRO_03G030860	0	0	0	0	0	0.202915	0.0895667	0	0	0	0	0	CRO_03G030860	Chr3	70189183	70191359	-	381	protein_coding	- && - && -	B3
CRO_S000140	0	0	0	0	0	0.172955	0.0763421	0	0	0	0	0	CRO_S000140	scf_1	194731	195177	-	447	protein_coding	- && - && -	-
CRO_07G001270	0	0	0	0	0	0.303179	0.133823	0	0	0	0	0	CRO_07G001270	Chr7	1659737	1659991	+	255	protein_coding	- && sp|F4I8S3|CLSY3_ARATH SNF2 domain-containing protein CLASSY 3 OS=Arabidopsis thaliana OX=3702 GN=CLSY3 PE=1 SV=1 && -	ERF
CRO_05G020540	0.0943096	0.363106	0.14422	0.170237	0	0.042666	0.0376655	0.173113	0.0779927	0.0709871	0	0	CRO_05G020540	Chr5	46661036	46661941	+	906	protein_coding	- && sp|Q9FJK3|AGL80_ARATH Agamous-like MADS-box protein AGL80 OS=Arabidopsis thaliana OX=3702 GN=AGL80 PE=1 SV=1 && PF00319:SRF-type transcription factor (DNA-binding and dimerisation domain)	M-type_MADS
CRO_05G004590	0	0.112643	0.17896	0.178237	0.107474	0.0794152	0.0350538	0.096666	0.0544387	0.0165163	0.0172411	0.0705622	CRO_05G004590	Chr5	4405127	4408748	-	1947	protein_coding	- && sp|Q94CD1|HHT1_ARATH Omega-hydroxypalmitate O-feruloyl transferase OS=Arabidopsis thaliana OX=3702 GN=HHT1 PE=1 SV=1 && PF02458:Transferase family	FAR1
CRO_08G021520	0	0	0	0.63471	0	0	0.280863	0	0	0	0	0	CRO_08G021520	Chr8	39442945	39443187	+	243	protein_coding	- && - && -	-
CRO_01G022690	0	0	0	0.18231	0	0	0.0806735	0	0	0	0	0	CRO_01G022690	Chr1	54223792	54224214	-	423	protein_coding	- && - && -	-
CRO_03G002220	0	0	0.128479	0.227485	0	0.114028	0	0	0.208441	0	0	0	CRO_03G002220	Chr3	2264291	2265361	+	339	protein_coding	- && - && -	-
CRO_02G001080	0	0	0	0	0	0.0512331	0	0	0	0	0	0.0227609	CRO_02G001080	Chr2	1601921	1603429	-	1509	protein_coding	- && sp|A0A2K8FQU5|TAT_CATRO Tabersonine-19-hydroxy-O-acetyltransferase OS=Catharanthus roseus OX=4058 GN=TAT PE=1 SV=1 && PF02458:Transferase family	CAMTA
CRO_06G033690	0.0636695	0	0	0	0.0623703	0.0576086	0	0.0311655	0.0175513	0.0159747	0	0.0170622	CRO_06G033690	Chr6	68914193	68916995	-	2013	protein_coding	- && sp|Q9SLP1|C78A9_ARATH Cytochrome P450 78A9 OS=Arabidopsis thaliana OX=3702 GN=CYP78A9 PE=1 SV=1 && PF00067:Cytochrome P450	bHLH
CRO_06G026420	0	0	0	0.165844	0	0	0	0	0	0	0	0.0738627	CRO_06G026420	Chr6	62009867	62010409	+	465	protein_coding	- && - && -	-
CRO_05G027760	0.484746	0.304145	0.329458	0.262502	0.348226	0.438601	0.154879	0.379644	0.0801756	0.121623	0.126961	0.103922	CRO_05G027760	Chr5	64918986	64920635	-	1322	protein_coding	- && sp|Q8VY07|EPN1_ARATH Clathrin interactor EPSIN 1 OS=Arabidopsis thaliana OX=3702 GN=EPSIN1 PE=1 SV=1 && PF01417:ENTH domain	C3H
CRO_03G018880	0	0.0558909	0	0	0	0.0591061	0	0	0	0	0.0513279	0	CRO_03G018880	Chr3	52895614	52897150	-	654	protein_coding	- && sp|Q03666|GSTX4_TOBAC Probable glutathione S-transferase OS=Nicotiana tabacum OX=4097 PE=2 SV=1 && PF02798:Glutathione S-transferase, N-terminal domain	-
CRO_08G016600	0.0847663	0.0725251	0.172835	0.535537	0.49822	0.0766972	0.0677081	0.311192	0	0	0.266416	0	CRO_08G016600	Chr8	26907998	26910143	+	504	protein_coding	- && - && -	-
CRO_02G009870	0	0.0561485	0	0.17769	0	0	0.104838	0	0	0	0	0	CRO_02G009870	Chr2	28158848	28160956	+	651	protein_coding	- && - && -	-
CRO_04G012160	0	0	0	0.0918063	0.597864	0	0	0.149372	0	0	0.15985	0	CRO_04G012160	Chr4	15771139	15772407	-	420	protein_coding	- && - && -	-
CRO_02G020030	0	0	0.0690025	0	0	0	0.0108127	0.0099392	0	0.0101892	0	0	CRO_02G020030	Chr2	63178420	63183679	-	3156	protein_coding	- && sp|Q9STE5|R13L2_ARATH Putative disease resistance RPP13-like protein 2 OS=Arabidopsis thaliana OX=3702 GN=RPP13L2 PE=3 SV=1 && PF00931:NB-ARC domain|PF18052:Rx N-terminal domain	WRKY
CRO_02G015760	0	0	0	0	0	0.769261	0.169776	0	0.175775	0	0	0	CRO_02G015760	Chr2	51181425	51182320	-	201	protein_coding	- && - && -	-
CRO_05G017930	0	0.0250532	0	0	0	0.0794833	0	0	0	0	0	0.0470818	CRO_05G017930	Chr5	36273702	36276048	+	1459	protein_coding	- && - && -	-
CRO_02G019890	0	0.259239	0.617793	0.273465	0.74203	0.685379	0.12101	0.333703	0.250572	0.45613	0	0	CRO_02G019890	Chr2	62811133	62813458	-	282	protein_coding	- && - && -	-
CRO_03G023870	0.0652248	0.0558056	0.0664953	0	0	0.0295079	0.0260495	0.0718354	0	0	0	0	CRO_03G023870	Chr3	63881520	63883304	+	1310	protein_coding	- && sp|Q949N0|NAC53_ARATH NAC domain-containing protein 53 OS=Arabidopsis thaliana OX=3702 GN=NAC053 PE=2 SV=1 && PF02365:No apical meristem (NAM) protein	NAC
CRO_02G016760	33.587	16.2154	27.4763	9.3115	31.5214	29.2383	22.6168	16.8186	5.97615	5.95249	11.1419	4.01923	CRO_02G016760	Chr2	55146263	55147622	+	940	protein_coding	- && sp|P85524|KIRO_ACTDE Kirola OS=Actinidia deliciosa OX=3627 PE=1 SV=1 && PF00407:Pathogenesis-related protein Bet v 1 family	-
CRO_01G015110	0	0	0.399582	0.235833	0.127983	0.118212	0	0.191854	0.108045	0.0983399	0	0	CRO_01G015110	Chr1	25068275	25068724	-	327	protein_coding	- && - && -	-
CRO_08G027820	0.0348185	0.0893708	0.53245	0.0628503	0.034108	0.283536	0.111247	0.0766947	0.172766	0.0524159	0	0.0559839	CRO_08G027820	Chr8	54020030	54021675	+	1227	protein_coding	- && - && PF16135:Tify domain binding domain	C2H2
CRO_02G010860	0.126024	0.0539125	0.256958	0.0568711	0.123453	0.114028	0	0.231328	0.0521102	0.0474294	0	0	CRO_02G010860	Chr2	32080790	32081870	-	678	protein_coding	- && - && -	-
CRO_07G007570	0.0411582	0	0	0.148588	0	0.372402	0	0.0604395	0	0.0619598	0	0.132355	CRO_07G007570	Chr7	6864648	6867946	-	1038	protein_coding	- && sp|Q9LM46|AG104_ARATH Agamous-like MADS-box protein AGL104 OS=Arabidopsis thaliana OX=3702 GN=AGL104 PE=1 SV=1 && PF00319:SRF-type transcription factor (DNA-binding and dimerisation domain)	MIKC_MADS
CRO_02G013830	1.09289	0.544039	0.75967	0.260047	1.53776	1.56419	0.515842	0.459579	0.451904	0.433748	0.39033	0.359436	CRO_02G013830	Chr2	44069562	44074317	-	4300	protein_coding	- && sp|Q9FHB6|DTX16_ARATH Protein DETOXIFICATION 16 OS=Arabidopsis thaliana OX=3702 GN=DTX16 PE=2 SV=1 && PF01554:MatE	HD-ZIP
CRO_07G004310	0	0.0561772	0	0.098767	0.300157	0.0396059	0	0	0.0180997	0	0.206363	0	CRO_07G004310	Chr7	3995295	3999541	-	1952	protein_coding	- && - && -	-
CRO_03G010720	0.362053	0.103256	0.73821	0.435691	0	0	0.289194	0.265831	0	0	0.189652	0	CRO_03G010720	Chr3	29301459	29305491	-	354	protein_coding	- && - && -	-
CRO_03G017070	0	0.0575632	0	0.0607223	0	0	0.05374	0	0	0	0	0	CRO_03G017070	Chr3	48294415	48295290	-	635	protein_coding	- && - && -	Nin-like
CRO_02G024850	0.101685	0.0497146	0.0148094	0.0524429	0.768421	0.0657181	0.116032	0.0853264	0.0480526	0.0328023	0.102726	0.0934271	CRO_02G024850	Chr2	70728418	70731651	+	2941	protein_coding	- && sp|Q9C788|C70B1_ARATH Cytochrome P450 704B1 OS=Arabidopsis thaliana OX=3702 GN=CYP704B1 PE=1 SV=1 && PF00067:Cytochrome P450	NAC
CRO_07G006220	2.97473	0.433217	0.90335	0.514115	3.34804	1.48895	1.41555	0.37177	1.46557	0.333482	0.298386	0.508832	CRO_07G006220	Chr7	5663532	5664206	-	675	protein_coding	- && - && -	-
CRO_07G010230	0.120798	0	0.205252	0	0.1775	0.0546494	0.0482444	0.044347	0.0665989	0.0303083	0.0158192	0.0485572	CRO_07G010230	Chr7	11010601	11015155	+	2122	protein_coding	- && sp|Q9FKQ1|DTX27_ARATH Protein DETOXIFICATION 27 OS=Arabidopsis thaliana OX=3702 GN=DTX27 PE=2 SV=1 && PF01554:MatE	MYB_related
CRO_04G031480	0.0403802	0	0.1235	0	0.0593343	0.0913407	0.0161271	0	0.0166969	0.0303943	0.0475923	0.0324633	CRO_04G031480	Chr4	67575674	67579754	+	2116	protein_coding	- && - && -	-
CRO_05G004070	0.182184	0	0	0	0.178467	0.123631	0	0	0.037666	0	0	0.183082	CRO_05G004070	Chr5	3854171	3855211	+	938	protein_coding	- && sp|Q9SHE9|LBD4_ARATH LOB domain-containing protein 4 OS=Arabidopsis thaliana OX=3702 GN=LBD4 PE=1 SV=1 && PF03195:Lateral organ boundaries (LOB) domain	LBD
CRO_06G025400	0.287692	0.246146	0.0733239	0	0	0.130153	0	0.0528083	0.0594793	0.108273	0	0.115644	CRO_06G025400	Chr6	60602275	60604203	-	594	protein_coding	- && - && -	-
CRO_05G025310	1.10761	0.767154	0.510823	0.357024	0.56834	0.524949	0.126389	0.174267	0.283518	0.496252	0.414425	0.254416	CRO_05G025310	Chr5	61137834	61139453	+	1620	protein_coding	- && sp|Q2V6K0|UFOG6_FRAAN UDP-glucose flavonoid 3-O-glucosyltransferase 6 OS=Fragaria ananassa OX=3747 GN=GT6 PE=1 SV=1 && PF00201:UDP-glucoronosyl and UDP-glucosyl transferase	bHLH
CRO_02G024090	0	0	0	0	0	0.0742658	0	0	0.0339392	0	0	0	CRO_02G024090	Chr2	70092734	70093774	-	1041	protein_coding	- && sp|Q9SND6|M3K20_ARATH Mitogen-activated protein kinase kinase kinase 20 OS=Arabidopsis thaliana OX=3702 GN=MAPKKK20 PE=1 SV=1 && PF00069:Protein kinase domain	NF-YC
CRO_02G023290	0	0	0	0	0	0.20133	0	0	0.0920071	0	0	0	CRO_02G023290	Chr2	69482469	69482945	-	384	protein_coding	- && - && -	-
CRO_03G023860	0.203994	0.249336	0.415936	0.0263019	0.371116	0.158208	0.0698327	0.192574	0.1205	0.153547	0.0686939	0.046857	CRO_03G023860	Chr3	63869476	63871990	+	1466	protein_coding	- && sp|Q9SZH2|PER43_ARATH Peroxidase 43 OS=Arabidopsis thaliana OX=3702 GN=PER43 PE=3 SV=2 && PF00141:Peroxidase	NAC
CRO_02G027210	0.502615	0.0758878	0.0904244	0.106737	0.347547	0.107004	0.141695	0.0434161	0.122252	0.0445082	0.116154	0.0950758	CRO_02G027210	Chr2	72770595	72775629	+	1445	protein_coding	- && sp|Q5Q0E6|TO6BL_ARATH Type 2 DNA topoisomerase 6 subunit B-like OS=Arabidopsis thaliana OX=3702 GN=MTOPVIB PE=1 SV=1 && -	-
CRO_07G001950	0.072105	0.0616922	0.0735095	0.0162695	0.0882921	0.0326206	0.0431961	0.0132355	0.0298149	0.0135684	0	0.0579682	CRO_07G001950	Chr7	2100002	2104920	-	2370	protein_coding	- && sp|Q76E23|IF4G_ARATH Eukaryotic translation initiation factor 4G OS=Arabidopsis thaliana OX=3702 GN=EIF4G PE=1 SV=2 && -	-
CRO_05G010600	0	0.0350121	0.125156	0	0.12026	0.0740524	0.0326867	0.0300461	0.0338417	0	0	0.0657972	CRO_05G010600	Chr5	16977624	16980130	-	1044	protein_coding	- && sp|Q9LII8|KLCR2_ARATH Protein KINESIN LIGHT CHAIN-RELATED 2 OS=Arabidopsis thaliana OX=3702 GN=KLCR2 PE=1 SV=1 && PF13424:Tetratricopeptide repeat	NAC
CRO_08G001430	0	0	0	0.0300887	0	0	0	0	0.0137849	0	0	0	CRO_08G001430	Chr8	1413823	1416385	+	2563	protein_coding	- && sp|O48809|LRX2_ARATH Leucine-rich repeat extensin-like protein 2 OS=Arabidopsis thaliana OX=3702 GN=LRX2 PE=1 SV=1 && PF13855:Leucine rich repeat	C3H
CRO_02G029270	0	0	0	0.0892561	0	0	0	0	0.040892	0	0	0	CRO_02G029270	Chr2	74477945	74479397	-	864	protein_coding	- && - && PF24867:Domain of unknown function (DUF7733)	C2H2
CRO_03G001320	23.9376	12.8269	17.9317	13.7417	28.1202	21.6216	6.72839	20.9962	6.09111	7.29199	4.54561	8.51749	CRO_03G001320	Chr3	1612460	1616380	-	3109	protein_coding	- && sp|Q9SZY4|PTR27_ARATH Protein NRT1/ PTR FAMILY 6.2 OS=Arabidopsis thaliana OX=3702 GN=NPF6.2 PE=1 SV=1 && -	C3H
CRO_05G009760	4.82856	2.7392	4.76209	0.852648	0.822614	5.03375	1.46729	0.73218	1.56254	1.5802	1.15469	2.2363	CRO_05G009760	Chr5	14836002	14838545	+	814	protein_coding	- && sp|Q38802|KSA_ARATH Ent-copalyl diphosphate synthase, chloroplastic OS=Arabidopsis thaliana OX=3702 GN=GA1 PE=1 SV=1 && PF01397:Terpene synthase, N-terminal domain	-
CRO_05G022040	0	0.246146	0	0	0	0	0	0	0	0	0.113025	0	CRO_05G022040	Chr5	50583400	50584005	-	297	protein_coding	- && - && -	-
CRO_07G019410	0	0.246146	0.439943	0.389481	0.422732	0.260306	0.114899	0	0.237917	0	0.339075	0.115644	CRO_07G019410	Chr7	42603113	42607284	+	297	protein_coding	- && - && -	-
CRO_07G013610	4.97621	4.50803	7.32621	2.68154	1.5771	4.92628	3.13308	2.86923	1.34351	1.15673	1.5295	1.94146	CRO_07G013610	Chr7	19575073	19580029	-	2919	protein_coding	- && sp|Q6NMB7|WTR7_ARATH WAT1-related protein At1g43650 OS=Arabidopsis thaliana OX=3702 GN=At1g43650 PE=2 SV=1 && PF00892:EamA-like transporter family	ERF
CRO_05G011110	0.619163	0.529748	0.315612	0.558821	1.21306	0.700278	0.247282	0.45461	0.384029	0.116511	0.486499	0.124443	CRO_05G011110	Chr5	18869934	18870396	-	276	protein_coding	- && - && -	-
CRO_01G020490	0.184945	0.47471	0.565642	0.500761	0.543513	0.167339	0	0.271585	0	0.417625	0.435953	0	CRO_01G020490	Chr1	45365224	45365953	+	231	protein_coding	- && - && -	-
CRO_01G032650	0.698932	0.298999	0.267205	0.078852	0.534899	0.830023	0.226801	0.208479	0.252878	0.115082	0.308912	0.140475	CRO_01G032650	Chr1	77120157	77124640	-	1956	protein_coding	- && sp|Q9LM46|AG104_ARATH Agamous-like MADS-box protein AGL104 OS=Arabidopsis thaliana OX=3702 GN=AGL104 PE=1 SV=1 && -	MIKC_MADS
CRO_01G031210	0.105853	0.0362266	0	0.0191073	0.186647	0.0574659	0.101462	0	0.0700311	0.0159352	0	0	CRO_01G031210	Chr1	75158475	75163863	-	2018	protein_coding	- && sp|Q9FKQ1|DTX27_ARATH Protein DETOXIFICATION 27 OS=Arabidopsis thaliana OX=3702 GN=DTX27 PE=2 SV=1 && PF01554:MatE	MYB_related
CRO_07G013280	30.3152	15.7727	68.7324	10.2999	35.9455	107.335	44.6428	11.8168	18.6817	8.54587	28.878	11.6212	CRO_07G013280	Chr7	18814639	18816265	-	730	protein_coding	- && - && PF02496:ABA/WDS induced protein	-
CRO_06G030380	0.0826882	0.165076	0.140498	0.174136	0.216002	0.0498779	0.0220161	0.101187	0.045588	0.0622397	0.0866282	0.0664764	CRO_06G030380	Chr6	66106275	66107913	-	1550	protein_coding	- && sp|A0A0N9HQ36|2ODD_SINHE Deoxypodophyllotoxin synthase OS=Sinopodophyllum hexandrum OX=93608 GN=2-ODD PE=1 SV=1 && -	C3H
CRO_08G020140	5.16149	3.61802	4.31106	1.2909	2.86313	3.54482	2.83132	4.61161	0.41142	0.421273	0.830659	0.549938	CRO_08G020140	Chr8	36738911	36740314	+	687	protein_coding	- && - && -	-
CRO_03G024450	11.6954	4.17745	11.7737	2.34853	1.46917	9.37917	3.79795	3.00481	1.79588	2.95575	1.81039	5.61786	CRO_03G024450	Chr3	64664483	64674672	-	9030	protein_coding	- && sp|F8WKW1|UGT2_GARJA 7-deoxyloganetin glucosyltransferase OS=Gardenia jasminoides OX=114476 GN=UGT85A24 PE=1 SV=1 && PF00201:UDP-glucoronosyl and UDP-glucosyl transferase	GRAS
CRO_03G031910	0	0.0171047	0.0815244	0	0	0.0361772	0	0	0.0165329	0.0300956	0	0.0160721	CRO_03G031910	Chr3	71094684	71097850	-	2137	protein_coding	- && - && PF04646:Protein of unknown function, DUF604	HSF
CRO_02G004790	0.385754	0.0825116	0.0983169	0.217599	1.41706	0.261775	0.0385157	0.318638	0.0797533	0.362948	0.113663	0.232592	CRO_02G004790	Chr2	6534076	6534961	+	886	protein_coding	- && sp|Q9LMU2|KTI5_ARATH Kunitz trypsin inhibitor 5 OS=Arabidopsis thaliana OX=3702 GN=KTI5 PE=2 SV=1 && PF00197:Trypsin and protease inhibitor	-
CRO_05G033430	4.60031	0.793296	2.79941	0.450602	2.16588	3.06533	2.16485	1.15208	0.766777	0.322108	0.784571	1.29013	CRO_05G033430	Chr5	70174259	70175902	-	1198	protein_coding	- && sp|Q9XH44|CET1_TOBAC CEN-like protein 1 OS=Nicotiana tabacum OX=4097 GN=CET1 PE=2 SV=1 && PF01161:Phosphatidylethanolamine-binding protein	NAC
CRO_05G033740	0.204608	0.210073	0.458906	0.110801	1.60347	0.407288	0.457614	0.180277	0.439942	0.0616037	0.096461	0.164493	CRO_05G033740	Chr5	70510663	70512148	-	1044	protein_coding	- && sp|Q9SLN8|DBR_TOBAC 2-alkenal reductase (NADP(+)-dependent) OS=Nicotiana tabacum OX=4097 GN=DBR PE=1 SV=1 && PF00107:Zinc-binding dehydrogenase|PF16884:N-terminal domain of oxidoreductase	-
CRO_01G033430	0.0327123	0.0373177	0	0.0393656	0.128179	0.0098661	0	0.0560431	0	0.0164151	0.0171355	0.0262987	CRO_01G033430	Chr1	77971215	77975132	-	3918	protein_coding	- && sp|Q9FVS9|C96AF_ARATH Alkane hydroxylase MAH1 OS=Arabidopsis thaliana OX=3702 GN=CYP96A15 PE=2 SV=1 && PF00067:Cytochrome P450	C2H2
CRO_05G024970	0.664568	0.406141	0.193575	0.514115	1.76702	0.687207	0.0758331	1.46385	0.0785127	0.214381	0.0745965	0.0763248	CRO_05G024970	Chr5	60722143	60723248	+	450	protein_coding	- && - && -	-
CRO_03G005020	0.647307	0	0.659915	0.219083	0.71336	0.146422	0.193891	0.475274	0.0669142	0	0.317883	0.0650495	CRO_03G005020	Chr3	6588058	6590947	+	528	protein_coding	- && - && -	Trihelix
CRO_S000560	0	0	0	0	0.574418	0.15159	0	0	0.138552	0	0	0.202036	CRO_S000560	scf_1	456388	457943	+	510	protein_coding	- && sp|P42322|CANB1_NAEGR Calcineurin subunit B OS=Naegleria gruberi OX=5762 GN=CNB1 PE=3 SV=1 && -	-
CRO_01G018730	0	0.253838	0	0	0	0	0	0	0	0	0	0.119257	CRO_01G018730	Chr1	38485254	38486175	-	288	protein_coding	- && - && -	-
CRO_04G005390	1.53835	0.902534	1.29946	0.277686	5.08061	3.14174	1.82561	0.968152	0.581575	1.09176	0.897921	0.388691	CRO_04G005390	Chr4	4105853	4107673	-	972	protein_coding	- && sp|O82268|LSH3_ARATH Protein LIGHT-DEPENDENT SHORT HYPOCOTYLS 3 OS=Arabidopsis thaliana OX=3702 GN=LSH3 PE=1 SV=1 && PF04852:ALOG domain	NF-YA
CRO_08G006980	0.0487419	0.0208515	0.0496913	0.0219958	0.143242	0	0.0583997	0.0357879	0.0201544	0	0	0.0195928	CRO_08G006980	Chr8	7849946	7852057	+	1753	protein_coding	- && sp|Q6E593|BEBT1_PETHY Benzyl alcohol O-benzoyltransferase OS=Petunia hybrida OX=4102 GN=BEBT1 PE=1 SV=1 && PF02458:Transferase family	ERF
CRO_06G014050	0.783894	1.34138	1.59833	1.06125	2.3037	2.36424	0.730502	1.82261	0	1.37676	0	0.52517	CRO_06G014050	Chr6	35132305	35132631	-	327	protein_coding	- && - && -	-
CRO_07G019860	0.914057	0.850062	0.56722	0.824975	1.24578	1.0428	0.69837	0.437695	0.197195	0.598273	0.156132	0.479249	CRO_07G019860	Chr7	45814807	45815881	-	1075	protein_coding	- && - && -	-
CRO_05G029600	0.208838	0.255256	0.152075	0.134632	0.116901	0.13497	0.142981	0.0219051	0.0986891	0.0673683	0.0703249	0.0719542	CRO_05G029600	Chr5	67134692	67138019	+	1432	protein_coding	- && sp|O64890|GUN13_ARATH Endoglucanase 13 OS=Arabidopsis thaliana OX=3702 GN=At2g44550 PE=2 SV=1 && PF00759:Glycosyl hydrolase family 9	WRKY
CRO_08G032720	0.204535	0.240622	0.0781946	0.0923007	0.275497	0.277597	0.0408437	0.112632	0.0845738	0.211687	0	0.102771	CRO_08G032720	Chr8	58338418	58341487	+	1671	protein_coding	- && - && -	ERF
CRO_06G017590	4.62216	2.14545	4.84574	2.21252	3.83125	3.65728	2.64569	2.01976	1.3928	1.29586	1.14688	1.57965	CRO_06G017590	Chr6	44135122	44138728	+	2283	protein_coding	- && - && -	-
CRO_06G016300	5.05735	0.938023	3.17284	0.223436	3.118	4.09593	2.42942	0.285637	0.96516	0.212961	1.63952	2.33144	CRO_06G016300	Chr6	40917955	40924439	+	1208	protein_coding	- && sp|I1H0V9|VRN3_BRADI Protein VERNALIZATION 3 OS=Brachypodium distachyon OX=15368 GN=VRN3 PE=2 SV=1 && PF01161:Phosphatidylethanolamine-binding protein	NAC
CRO_01G010720	0	0.497879	0	0.0218834	0	0	0.154937	0.0534077	0	0	0.0381026	0	CRO_01G010720	Chr1	11416491	11418793	+	1762	protein_coding	- && sp|Q9FJH7|NRT23_ARATH High affinity nitrate transporter 2.3 OS=Arabidopsis thaliana OX=3702 GN=NRT2.3 PE=1 SV=1 && PF07690:Major Facilitator Superfamily	-
CRO_02G023650	0	0	0.091309	0.0404179	0.0438684	0.0405193	0	0.0328806	0	0.0337077	0	0.0360022	CRO_02G023650	Chr2	69841793	69842746	-	954	protein_coding	- && - && PF03754:B3 domain-containing protein At2g31720-like	B3
CRO_03G011420	0	0	0	0	0	0.220169	0	0.0765698	0	0	0	0.0279464	CRO_03G011420	Chr3	32170597	32173651	-	1229	protein_coding	- && - && -	-
CRO_01G008690	30.0022	11.0862	18.2413	13.7764	106.096	24.7216	18.2749	23.2117	16.1997	13.4297	16.1512	9.54438	CRO_01G008690	Chr1	7780279	7783296	+	2519	protein_coding	- && sp|Q9LX82|MYB48_ARATH Transcription factor MYB48 OS=Arabidopsis thaliana OX=3702 GN=MYB48 PE=2 SV=1 && PF00249:Myb-like DNA-binding domain	MYB_related
CRO_02G008300	0.0890047	0.456908	0.635168	0.481983	0.0871885	0	0	0.0653502	0.0736056	0.267976	0.209803	0.214663	CRO_02G008300	Chr2	20979765	20981003	+	480	protein_coding	- && - && -	-
CRO_08G025230	0.135626	1.27644	0.138268	0.244817	0	0.368146	0	0.199163	0	0.612517	0	0.218071	CRO_08G025230	Chr8	48655895	48656369	+	315	protein_coding	- && - && -	-
CRO_01G012670	0	0.036681	0.0437074	0.0386941	0	0.0193956	0	0.0314783	0	0	0	0.0344668	CRO_01G012670	Chr1	16338620	16345198	+	1993	protein_coding	- && sp|Q93ZB9|FACR3_ARATH Fatty acyl-CoA reductase 3 OS=Arabidopsis thaliana OX=3702 GN=FAR3 PE=1 SV=1 && -	-
CRO_05G003310	192.052	198.873	282.257	204.325	106.137	183.72	85.0279	113.39	79.1342	69.7632	59.1799	149.724	CRO_05G003310	Chr5	3240223	3242035	+	1080	protein_coding	- && sp|P46256|ALF1_PEA Fructose-bisphosphate aldolase, cytoplasmic isozyme 1 OS=Pisum sativum OX=3888 PE=2 SV=1 && PF00274:Fructose-bisphosphate aldolase class-I	ERF
CRO_03G024610	0.180432	0.0171528	0.0613154	0	0.117833	0.489768	0.0800678	0.0588796	0.149215	0.0603607	0	0.0644695	CRO_03G024610	Chr3	64863404	64866381	+	2131	protein_coding	- && sp|H9BZ66|ABCG1_PETHY ABC transporter G family member 1 OS=Petunia hybrida OX=4102 GN=ABCG1 PE=2 SV=1 && PF00005:ABC transporter	Nin-like
CRO_06G027310	16.4856	7.77269	6.93724	4.81191	26.4916	21.1049	6.80817	4.58417	10.6746	8.47491	4.24428	5.07579	CRO_06G027310	Chr6	62884499	62885716	+	1218	protein_coding	- && sp|Q6NQN8|VLG_ARATH Protein VACUOLELESS GAMETOPHYTES OS=Arabidopsis thaliana OX=3702 GN=VLG PE=1 SV=1 && PF03107:C1 domain	B3
CRO_S002140	0.587621	0	0	0	0.127918	0.019692	0	0	0.233978	0.0655265	0.0513017	0	CRO_S002140	scf_1	1810825	1813671	+	1963	protein_coding	- && sp|A0A0N9HQ36|2ODD_SINHE Deoxypodophyllotoxin synthase OS=Sinopodophyllum hexandrum OX=93608 GN=2-ODD PE=1 SV=1 && PF14226:non-haem dioxygenase in morphine synthesis N-terminal	-
CRO_03G031950	0.232028	0.223336	0.295685	0.209416	0.539823	0.341154	0.139002	0.255545	0.239855	0.152817	0	0.0932686	CRO_03G031950	Chr3	71112250	71120008	+	1473	protein_coding	- && sp|O49523|DSEL_ARATH Phospholipase A1-IIgamma OS=Arabidopsis thaliana OX=3702 GN=DSEL PE=1 SV=1 && PF01764:Lipase (class 3)	Trihelix
CRO_03G006860	0.356266	0.101606	0.302671	0.107182	0.523494	0.510391	0.284572	0.174388	0.122761	0	0.233276	0.0954723	CRO_03G006860	Chr3	9834467	9836294	-	1439	protein_coding	- && - && -	-
CRO_S002920	0.0573068	0.0245155	0.0146058	0.0258609	0	0.0388887	0	0.0210383	0.011848	0.0215675	0.011257	0.0115178	CRO_S002920	scf_1	3119385	3122366	-	2982	protein_coding	- && - && PF11145:Protein of unknown function (DUF2921)	G2-like
CRO_06G017310	5.59458	2.78013	6.10683	1.32609	4.59469	13.2942	4.64929	3.42311	1.51885	1.1272	2.88617	2.58959	CRO_06G017310	Chr6	43466198	43471427	-	1512	protein_coding	- && sp|Q9FFD0|PIN5_ARATH Auxin efflux carrier component 5 OS=Arabidopsis thaliana OX=3702 GN=PIN5 PE=2 SV=2 && PF03547:Membrane transport protein	bHLH
CRO_05G010990	5.87023	1.56385	2.46651	1.02677	8.55137	6.91034	2.20512	2.6451	2.91652	1.9695	1.0965	1.86578	CRO_05G010990	Chr5	18318620	18327432	+	5633	protein_coding	- && sp|Q9FWX7|AB11B_ARATH ABC transporter B family member 11 OS=Arabidopsis thaliana OX=3702 GN=ABCB11 PE=2 SV=1 && PF00664:ABC transporter transmembrane region|PF00005:ABC transporter	ERF
CRO_05G027580	0.0651916	0.0743696	0.132923	0.0588382	0.0638613	0.353915	0.0867876	0.0478659	0.0718834	0.0163566	0.0682979	0.0698803	CRO_05G027580	Chr5	64690292	64694793	+	1966	protein_coding	- && sp|Q9C7N4|GDL15_ARATH GDSL esterase/lipase At1g29670 OS=Arabidopsis thaliana OX=3702 GN=At1g29670 PE=2 SV=1 && PF00657:GDSL-like Lipase/Acylhydrolase	FAR1
CRO_05G003890	0.321623	0.275177	0.655775	0.628936	0.15753	0.970022	0.470984	0.472293	0.0443296	0.0806955	0.168474	0.215471	CRO_05G003890	Chr5	3670519	3671315	+	797	protein_coding	- && sp|Q9LE44|SMP1_ARATH SEED MATURATION PROTEIN 1 OS=Arabidopsis thaliana OX=3702 GN=SMP1 PE=3 SV=1 && -	-
CRO_06G011710	1.00654	0.287063	1.59623	0.807511	8.98361	0.657748	1.25065	0.533751	0.878643	0.505086	2.10901	1.16885	CRO_06G011710	Chr6	26183776	26185241	-	764	protein_coding	- && sp|P92918|ALL2_APIGR Major allergen Api g 1, isoallergen 2 OS=Apium graveolens OX=4045 PE=1 SV=1 && PF00407:Pathogenesis-related protein Bet v 1 family	-
CRO_04G007070	0	0.0246644	0	0	0	0	0	0	0.0119199	0	0	0	CRO_04G007070	Chr4	5969262	5976751	-	2964	protein_coding	- && sp|A0A0U3LQ20|CPS5_SALMI Ent-copalyl diphosphate synthase, chloroplastic OS=Salvia miltiorrhiza OX=226208 GN=CPS5 PE=1 SV=1 && PF01397:Terpene synthase, N-terminal domain	bHLH
CRO_04G028350	0	0.253838	0	0	0	0	0	0	0.122676	0	0	0	CRO_04G028350	Chr4	64586336	64586623	+	288	protein_coding	- && sp|B1Q3J6|DNM1B_ORYSJ DNA (cytosine-5)-methyltransferase 1B OS=Oryza sativa subsp. japonica OX=39947 GN=MET1B PE=2 SV=1 && -	-
CRO_02G018540	0.0501435	0.257413	0.10224	0.0452566	0	0.181481	0	0.0736341	0	0.113229	0	0.120937	CRO_02G018540	Chr2	59717088	59718037	-	852	protein_coding	- && sp|Q6L439|R1A4_SOLDE Putative late blight resistance protein homolog R1A-4 OS=Solanum demissum OX=50514 GN=R1A-4 PE=5 SV=2 && PF00931:NB-ARC domain	bHLH
CRO_04G030200	1.94594	1.87682	0.955852	3.22519	26.254	1.37655	1.59673	3.77976	5.13502	2.51665	2.90509	1.30842	CRO_04G030200	Chr4	66534319	66537792	-	2415	protein_coding	- && sp|Q9SEY5|AAE2_ARATH Isovalerate--CoA ligase AAE2 OS=Arabidopsis thaliana OX=3702 GN=AAE2 PE=1 SV=1 && PF13193:AMP-binding enzyme C-terminal domain|PF00501:AMP-binding enzyme	NAC
CRO_05G032990	1.57521	3.46039	4.31855	3.22763	0.938351	1.75268	1.68329	1.51605	0.369679	1.00942	1.10389	1.71132	CRO_05G032990	Chr5	69661322	69663448	-	2007	protein_coding	- && sp|Q39110|GAOX1_ARATH Gibberellin 20 oxidase 1 OS=Arabidopsis thaliana OX=3702 GN=GA20OX1 PE=1 SV=2 && PF14226:non-haem dioxygenase in morphine synthesis N-terminal|PF03171:2OG-Fe(II) oxygenase superfamily	WRKY
CRO_03G021440	0.384885	2.46977	0	2.779	0.188516	1.04474	1.22973	0.706489	0.318295	0	0.302418	0.773562	CRO_03G021440	Chr3	58804672	58805001	+	222	protein_coding	- && - && -	-
CRO_05G024200	4.44013	1.18118	2.32037	1.65011	3.39921	3.27473	1.60938	1.47937	1.4194	1.17956	0.703617	1.49983	CRO_05G024200	Chr5	57634284	57635428	-	1145	protein_coding	- && sp|Q9SS03|DIR21_ARATH Dirigent protein 21 OS=Arabidopsis thaliana OX=3702 GN=DIR21 PE=3 SV=1 && PF03018:Dirigent-like protein	B3
CRO_02G029400	4.81106	1.81117	3.92382	0.521063	1.41387	4.35308	1.30658	1.13038	1.35275	1.9555	1.5877	0.850918	CRO_02G029400	Chr2	74655199	74655732	-	444	protein_coding	- && - && -	-
CRO_02G016350	0.238405	0.0815907	0.291659	0.107585	0.490435	0.366708	0.247558	0.105027	0	0.0179448	0.262253	0.134165	CRO_02G016350	Chr2	53209404	53211283	+	1792	protein_coding	- && - && -	NAC
CRO_04G012900	1.97143	0.858518	1.28774	0.479452	2.62505	3.53549	1.83873	0.554728	0.771242	1.03962	0.389575	0.645354	CRO_04G012900	Chr4	20589386	20599356	-	3619	protein_coding	- && sp|Q9SYD6|DTX42_ARATH Protein DETOXIFICATION 42 OS=Arabidopsis thaliana OX=3702 GN=DTX42 PE=2 SV=2 && PF01554:MatE	-
CRO_08G005550	0	0.0213011	0	0.0224701	0.0243884	0.180212	0.0198863	0	0.041178	0	0	0.0600457	CRO_08G005550	Chr8	5345375	5347090	-	1716	protein_coding	- && sp|Q39214|RPM1_ARATH Disease resistance protein RPM1 OS=Arabidopsis thaliana OX=3702 GN=RPM1 PE=1 SV=1 && PF18052:Rx N-terminal domain	bHLH
CRO_06G011700	11.5038	4.39533	13.9213	3.64583	45.3344	8.18397	7.64566	9.38142	8.17	4.85828	5.79599	6.56566	CRO_06G011700	Chr6	26171007	26172680	-	973	protein_coding	- && sp|P92918|ALL2_APIGR Major allergen Api g 1, isoallergen 2 OS=Apium graveolens OX=4045 PE=1 SV=1 && PF00407:Pathogenesis-related protein Bet v 1 family	-
CRO_03G028630	0.0462529	0	0	0	0.015103	0.0418499	0	0	0.0382505	0	0.0121142	0	CRO_03G028630	Chr3	68678652	68682138	+	2771	protein_coding	- && sp|Q9XI96|PERK7_ARATH Proline-rich receptor-like protein kinase PERK7 OS=Arabidopsis thaliana OX=3702 GN=PERK7 PE=2 SV=1 && PF07714:Protein tyrosine and serine/threonine kinase	GRAS
CRO_08G008300	8.50489	4.39986	6.25086	1.84463	2.00211	5.13019	3.58101	3.38853	1.25402	2.13389	1.29508	2.12013	CRO_08G008300	Chr8	10186453	10188394	+	648	protein_coding	- && sp|Q9LVD9|DTX40_ARATH Protein DETOXIFICATION 40 OS=Arabidopsis thaliana OX=3702 GN=DTX40 PE=1 SV=1 && -	-
CRO_02G004070	1.48551	0.305978	0.869405	0.124142	0.0808444	2.58864	0.615259	0.161587	0.3185	0.372717	0.54038	0.66348	CRO_02G004070	Chr2	5325642	5329607	-	1553	protein_coding	- && sp|Q9SHE9|LBD4_ARATH LOB domain-containing protein 4 OS=Arabidopsis thaliana OX=3702 GN=LBD4 PE=1 SV=1 && PF03195:Lateral organ boundaries (LOB) domain	LBD
CRO_03G029030	0.205514	0.0984678	0.108949	0.074194	0.249637	0.238017	0.098494	0.0301791	0.0747812	0.111377	0.0839695	0.0793061	CRO_03G029030	Chr3	68967822	68973685	-	5197	protein_coding	- && sp|Q84V03|PCH1_ARATH Protein PHOTOPERIODIC CONTROL OF HYPOCOTYL 1 OS=Arabidopsis thaliana OX=3702 GN=PCH1 PE=1 SV=2 && -	WRKY
CRO_04G011160	9.78957	8.54954	13.7976	6.96254	1.90029	9.3475	5.04486	4.20671	3.35772	3.20892	3.77512	5.11384	CRO_04G011160	Chr4	11361279	11364522	-	1894	protein_coding	- && sp|Q9SJL9|XTH32_ARATH Probable xyloglucan endotransglucosylase/hydrolase protein 32 OS=Arabidopsis thaliana OX=3702 GN=XTH32 PE=2 SV=1 && PF00722:Glycosyl hydrolases family 16|PF06955:Xyloglucan endo-transglycosylase (XET) C-terminus	C2H2
CRO_06G018990	2.45977	0.221531	5.27932	0.81791	0.760918	2.34275	1.55113	1.42582	0.535314	0.974459	0.305167	1.04079	CRO_06G018990	Chr6	47873333	47874745	-	330	protein_coding	- && - && -	-
CRO_01G005400	2.95112	11.4684	1.46212	1.07038	0.999656	1.59712	0.440606	2.43007	0.547409	0.498239	5.02768	0.665193	CRO_01G005400	Chr1	4566524	4571184	+	1549	protein_coding	- && sp|Q8LLR2|MADS2_VITVI Agamous-like MADS-box protein MADS2 OS=Vitis vinifera OX=29760 GN=MADS2 PE=2 SV=2 && PF00319:SRF-type transcription factor (DNA-binding and dimerisation domain)|PF01486:K-box region	MIKC_MADS
CRO_05G033650	12.3739	6.06465	13.7212	4.78626	7.74945	7.17365	4.83704	6.46381	4.28426	3.20122	2.25531	4.47443	CRO_05G033650	Chr5	70461296	70463824	+	2441	protein_coding	- && sp|F5BHA2|T19H_CATRO Tabersonine/lochnericine 19-hydroxylase OS=Catharanthus roseus OX=4058 GN=T19H PE=1 SV=1 && PF00067:Cytochrome P450	E2F/DP
CRO_04G028080	0.459379	0.898375	1.07046	0.473839	0.321432	0.77192	0.576611	0.144554	0.3799	0.345776	0.206258	0.316554	CRO_04G028080	Chr4	64214080	64216392	-	651	protein_coding	- && sp|Q7DNC3|MPCP1_ARATH Mitochondrial phosphate carrier protein 1, mitochondrial OS=Arabidopsis thaliana OX=3702 GN=MPT1 PE=2 SV=1 && PF00153:Mitochondrial carrier protein	-
CRO_08G022610	0.0335427	0.105229	0.159582	0.100912	0.0328583	0.141632	0.0446544	0.0246282	0.0739716	0.0504954	0.0263557	0.0629215	CRO_08G022610	Chr8	41430229	41435663	+	3821	protein_coding	- && sp|Q9M2A0|PMA8_ARATH ATPase 8, plasma membrane-type OS=Arabidopsis thaliana OX=3702 GN=AHA8 PE=2 SV=1 && PF00690:Cation transporter/ATPase, N-terminus|PF00702:haloacid dehalogenase-like hydrolase|PF00122:E1-E2 ATPase	GRAS
CRO_08G007440	0	0.0972145	0.162171	0	0.0445218	0.246736	0.163364	0	0.0375859	0.0342097	0	0.0365385	CRO_08G007440	Chr8	8513196	8518440	-	1880	protein_coding	- && sp|E2E2N8|GCDS_ORIVU (-)-germacrene D synthase OS=Origanum vulgare OX=39352 GN=TPS3 PE=1 SV=1 && PF03936:Terpene synthase family, metal binding domain|PF01397:Terpene synthase, N-terminal domain	GRAS
CRO_02G003640	0.119136	0.112125	0.182185	0.236556	0.245081	0.247929	0.133226	0.113716	0.0689668	0.134511	0.0468048	0.0670449	CRO_02G003640	Chr2	4548702	4553637	-	3586	protein_coding	- && sp|Q3E9B5|PTR51_ARATH Protein NRT1/ PTR FAMILY 7.1 OS=Arabidopsis thaliana OX=3702 GN=NPF7.1 PE=2 SV=1 && PF00854:POT family	G2-like
CRO_02G014360	1.59337	1.61888	3.55339	0.898803	10.3407	1.80212	1.19318	2.33981	2.22361	1.42421	1.40846	1.20091	CRO_02G014360	Chr2	45331018	45331641	-	429	protein_coding	- && - && -	-
CRO_07G010000	1.06856	0.327749	0.513856	0.10918	0.177751	0.510784	0.450919	0.444098	0.0166733	0.121405	0.0950498	0.210713	CRO_07G010000	Chr7	10441570	10449191	-	2119	protein_coding	- && sp|Q9FZ96|PUP1_ARATH Purine permease 1 OS=Arabidopsis thaliana OX=3702 GN=PUP1 PE=1 SV=1 && PF16913:Purine nucleobase transmembrane transport	STAT
CRO_S003180	0.0362514	0.124065	0.0369575	0.0327184	0.142047	0.147602	0.0289562	0.026617	0.0299794	0.0409298	0.028484	0.102004	CRO_S003180	scf_1	3378000	3383352	-	2357	protein_coding	- && sp|A0A8M3B525|BRCC3_DANRE Lys-63-specific deubiquitinase OS=Danio rerio OX=7955 GN=brcc3 PE=1 SV=1 && PF01398:JAB1/Mov34/MPN/PAD-1 ubiquitin protease	-
CRO_01G031230	0	0.136901	0	0.144414	0.156743	0.144777	0	0.0783224	0.0441082	0.0802925	0	0.0857582	CRO_01G031230	Chr1	75182522	75183322	-	801	protein_coding	- && - && -	-
CRO_03G017570	0	0	0.0347879	0.153988	0.0668538	0.277874	0.0545126	0.0501088	0	0.0256846	0.134059	0	CRO_03G017570	Chr3	49350049	49351300	+	1252	protein_coding	- && sp|Q9S7R3|LSH10_ARATH Protein LIGHT-DEPENDENT SHORT HYPOCOTYLS 10 OS=Arabidopsis thaliana OX=3702 GN=LSH10 PE=1 SV=1 && PF04852:ALOG domain	NF-YA
CRO_05G030290	10.427	17.8153	18.6754	19.88	9.7175	9.20503	10.7083	14.0319	1.75605	4.58025	5.2295	6.19148	CRO_05G030290	Chr5	67686716	67689168	+	1348	protein_coding	- && - && PF22754:Plant bHLH transcription factor, ACT-like domain	bHLH
CRO_S004790	0.140997	0.0603179	0.143744	0.0636281	0.0690602	0.0637877	0	0.103525	0	0.0530646	0.0553934	0.0566768	CRO_S004790	scf_24	29219	29824	-	606	protein_coding	- && sp|A0A337|RR4_COFAR Small ribosomal subunit protein uS4c OS=Coffea arabica OX=13443 GN=rps4 PE=3 SV=1 && PF01479:S4 domain|PF00163:Ribosomal protein S4/S9 N-terminal domain	bHLH
CRO_05G004580	2.17373	0.0715316	1.0228	0.0754572	1.06469	0.453879	0.601026	0.306929	0.207421	0.503439	0.525533	0.268854	CRO_05G004580	Chr5	4402837	4403347	-	511	protein_coding	- && - && -	B3
CRO_05G019760	0.404311	0.345924	0.412187	0.202727	0.13202	0.203235	0.0358832	0.197906	0.260058	0.101442	0.17649	0.0722316	CRO_05G019760	Chr5	44283698	44286237	-	951	protein_coding	- && - && -	-
CRO_03G008870	0.527435	0.112817	0	0.238016	0.129168	0.477227	0.210648	0.0968152	0.218091	0	0	0.212013	CRO_03G008870	Chr3	21030673	21033753	-	324	protein_coding	- && - && -	-
CRO_08G000760	0.209423	0.17918	0.427004	0	0.410299	1.70538	0.167279	0.307531	0.17319	0.315266	0.493653	0	CRO_08G000760	Chr8	830047	830485	+	204	protein_coding	- && - && -	-
CRO_07G005250	0.59961	0.641274	1.83387	1.21764	0	0.135633	0.359209	0.440254	0.247935	0.676993	0.235568	0.241026	CRO_07G005250	Chr7	4821370	4821820	-	285	protein_coding	- && - && -	-
CRO_01G027140	0.203439	0.034812	0.207402	0.257058	0.15943	0.0368146	0.0324999	0.0597488	0.134593	0.0918776	0.0959098	0.0327106	CRO_01G027140	Chr1	68580988	68582258	-	1050	protein_coding	- && sp|A2XQE8|SAG39_ORYSI Senescence-specific cysteine protease SAG39 OS=Oryza sativa subsp. indica OX=39946 GN=OsI_14861 PE=3 SV=1 && PF08246:Cathepsin propeptide inhibitor domain (I29)|PF00112:Papain family cysteine protease	BBR-BPC
CRO_04G021410	196.518	137.414	153.169	109.167	443.456	179.647	112.652	165.084	92.1954	87.546	49.411	99.9199	CRO_04G021410	Chr4	51111902	51118281	-	4064	protein_coding	- && sp|Q94A08|RFS2_ARATH Probable galactinol--sucrose galactosyltransferase 2 OS=Arabidopsis thaliana OX=3702 GN=RFS2 PE=2 SV=2 && PF05691:Raffinose synthase or seed imbibition protein Sip1	-
CRO_03G015800	0.608312	0.140125	0.238524	0.126699	2.29192	0.38105	0.355078	0.652787	0.309579	0.158496	0.183836	0.225714	CRO_03G015800	Chr3	45106534	45108552	-	1826	protein_coding	- && sp|Q9LD44|NAC56_ARATH NAC transcription factor 56 OS=Arabidopsis thaliana OX=3702 GN=NAC056 PE=2 SV=1 && PF02365:No apical meristem (NAM) protein	NAC
CRO_02G010590	1.80517	0	0.204481	0.181026	3.1437	0.725922	1.76232	0.147268	0.331744	0.301945	0.315196	0.16125	CRO_02G010590	Chr2	30791949	30792641	-	213	protein_coding	- && - && -	-
CRO_04G004800	0.0427009	0.109603	0.0217663	0.192697	0.0627443	0	0.0511618	0.0313524	0.0176565	0.0803527	0.0335516	0	CRO_04G004800	Chr4	3685065	3687065	-	2001	protein_coding	- && sp|Q9SVT8|AMT14_ARATH Ammonium transporter 1 member 4 OS=Arabidopsis thaliana OX=3702 GN=AMT1-4 PE=1 SV=1 && PF00909:Ammonium Transporter Family	GRAS
CRO_01G003460	2.84815	0.10595	0.378734	0.335292	2.30481	1.56862	0.494564	1.09106	1.02408	0.652464	0	0.49777	CRO_01G003460	Chr1	3190743	3193505	-	345	protein_coding	- && - && -	-
CRO_05G026250	0.130383	0.223109	0.155077	0.235353	0	0.0983097	0.0867876	0.0797765	0.0359417	0.114496	0.0682979	0.0349401	CRO_05G026250	Chr5	62987344	62990933	+	1966	protein_coding	- && sp|O23492|INT4_ARATH Inositol transporter 4 OS=Arabidopsis thaliana OX=3702 GN=INT4 PE=1 SV=1 && PF00083:Sugar (and other) transporter	ERF
CRO_S000010	0	0	0.0117145	0	0.0225124	0	0	0.00843682	0	0.00864905	0	0	CRO_S000010	scf_1	1591	7603	+	3718	protein_coding	- && sp|Q8LLD0|NUP96_ARATH Nuclear pore complex protein NUP96 OS=Arabidopsis thaliana OX=3702 GN=NUP96 PE=1 SV=1 && PF12110:Nuclear protein 96	C3H
CRO_05G026580	0.080305	0.068708	0.0409346	0.253675	0	0.0363302	0	0.176888	0.0332056	0.0302229	0	0	CRO_05G026580	Chr5	63438759	63439822	-	1064	protein_coding	- && sp|Q9FKK2|AGL62_ARATH Agamous-like MADS-box protein AGL62 OS=Arabidopsis thaliana OX=3702 GN=AGL62 PE=1 SV=1 && PF00319:SRF-type transcription factor (DNA-binding and dimerisation domain)	M-type_MADS
CRO_01G013550	5.78007	1.63412	3.74055	1.67843	6.35142	6.00295	1.92705	5.94149	0.665049	0.567479	1.69817	1.81833	CRO_01G013550	Chr1	18142921	18144168	+	850	protein_coding	- && - && -	-
CRO_08G006800	0	0	0.0467489	0	0	0	0.0122093	0.0112229	0	0	0	0	CRO_08G006800	Chr8	7546637	7551012	+	2795	protein_coding	- && sp|A0A0M3R8G2|SBT_PETHY Subtilisin-like protease OS=Petunia hybrida OX=4102 GN=SBT PE=2 SV=1 && PF17766:Fibronectin type-III domain|PF02225:PA domain|PF05922:Peptidase inhibitor I9|PF00082:Subtilase family	Trihelix
CRO_05G019290	0.621936	0.511655	1.29249	0.777218	0.351488	0.822455	0.515886	0.281013	0.237384	0.324092	0.31952	0.519231	CRO_05G019290	Chr5	42496495	42498280	-	1786	protein_coding	- && - && -	-
CRO_05G031940	0.1216	0.01734	0	0.0182916	0.0198532	0.0183375	0	0	0.0670412	0.0152548	0.0159243	0	CRO_05G031940	Chr5	68782819	68785906	-	2108	protein_coding	- && sp|Q6L3X3|R1B8_SOLDE Putative late blight resistance protein homolog R1B-8 OS=Solanum demissum OX=50514 GN=R1B-8 PE=5 SV=1 && PF23559:Disease resistance protein Winged helix domain|PF00931:NB-ARC domain	bHLH
CRO_03G009650	0.36989	0.47471	1.13128	0.667682	0.362342	0.167339	0.738634	0.271585	0	0.139208	0	0.446054	CRO_03G009650	Chr3	25201036	25203723	-	231	protein_coding	- && - && -	-
CRO_07G000060	0.194302	0	0.0247609	0	0.0237922	0.0659273	0	0	0.060257	0.0182815	0.0572514	0.0195259	CRO_07G000060	Chr7	40269	42157	-	1759	protein_coding	- && sp|Q9LDR8|MY102_ARATH Transcription factor MYB102 OS=Arabidopsis thaliana OX=3702 GN=MYB102 PE=2 SV=1 && PF00249:Myb-like DNA-binding domain	MYB
CRO_05G000770	0.0435941	0.0870301	0.0148144	0	0.0427046	0	0.0116071	0	0.0721035	0.0109378	0	0	CRO_05G000770	Chr5	1034827	1038069	+	2940	protein_coding	- && sp|Q9LJU0|CBL10_ARATH COBRA-like protein 10 OS=Arabidopsis thaliana OX=3702 GN=COBL10 PE=1 SV=1 && PF25079:COBRA family C-terminal domain|PF04833:COBRA-like protein	M-type_MADS
CRO_02G002600	6.82689	4.75161	9.41791	5.06128	1.85766	4.14252	2.55342	3.24223	1.7699	2.03913	3.12908	3.39759	CRO_02G002600	Chr2	3327175	3328822	+	1577	protein_coding	- && sp|U3UA11|UGT7_CATRO UDP-glucose iridoid glucosyltransferase OS=Catharanthus roseus OX=4058 GN=UGT76A2 PE=1 SV=1 && PF00201:UDP-glucoronosyl and UDP-glucosyl transferase	GRAS
CRO_07G012430	0.0530711	0.0151357	0	0	0	0.0160064	0.0423912	0	0	0	0	0	CRO_07G012430	Chr7	16138299	16142025	+	2415	protein_coding	- && sp|O80548|MRF2_ARATH MA3 DOMAIN-CONTAINING TRANSLATION REGULATORY FACTOR 2 OS=Arabidopsis thaliana OX=3702 GN=MRF2 PE=1 SV=1 && PF02847:MA3 domain	-
CRO_03G002850	0.0873665	0	0	0.157704	0	0.1581	0	0.0641475	0	0	0.0686471	0.0702375	CRO_03G002850	Chr3	3313709	3314197	-	489	protein_coding	- && - && -	-
CRO_04G033850	19.2191	30.3653	22.7589	42.7444	71.7272	17.0695	18.4595	29.3481	12.9687	14.2296	14.3291	13.3972	CRO_04G033850	Chr4	69228494	69230127	+	1087	protein_coding	- && sp|Q9LSK9|Y5566_ARATH Uncharacterized protein At5g65660 OS=Arabidopsis thaliana OX=3702 GN=At5g65660 PE=2 SV=1 && -	-
CRO_02G026810	0.0955517	0.00908366	0.0216473	0.0191643	0.0520011	0.0288186	0.0169607	0.0389763	0.00878	0.023974	0.00834205	0.0170706	CRO_02G026810	Chr2	72396450	72400644	-	4024	protein_coding	- && sp|Q6L3X3|R1B8_SOLDE Putative late blight resistance protein homolog R1B-8 OS=Solanum demissum OX=50514 GN=R1B-8 PE=5 SV=1 && PF23559:Disease resistance protein Winged helix domain|PF00931:NB-ARC domain|PF23598:Leucine-rich repeat region	C3H
CRO_04G030800	3172.65	3023.74	3810.57	3173.08	2481.38	2677.13	1607.93	2406.78	1250.13	1158.17	907.05	1923.15	CRO_04G030800	Chr4	67023159	67025635	-	1194	protein_coding	- && sp|Q944G9|ALFP2_ARATH Fructose-bisphosphate aldolase 2, chloroplastic OS=Arabidopsis thaliana OX=3702 GN=FBA2 PE=1 SV=2 && PF00274:Fructose-bisphosphate aldolase class-I	FAR1
CRO_S001170	0.224516	0.164652	0.196191	0.173688	0.345612	0.203144	0.0768579	0.0470993	0.159147	0.096568	0.126008	0.154712	CRO_S001170	scf_1	906621	908120	-	1332	protein_coding	- && sp|Q9LVZ8|LOR12_ARATH Protein LURP-one-related 12 OS=Arabidopsis thaliana OX=3702 GN=At3g15810 PE=2 SV=1 && PF04525:LURP-one-related	-
CRO_07G001480	0	0.201392	0.479938	0.212444	0.115291	0.851909	0.094008	0.172827	0.389319	0	0	0.283852	CRO_07G001480	Chr7	1796269	1796631	+	363	protein_coding	- && sp|Q9SRN4|GIR2_ARATH Protein GL2-INTERACTING REPRESSOR 2 OS=Arabidopsis thaliana OX=3702 GN=GIR2 PE=1 SV=1 && PF24747:GIR1-like zinc ribbon domain	NAC
CRO_07G019840	0.00683009	0.0175312	0.00696313	0.00616445	0.0133814	0.0123598	0.00545562	0.00501489	0	0.00514103	0.00536665	0.010982	CRO_07G019840	Chr7	45796245	45804775	+	6255	protein_coding	- && sp|Q3C1N4|YCF2_NICSY Protein Ycf2 OS=Nicotiana sylvestris OX=4096 GN=ycf2-A PE=3 SV=1 && PF05695:Ycf2 family|PF00004:ATPase family associated with various cellular activities (AAA)	C3H
CRO_S003030	0.0520052	0	0.0265091	0.0469369	0.203776	0.188218	0.0415397	0.0763679	0.0645113	0.0587167	0.0204312	0	CRO_S003030	scf_1	3261520	3265380	+	1643	protein_coding	- && sp|Q9C5U3|PRS8A_ARATH 26S proteasome regulatory subunit 8 homolog A OS=Arabidopsis thaliana OX=3702 GN=RPT6A PE=1 SV=1 && PF00004:ATPase family associated with various cellular activities (AAA)|PF16450:Proteasomal ATPase OB C-terminal domain	NAC
CRO_02G023370	0.39693	0.232364	0.234278	0.0942754	0.654873	0.207926	0.250305	0.153389	0.172766	0.0314495	0.262638	0.0503855	CRO_02G023370	Chr2	69549889	69553414	+	2045	protein_coding	- && sp|Q8LE94|RING3_ARATH E3 ubiquitin-protein ligase At3g02290 OS=Arabidopsis thaliana OX=3702 GN=At3g02290 PE=2 SV=1 && PF13639:Ring finger domain	MYB_related
CRO_06G028750	0.0412775	0	0.0420815	0.00931368	0.0101088	0.00933705	0	0.00757684	0.017068	0.0155349	0	0.0165923	CRO_06G028750	Chr6	64466178	64471777	+	4140	protein_coding	- && sp|F4I8S3|CLSY3_ARATH SNF2 domain-containing protein CLASSY 3 OS=Arabidopsis thaliana OX=3702 GN=CLSY3 PE=1 SV=1 && PF00176:SNF2-related domain|PF00271:Helicase conserved C-terminal domain	ERF
CRO_08G015820	1.04593	0.206512	0.24607	0.0726151	0.788144	0.946365	0.514123	0	0.598826	0.242238	0.189652	0.129364	CRO_08G015820	Chr8	22833175	22834100	+	531	protein_coding	- && - && -	-
CRO_05G013610	0.729546	1.19845	0.505755	0.948163	0	0.184828	0.186475	0.342821	0.313729	0.131792	0.504443	0.328447	CRO_05G013610	Chr5	24025506	24027900	-	1464	protein_coding	- && sp|P28475|S6PD_MALDO NADP-dependent D-sorbitol-6-phosphate dehydrogenase OS=Malus domestica OX=3750 GN=S6PDH PE=2 SV=1 && PF00248:Aldo/keto reductase family	FAR1
CRO_02G027220	2151.44	431.362	1549.09	390.225	5365.18	1697.88	1269.27	1251.71	1177.9	676.284	652.063	846.831	CRO_02G027220	Chr2	72775638	72777859	-	1438	protein_coding	- && sp|Q9XGN4|GOLS1_AJURE Galactinol synthase 1 OS=Ajuga reptans OX=38596 GN=GOLS1 PE=1 SV=1 && PF01501:Glycosyl transferase family 8	-
CRO_02G024740	0.0717217	0	0.0243729	0.0215773	0.117097	0.0648943	0	0.035107	0.0988548	0.017995	0	0	CRO_02G024740	Chr2	70621807	70623666	-	1787	protein_coding	- && sp|Q9T0F1|FB226_ARATH F-box protein At4g09920 OS=Arabidopsis thaliana OX=3702 GN=At4g09920 PE=4 SV=2 && PF24758:FBD-associated F-box protein At5g56370, LRR repeats	BES1
CRO_04G016630	4.79901	2.64293	6.27026	1.51845	10.1587	7.78598	6.05833	2.14656	2.57739	2.47043	1.82037	1.75168	CRO_04G016630	Chr4	39394581	39399093	+	1549	protein_coding	- && sp|Q9SVY1|ZWIP2_ARATH Zinc finger protein WIP2 OS=Arabidopsis thaliana OX=3702 GN=WIP2 PE=1 SV=1 && PF23115:STOP2-like, C2H2-type zinc finger|PF22995:BIRD-IDD transcription factor, third C2HC zinc finger	C2H2
CRO_08G022340	12.6091	11.6928	19.0825	10.1433	1.45767	12.8969	10.0717	3.73772	2.23448	3.27172	7.38444	7.83885	CRO_08G022340	Chr8	40923738	40925903	+	1091	protein_coding	- && sp|Q9ZNV9|AHP1_ARATH Histidine-containing phosphotransfer protein 1 OS=Arabidopsis thaliana OX=3702 GN=AHP1 PE=1 SV=1 && PF01627:Hpt domain	B3
CRO_05G004340	5.28028	0.821408	2.28375	0.288829	5.32927	3.32986	2.68398	1.29232	1.45557	0.722633	1.0058	1.67228	CRO_05G004340	Chr5	4111068	4118422	-	267	protein_coding	- && - && -	-
CRO_01G000460	0	0.0756001	0.0675611	0.0199372	0	0.0399745	0.0352895	0.0162193	0	0	0.052071	0	CRO_01G000460	Chr1	454435	456550	+	1934	protein_coding	- && sp|Q9SSM2|MDLL_ARATH (R)-mandelonitrile lyase-like OS=Arabidopsis thaliana OX=3702 GN=At1g73050 PE=2 SV=1 && PF00732:GMC oxidoreductase|PF05199:GMC oxidoreductase	G2-like
CRO_S003090	0.202956	0.0651175	0.077591	0.0457941	0.198815	0.0688635	0.0607926	0.0745086	0.0419605	0.0381914	0.0398675	0.0815823	CRO_S003090	scf_1	3289957	3294517	-	1684	protein_coding	- && sp|P25076|CY11_SOLTU Cytochrome c1-1, heme protein, mitochondrial OS=Solanum tuberosum OX=4113 GN=CYCL PE=2 SV=1 && PF02167:Cytochrome C1 family	-
CRO_03G014210	7.20317	2.47935	5.23328	4.63301	13.6257	4.34498	3.10828	2.79638	3.97128	3.116	2.92748	3.26155	CRO_03G014210	Chr3	41750484	41751946	+	516	protein_coding	- && - && -	WRKY
CRO_06G028520	8.08259	7.08002	3.72763	4.86325	9.99133	5.04958	3.38175	3.95634	2.7055	3.18674	1.96572	4.64137	CRO_06G028520	Chr6	64190565	64190896	+	222	protein_coding	- && sp|Q9XF63|ATL3_ARATH RING-H2 finger protein ATL3 OS=Arabidopsis thaliana OX=3702 GN=ATL3 PE=2 SV=1 && -	TCP
CRO_03G006970	6.63633	2.07844	5.65875	1.39634	8.48177	5.43975	2.94853	2.68044	2.44666	1.90001	3.40163	1.81114	CRO_03G006970	Chr3	10135783	10139934	+	3148	protein_coding	- && sp|Q9M0G0|GAGT3_ARATH Glutathione hydrolase 3 OS=Arabidopsis thaliana OX=3702 GN=GGT3 PE=2 SV=1 && PF01019:Gamma-glutamyltranspeptidase	HB-other
CRO_04G010220	0.0913426	0.022329	0.106425	0.176658	0.115044	0.118068	0.052115	0.0287429	0.0647478	0.00982198	0.0410121	0.125887	CRO_04G010220	Chr4	9407129	9410402	-	3274	protein_coding	- && - && PF11145:Protein of unknown function (DUF2921)	G2-like
CRO_02G012310	0	0.537539	0.213502	0.756052	1.02575	0.757948	0.501837	0	0.519569	0.157633	0	0.50509	CRO_02G012310	Chr2	38525728	38526017	-	204	protein_coding	- && - && -	-
CRO_01G013230	0.111692	0.107508	0.213502	0.0630043	0.437652	0	0.0557596	0.0615061	0.0346379	0.0945799	0.186491	0.0448969	CRO_01G013230	Chr1	17350166	17357037	-	3060	protein_coding	- && sp|Q93XM6|TGA9_ARATH Transcription factor TGA9 OS=Arabidopsis thaliana OX=3702 GN=TGA9 PE=1 SV=1 && PF14144:Seed dormancy control	bZIP
CRO_06G008770	0	0	0	0	0.370358	0	0	0	0	0.189718	0	0	CRO_06G008770	Chr6	12546644	12547056	-	339	protein_coding	- && - && -	-
CRO_05G024860	0.213745	0.0685791	0.054477	0.0241142	0.209383	0.290097	0.0640242	0.0980867	0.132573	0.0201108	0.12596	0	CRO_05G024860	Chr5	60568514	60571088	-	1599	protein_coding	- && - && -	-
CRO_04G029400	274.899	219.684	296.44	221.308	357.221	240.153	126.408	216.169	132.327	123.57	61.758	164.513	CRO_04G029400	Chr4	65852079	65857217	-	2384	protein_coding	- && sp|P30567|CATA2_GOSHI Catalase isozyme 2 OS=Gossypium hirsutum OX=3635 GN=CAT2 PE=2 SV=1 && PF06628:Catalase-related immune-responsive|PF00199:Catalase	Nin-like
CRO_05G033790	0.103527	0.0147628	0.0175906	0.0311459	0.473269	0.109284	0	0.342059	0.0142693	0	0	0.0277433	CRO_05G033790	Chr5	70539226	70542246	-	2476	protein_coding	- && sp|Q9SLN8|DBR_TOBAC 2-alkenal reductase (NADP(+)-dependent) OS=Nicotiana tabacum OX=4097 GN=DBR PE=1 SV=1 && PF00107:Zinc-binding dehydrogenase|PF16884:N-terminal domain of oxidoreductase	-
CRO_03G004390	0.124102	0.132726	0.347929	0.0560038	0	0.280722	0	0.410041	0.0256577	0.0467061	0	0	CRO_03G004390	Chr3	5628646	5633643	-	1377	protein_coding	- && sp|Q43247|G3PC3_MAIZE Glyceraldehyde-3-phosphate dehydrogenase 3, cytosolic OS=Zea mays OX=4577 GN=GAPC3 PE=2 SV=1 && PF00044:Glyceraldehyde 3-phosphate dehydrogenase, NAD binding domain|PF02800:Glyceraldehyde 3-phosphate dehydrogenase, C-terminal domain	Trihelix
CRO_06G005430	0.0364991	0.0156141	0.0372101	0.032942	0.0178772	0	0.0145771	0	0.0150921	0.027473	0	0.0146716	CRO_06G005430	Chr6	4724700	4727040	+	2341	protein_coding	- && - && PF02536:mTERF	-
CRO_02G015520	1.91161	0.912865	1.69957	1.46451	0.522586	1.58885	0.550402	0.456976	0.955878	0.317891	0.838337	1.03646	CRO_02G015520	Chr2	50246387	50249436	+	1922	protein_coding	- && sp|P29684|RBS_HEVBR Ribulose bisphosphate carboxylase small subunit, chloroplastic OS=Hevea brasiliensis OX=3981 GN=RBCS PE=2 SV=1 && -	-
CRO_01G031720	1.07816	0.230616	0.183194	0	1.01216	0.650353	0.179416	0.263875	0.297209	0.236698	0.35298	0.288927	CRO_01G031720	Chr1	75859298	75861755	+	951	protein_coding	- && sp|C0LGT6|EFR_ARATH LRR receptor-like serine/threonine-protein kinase EFR OS=Arabidopsis thaliana OX=3702 GN=EFR PE=1 SV=1 && -	C3H
CRO_03G005280	0.152989	0.425411	0.155969	0.138079	0.0749337	0.103819	0.061101	0.0842474	0.12652	0.0863666	0.120209	0.0614971	CRO_03G005280	Chr3	7252906	7254022	-	1117	protein_coding	- && - && -	-
CRO_02G025530	0.317547	0.480681	0.0747074	1.69755	0.0239282	0.0442028	0.370711	0.143479	0.262607	0.0735441	0.191929	0.314201	CRO_02G025530	Chr2	71335195	71339276	+	1749	protein_coding	- && - && PF13360:PQQ-like domain	WRKY
CRO_01G022290	0.0197971	0.0084691	0	0.0178678	0	0	0.0237198	0	0	0	0	0	CRO_01G022290	Chr1	51741365	51745680	+	4316	protein_coding	- && - && -	-
CRO_04G006020	0.036957	0	0.0376768	0	0	0.0334389	0	0	0	0.0556352	0	0	CRO_04G006020	Chr4	4546927	4548082	+	1156	protein_coding	- && - && -	-
CRO_08G024670	8.01999	5.83008	7.57128	1.27838	0.487505	10.0449	3.92926	4.27236	1.28216	2.20432	2.2409	3.18533	CRO_08G024670	Chr8	46886912	46890443	-	2232	protein_coding	- && sp|A0A2Z5D850|C71Z3_PASSA 6,7,8-trihydroxycoumarin synthase OS=Pastinaca sativa OX=4041 GN=CYP71AZ3 PE=1 SV=1 && PF00067:Cytochrome P450	bHLH
CRO_04G024770	0.406602	0	0.0592174	0	0.597457	0.341618	0.115992	0.0213243	0.38429	0.087443	0.0912805	0.0233488	CRO_04G024770	Chr4	59326534	59331185	-	1471	protein_coding	- && sp|B0EXJ8|HTOMT_CATRO Tabersonine 16-O-methyltransferase OS=Catharanthus roseus OX=4058 GN=16OMT PE=1 SV=1 && PF08100:Plant O-methyltransferase dimerisation domain|PF00891:O-methyltransferase domain	-
CRO_02G026130	0	0.0593387	0.0942736	0.146055	0	0.0209174	0.0553976	0.0169741	0.0382367	0.0174011	0	0.0371712	CRO_02G026130	Chr2	71817313	71824662	-	1848	protein_coding	- && - && -	-
CRO_04G021210	0.249838	0.213758	0	0.112745	0	0	0.0997804	0	0.103306	0.0940268	0	0	CRO_04G021210	Chr4	50841992	50842416	-	342	protein_coding	- && - && -	-
CRO_04G010110	0.122501	0.0786078	0	0	0.090001	0.13855	0.0733869	0	0.07598	0	0.0721901	0	CRO_04G010110	Chr4	9211087	9212481	+	1395	protein_coding	- && sp|Q64FJ6|ATRGA_MALDO Alcohol acyl transferase 1 allele RGa OS=Malus domestica OX=3750 GN=AAT1RGA PE=1 SV=1 && PF02458:Transferase family	ERF
CRO_01G024930	0.104969	0.26943	0.0535066	0.331585	0.874027	0.617346	0.293457	0.616572	0.0868076	0.0395051	0.0824777	0.0421943	CRO_01G024930	Chr1	63330574	63331387	-	814	protein_coding	- && sp|Q6NMM0|SAU61_ARATH Auxin-responsive protein SAUR61 OS=Arabidopsis thaliana OX=3702 GN=SAUR61 PE=2 SV=1 && PF02519:Auxin responsive protein	NAC
CRO_06G028330	0.0399273	0.239129	0.24423	0	0.352013	0	0.0318924	0.205212	0	0.150267	0	0.0641984	CRO_06G028330	Chr6	63952257	63954082	-	1070	protein_coding	- && sp|O23051|KAO1_ARATH Ent-kaurenoic acid oxidase 1 OS=Arabidopsis thaliana OX=3702 GN=KAO1 PE=1 SV=1 && -	NAC
CRO_02G004700	0.0482737	0.123907	0.098428	0.304984	0.0472887	0.0873568	0.115678	0.141777	0	0.109007	0	0	CRO_02G004700	Chr2	6360742	6361717	-	885	protein_coding	- && sp|A0A2P1GIY2|HL3_CATRO Hydrolase 3 OS=Catharanthus roseus OX=4058 GN=HL3 PE=1 SV=1 && PF07859:alpha/beta hydrolase fold	NAC
CRO_01G004960	21.0016	11.5745	23.5711	11.5778	16.5882	20.2864	9.23397	14.7811	6.25876	7.71886	4.6086	11.4234	CRO_01G004960	Chr1	4217971	4220514	-	2258	protein_coding	- && sp|Q9SGA8|U83A1_ARATH UDP-glycosyltransferase 83A1 OS=Arabidopsis thaliana OX=3702 GN=UGT83A1 PE=2 SV=1 && PF00201:UDP-glucoronosyl and UDP-glucosyl transferase	GRAS
CRO_03G005360	0.00971843	0.0914648	0.00990773	0.0350852	0	0.0439665	0.0465763	0.0142712	0.00803701	0.0219453	0.00763613	0	CRO_03G005360	Chr3	7430263	7437549	-	4396	protein_coding	- && sp|Q7PC87|AB34G_ARATH ABC transporter G family member 34 OS=Arabidopsis thaliana OX=3702 GN=ABCG34 PE=2 SV=1 && PF00005:ABC transporter|PF01061:ABC-2 type transporter|PF08370:Plant PDR ABC transporter associated	MYB_related
CRO_05G017820	0.291123	0.404757	0.500838	0.706142	0.356478	0.26341	0.290672	0.414145	0.180566	0.219129	0.100076	0.102395	CRO_05G017820	Chr5	35904277	35907416	+	2348	protein_coding	- && - && PF00266:Aminotransferase class-V	NAC
CRO_01G000650	0.0892837	0.190975	0	0.0402912	0.524771	0.323138	0.142633	0.0327775	0.184591	0.033602	0.140307	0.0717788	CRO_01G000650	Chr1	755468	756424	+	957	protein_coding	- && sp|P0C034|ATL10_ARATH RING-H2 finger protein ATL10 OS=Arabidopsis thaliana OX=3702 GN=ATL10 PE=2 SV=1 && PF13639:Ring finger domain	WOX
CRO_06G014320	9.11482	6.04426	7.01203	6.47691	5.51433	10.2204	4.15395	4.53004	3.62248	3.33918	2.82666	4.55551	CRO_06G014320	Chr6	35712160	35717270	+	2292	protein_coding	- && sp|Q84LM4|AARE_ARATH Acylamino-acid-releasing enzyme OS=Arabidopsis thaliana OX=3702 GN=AARE PE=1 SV=1 && PF19283:Acylamino-acid-releasing enzyme, N-terminal domain|PF00326:Prolyl oligopeptidase family	-
CRO_05G032070	0.261298	0.111782	0.133194	0.117916	0	0	0	0	0.324135	0	0	0	CRO_05G032070	Chr5	68856620	68858834	-	327	protein_coding	- && - && -	-
CRO_08G014880	1.23971	0.407954	1.20552	0.292632	1.25178	1.17347	0.487499	0.896232	0.283907	0.287117	0.419605	0.521325	CRO_08G014880	Chr8	20759259	20762745	+	2240	protein_coding	- && sp|Q65XK7|P2C51_ORYSJ Protein phosphatase 2C 51 OS=Oryza sativa subsp. japonica OX=39947 GN=PP2C51 PE=1 SV=1 && PF00481:Protein phosphatase 2C	NAC
CRO_03G004430	3.48939	1.37592	3.46455	0.438166	0.08917	4.06321	1.64808	1.89367	0.802971	0.433939	1.19206	0.756201	CRO_03G004430	Chr3	5731075	5733062	+	1408	protein_coding	- && sp|P30302|PIP23_ARATH Aquaporin PIP2-3 OS=Arabidopsis thaliana OX=3702 GN=PIP2-3 PE=1 SV=1 && PF00230:Major intrinsic protein	C3H
CRO_01G005870	8.01621	8.06775	10.6288	11.0825	4.28945	5.51321	3.49762	6.63425	2.68237	3.76678	2.11168	6.09067	CRO_01G005870	Chr1	4924602	4927494	+	1844	protein_coding	- && sp|Q9LFT0|TBL19_ARATH Protein trichome birefringence-like 19 OS=Arabidopsis thaliana OX=3702 GN=TBL19 PE=3 SV=1 && PF13839:GDSL/SGNH-like Acyl-Esterase family found in Pmr5 and Cas1p|PF14416:PMR5 N terminal Domain	bZIP
CRO_07G000950	1.62954	0.848652	0.866754	0.319723	3.6784	1.98726	0.962062	0.728281	1.4062	0.639943	0.612359	0.512629	CRO_07G000950	Chr7	1266676	1269061	-	603	protein_coding	- && sp|O04905|KCY3_ARATH UMP-CMP kinase 3 OS=Arabidopsis thaliana OX=3702 GN=UMK3 PE=1 SV=1 && PF00406:Adenylate kinase	-
CRO_08G002080	0.098514	0	0	0	0.0643358	0.178272	0.0262297	0.0723323	0	0	0	0.0791994	CRO_08G002080	Chr8	2200907	2202207	-	1301	protein_coding	- && sp|Q9ZU65|OFP7_ARATH Transcription repressor OFP7 OS=Arabidopsis thaliana OX=3702 GN=OFP7 PE=2 SV=1 && PF04844:Transcriptional repressor, ovate	E2F/DP
CRO_08G013890	1.17753	1.25935	1.23798	0.597808	0.396516	2.16417	0.705424	0.405273	0.578194	0.498561	0.665007	0.709998	CRO_08G013890	Chr8	19083246	19084493	-	1161	protein_coding	- && sp|Q95661|HS21C_SOLLC Small heat shock protein, chloroplastic OS=Solanum lycopersicum OX=4081 GN=HSP21 PE=2 SV=1 && PF00011:Hsp20/alpha crystallin family	MYB_related
CRO_06G031470	2.57019	2.07685	2.62025	2.93829	20.058	2.42888	2.44075	4.29844	3.11742	2.64394	3.02924	1.51527	CRO_06G031470	Chr6	66912215	66914978	-	1496	protein_coding	- && sp|Q9LEX0|P2A13_ARATH F-box protein PP2-A13 OS=Arabidopsis thaliana OX=3702 GN=PP2A13 PE=1 SV=1 && PF14299:Phloem protein 2	GRAS
CRO_07G008490	0.524046	1.15295	2.87479	0.87838	1.24671	3.3417	1.75408	0.65961	0.722298	0.262967	1.2745	0.561736	CRO_07G008490	Chr7	7840290	7842642	+	1712	protein_coding	- && sp|P46604|HAT22_ARATH Homeobox-leucine zipper protein HAT22 OS=Arabidopsis thaliana OX=3702 GN=HAT22 PE=1 SV=1 && PF02183:Homeobox associated leucine zipper|PF00046:Homeodomain	HD-ZIP
CRO_05G005100	1.68439	1.0481	2.18553	2.90226	3.75004	0.692749	1.34543	3.48535	0.506533	0.461034	0.120317	0.492418	CRO_05G005100	Chr5	4953246	4954691	-	279	protein_coding	- && - && -	-
CRO_04G020290	1.49378	1.23546	2.13203	1.07856	1.41453	2.07243	1.3125	0.694632	0.370602	1.12438	0.58686	0.84064	CRO_04G020290	Chr4	49061353	49062289	+	858	protein_coding	- && - && -	-
CRO_05G029700	62.8646	26.7833	30.8674	19.8004	130.201	30.5296	23.4673	38.8098	30.3441	25.0111	16.3306	23.5163	CRO_05G029700	Chr5	67247927	67248388	-	333	protein_coding	- && sp|Q9SRM0|ATL66_ARATH RING-H2 finger protein ATL66 OS=Arabidopsis thaliana OX=3702 GN=ATL66 PE=2 SV=1 && PF13639:Ring finger domain	bHLH
CRO_08G000530	0	0	0	0	0.0611849	0	0	0.0152866	0	0	0	0.0167379	CRO_08G000530	Chr8	610934	619059	+	2052	protein_coding	- && sp|F6I457|AG11C_VITVI Agamous-like MADS-box protein AGL11 OS=Vitis vinifera OX=29760 GN=AGL11 PE=2 SV=1 && PF00319:SRF-type transcription factor (DNA-binding and dimerisation domain)|PF01486:K-box region	MIKC_MADS
CRO_08G003560	0	0	0	0	0.221431	0	0	0	0	0.0567146	0.0592036	0	CRO_08G003560	Chr8	3420969	3421668	-	567	protein_coding	- && sp|Q9FZ87|GH317_ARATH Indole-3-acetic acid-amido synthetase GH3.17 OS=Arabidopsis thaliana OX=3702 GN=GH3.17 PE=1 SV=1 && PF03321:GH3 family N-terminal domain	ERF
CRO_01G010940	0.316461	0.27076	0.967876	2.57058	0.93001	0.572672	0.505554	0.232356	0.392563	1.31011	0.124327	0.381624	CRO_01G010940	Chr1	11988051	11988461	+	270	protein_coding	- && - && -	-
CRO_S003660	0.13826	0	0.140953	0.24957	0	0.500393	0	0	0	0.208137	0.108636	0.222305	CRO_S003660	scf_2	899008	899316	-	309	protein_coding	- && - && -	-
CRO_05G015580	0.020048	0.042882	0.0613154	0.0180941	0	0.00906977	0.0160136	0.0147199	0.0082897	0	0	0.0402935	CRO_05G015580	Chr5	27745990	27751223	-	4262	protein_coding	- && - && -	bHLH
CRO_02G022380	0.110322	0	0.0562355	0	0	0	0.0220303	0.0202506	0.0228087	0	0	0.0221731	CRO_02G022380	Chr2	68277614	68279291	-	1549	protein_coding	- && - && PF06880:Protein of unknown function (DUF1262)	-
CRO_01G023390	0.118017	0.0504871	0.030079	0	0	0.0266957	0	0	0	0	0.0231826	0.0948789	CRO_01G023390	Chr1	56936650	56939946	+	1448	protein_coding	- && sp|Q9M0S5|ISOA3_ARATH Isoamylase 3, chloroplastic OS=Arabidopsis thaliana OX=3702 GN=ISA3 PE=1 SV=2 && PF21156:Isoamylase 1-3, C-terminal	-
CRO_01G026180	0.613194	1.1041	0.653129	0.867321	0.044827	0.637631	0.577521	0.436788	0.158943	0.172221	0.424279	0.286954	CRO_01G026180	Chr1	65398658	65405958	-	4668	protein_coding	- && sp|Q5XF85|ATL42_ARATH E3 ubiquitin-protein ligase ATL42 OS=Arabidopsis thaliana OX=3702 GN=ATL42 PE=1 SV=2 && PF03055:Retinal pigment epithelial membrane protein	C3H
CRO_01G013590	0.817651	0.466381	0.694647	0.676467	1.60193	0.92477	0.598682	0.400231	0.507139	0.564161	0.267691	0.38345	CRO_01G013590	Chr1	18213008	18213634	+	627	protein_coding	- && sp|Q652P9|GL93_ORYSJ Germin-like protein 9-3 OS=Oryza sativa subsp. japonica OX=39947 GN=Os09g0568700 PE=2 SV=1 && PF00190:Cupin	bZIP
CRO_01G026050	0.463761	0.252502	0.286542	0.20294	0.0550664	0.610348	0.246957	0.123821	0.185951	0.148092	0.132507	0.146875	CRO_01G026050	Chr1	65180446	65184408	-	3040	protein_coding	- && sp|Q9M817|PTR6_ARATH Protein NRT1/ PTR FAMILY 1.2 OS=Arabidopsis thaliana OX=3702 GN=NPF1.2 PE=1 SV=1 && PF00854:POT family	BBR-BPC
CRO_05G024730	0.0312297	0	0.031838	0.0281861	0	0	0	0	0	0.0235067	0.0245383	0	CRO_05G024730	Chr5	60381116	60383341	+	1368	protein_coding	- && sp|Q9FXW4|C80B2_COPJA Probable (S)-N-methylcoclaurine 3'-hydroxylase isozyme 2 OS=Coptis japonica OX=3442 GN=CYP80B2 PE=2 SV=1 && PF00067:Cytochrome P450	E2F/DP
CRO_08G019980	0.347335	0	0.17705	0.62697	2.04149	0.628543	0	0.637563	0.287242	0.13072	0.818742	0.139618	CRO_08G019980	Chr8	36333084	36334825	+	246	protein_coding	- && - && -	-
CRO_05G023250	0	0.10595	0	0	0.242611	0.112045	0.0494564	0.0909221	0.102408	0	0	0	CRO_05G023250	Chr5	54098333	54100706	+	690	protein_coding	- && sp|Q5E930|SLAH1_ARATH S-type anion channel SLAH1 OS=Arabidopsis thaliana OX=3702 GN=SLAH1 PE=2 SV=1 && PF03595:Voltage-dependent anion channel	-
CRO_06G006970	2.94954	0.591467	1.17461	0.332761	1.71555	0.792289	1.14118	0.744443	0.64792	0.208137	0.724238	0.518712	CRO_06G006970	Chr6	6931905	6932831	+	927	protein_coding	- && sp|Q94ID2|IPT5_ARATH Adenylate isopentenyltransferase 5, chloroplastic OS=Arabidopsis thaliana OX=3702 GN=IPT5 PE=1 SV=2 && PF01715:IPP transferase	-
CRO_01G007230	0.0923391	0.131674	0.125517	0.05556	0.0301516	0.0278497	0.0491713	0.045199	0.0763632	0	0.0241847	0.0494901	CRO_01G007230	Chr1	6158919	6160306	-	1388	protein_coding	- && - && -	ERF
CRO_04G018590	0.24606	0	0.219497	0	0.0301299	0	0.024568	0.0677497	0.0254361	0.0463026	0.0483347	0.0494545	CRO_04G018590	Chr4	45409955	45411486	+	1389	protein_coding	- && sp|P16064|ICI1_PHAAN Subtilisin inhibitor 1 OS=Phaseolus angularis OX=3914 PE=1 SV=1 && PF00280:Potato inhibitor I family	-
CRO_06G024570	20.1469	10.1347	23.1162	9.416	19.6629	21.7044	12.589	11.1353	7.5211	7.16261	7.14594	9.54281	CRO_06G024570	Chr6	58814010	58816867	+	1724	protein_coding	- && sp|Q6V4H0|10HGO_CATRO 8-hydroxygeraniol dehydrogenase OS=Catharanthus roseus OX=4058 GN=10HGO PE=1 SV=1 && PF08240:Alcohol dehydrogenase GroES-like domain|PF00107:Zinc-binding dehydrogenase	HB-other
CRO_02G001100	0.302995	0.662499	0.205931	0.212695	0.0659582	0.456919	0.376476	0.0247188	0.111366	0.202724	0.185169	0.108262	CRO_02G001100	Chr2	1611347	1612615	-	1269	protein_coding	- && sp|A0A2K8FQU5|TAT_CATRO Tabersonine-19-hydroxy-O-acetyltransferase OS=Catharanthus roseus OX=4058 GN=TAT PE=1 SV=1 && PF02458:Transferase family	CAMTA
CRO_03G001550	2.34738	2.54396	3.35034	2.40109	4.75225	3.25668	1.87499	2.29803	1.29417	1.29571	1.10665	2.01296	CRO_03G001550	Chr3	1785915	1786277	+	273	protein_coding	- && - && -	-
CRO_04G013710	1.46059	1.79639	1.48904	2.63649	0.357696	0.0825969	0.729165	0.536207	0.830423	0.893254	0.645546	0.513724	CRO_04G013710	Chr4	25169055	25170180	+	468	protein_coding	- && - && -	-
CRO_04G018540	1.91294	2.00039	7.15072	3.26118	12.0763	0.961576	2.03731	3.90151	2.98817	2.71976	1.67007	1.19613	CRO_04G018540	Chr4	45081049	45087029	+	201	protein_coding	- && - && -	-
CRO_06G023730	0.507941	1.20929	0.911839	0.727521	0.151436	0.789293	0.370443	0.340517	0.255689	0.207787	0.48587	0.621409	CRO_06G023730	Chr6	57121028	57128607	-	3869	protein_coding	- && sp|P32337|IMB3_YEAST Importin subunit beta-3 OS=Saccharomyces cerevisiae (strain ATCC 204508 / S288c) OX=559292 GN=PSE1 PE=1 SV=2 && PF18829:Importin repeat 6	ERF
CRO_05G019440	0.197788	0.33845	0	0	0	0.35792	0.315971	0	0	0	0	0.15901	CRO_05G019440	Chr5	42879231	42881340	-	216	protein_coding	- && - && -	-
CRO_08G003700	2.64213	1.02937	2.98219	0.681323	0.577726	2.60406	1.45092	1.09122	0.312143	1.08315	0.648755	1.00516	CRO_08G003700	Chr8	3537031	3540281	+	1811	protein_coding	- && sp|A9QNE7|ABAH1_SOLLC Abscisic acid 8'-hydroxylase CYP707A1 OS=Solanum lycopersicum OX=4081 GN=CYP707A1 PE=2 SV=1 && PF00067:Cytochrome P450	G2-like
CRO_03G010650	0.0216315	0.185077	0.110264	0	0	0.0978617	0.103671	0.0476478	0.0357779	0.0162821	0	0.0173905	CRO_03G010650	Chr3	28936757	28940686	-	1975	protein_coding	- && sp|O80434|LAC4_ARATH Laccase-4 OS=Arabidopsis thaliana OX=3702 GN=IRX12 PE=2 SV=2 && PF00394:Multicopper oxidase|PF07732:Multicopper oxidase|PF07731:Multicopper oxidase	bHLH
CRO_01G019620	1.87416	2.6057	3.32195	4.24798	2.58697	1.71502	3.07907	0.844406	1.07436	1.65114	1.42239	0.633503	CRO_01G019620	Chr1	43125959	43128163	-	2006	protein_coding	- && sp|Q4PT02|GAOX5_ARATH Gibberellin 20 oxidase 5 OS=Arabidopsis thaliana OX=3702 GN=GA20OX5 PE=2 SV=1 && PF03171:2OG-Fe(II) oxygenase superfamily|PF14226:non-haem dioxygenase in morphine synthesis N-terminal	WRKY
CRO_05G017720	7.71928	2.04968	5.69871	2.64265	9.77815	6.62319	2.44509	5.66776	3.96232	2.80499	1.67319	1.81895	CRO_05G017720	Chr5	35792109	35793397	+	321	protein_coding	- && - && -	-
CRO_02G018300	0.173668	0	0	0	0	0	0.0924794	0	0	0	0	0	CRO_02G018300	Chr2	59234640	59235377	+	738	protein_coding	- && sp|B2KPR3|LAMT_CATRO Loganic acid O-methyltransferase OS=Catharanthus roseus OX=4058 GN=LAMT PE=1 SV=1 && PF03492:SAM dependent carboxyl methyltransferase	MYB_related
CRO_01G025920	0	0	0.14141	0	0	0	0	0	0.0382367	0	0	0.0371712	CRO_01G025920	Chr1	65034392	65036342	-	924	protein_coding	- && - && -	ERF
CRO_03G012260	0.766605	0.136645	0.032564	0.172973	1.32983	0.621376	0.165841	0.0469056	0.673595	0.468833	0.213332	0.0641984	CRO_03G012260	Chr3	35560838	35563512	-	2675	protein_coding	- && sp|Q9M020|LRK63_ARATH Lectin-domain containing receptor kinase VI.3 OS=Arabidopsis thaliana OX=3702 GN=LECRK63 PE=2 SV=1 && PF00139:Legume lectin domain|PF00069:Protein kinase domain	S1Fa-like
CRO_07G004440	2.46008	2.10482	1.69555	1.46979	2.07046	2.75886	1.16241	1.52643	1.11752	1.4605	0.4356	1.00281	CRO_07G004440	Chr7	4093566	4095792	-	1233	protein_coding	- && - && PF03763:Remorin, C-terminal region	NF-YC
CRO_01G003680	7.44954	5.09899	4.20355	3.28358	7.70483	9.09169	2.15875	4.04504	3.09466	4.12071	2.8314	3.42626	CRO_01G003680	Chr1	3323078	3325928	+	1233	protein_coding	- && sp|P28493|PR5_ARATH Pathogenesis-related protein 5 OS=Arabidopsis thaliana OX=3702 GN=At1g75040 PE=1 SV=1 && PF00314:Thaumatin family	MYB
CRO_01G026030	0.177861	0.0913055	0.0362651	0	0.0696927	0	0.0284137	0.117532	0	0.040163	0	0.014299	CRO_01G026030	Chr1	65160465	65163836	-	2402	protein_coding	- && sp|Q9M817|PTR6_ARATH Protein NRT1/ PTR FAMILY 1.2 OS=Arabidopsis thaliana OX=3702 GN=NPF1.2 PE=1 SV=1 && PF00854:POT family	BBR-BPC
CRO_04G008710	1.55128	1.4998	2.29317	1.21808	0.775009	2.94758	1.30106	0.785911	0.744074	0.607179	1.06044	0.997709	CRO_04G008710	Chr4	7265121	7268561	-	2754	protein_coding	- && sp|Q9SRX9|NLA_ARATH E3 ubiquitin-protein ligase NLA OS=Arabidopsis thaliana OX=3702 GN=NLA PE=1 SV=1 && -	-
CRO_S001320	0.136602	0.292187	0.905207	0.0616445	0.568711	0	0.0818343	0.551637	0.254178	0.0257052	0.0268333	0.10982	CRO_S001320	scf_1	1028041	1029568	+	1251	protein_coding	- && sp|Q9XI37|PV42A_ARATH SNF1-related protein kinase regulatory subunit gamma-like PV42a OS=Arabidopsis thaliana OX=3702 GN=PV42A PE=2 SV=1 && -	WRKY
CRO_02G021460	0.858511	0.869841	1.01343	0.815624	0.995913	0.470161	0.505287	0.464467	0.46709	0.493156	0.31953	0.435911	CRO_02G021460	Chr2	66139159	66144186	+	1891	protein_coding	- && sp|Q9LS46|ALMT9_ARATH Aluminum-activated malate transporter 9 OS=Arabidopsis thaliana OX=3702 GN=ALMT9 PE=1 SV=1 && PF11744:Aluminium activated malate transporter	-
CRO_05G022860	0.0697696	0.0994901	0.0237095	0.12594	0.159474	0.126256	0.0743057	0.11953	0.0384657	0.0350105	0	0.0560906	CRO_05G022860	Chr5	52602708	52604870	-	1837	protein_coding	- && sp|O81973|C93A3_SOYBN Cytochrome P450 93A3 OS=Glycine max OX=3847 GN=CYP93A3 PE=2 SV=1 && PF00067:Cytochrome P450	MYB
CRO_07G017490	4.61186	0.581172	2.0046	0.0645333	9.10554	3.17006	2.31307	1.02373	3.57742	1.64149	1.17981	0.718539	CRO_07G017490	Chr7	33718506	33719798	+	1195	protein_coding	- && - && -	-
CRO_05G032910	0	0.0204548	0.0243729	0.0215773	0	0	0	0.0175535	0	0.017995	0	0	CRO_05G032910	Chr5	69528612	69531054	+	1787	protein_coding	- && sp|Q9FLI3|P2C75_ARATH Probable protein phosphatase 2C 75 OS=Arabidopsis thaliana OX=3702 GN=AHG1 PE=1 SV=1 && PF00481:Protein phosphatase 2C	NAC
CRO_07G014930	2.26351	1.93663	1.22315	1.11635	2.48389	2.86502	0.652068	1.38041	0.961519	1.471	0.651153	1.25293	CRO_07G014930	Chr7	23915899	23920108	+	3454	protein_coding	- && - && -	MYB_related
CRO_07G014440	0.749513	0.51302	0.305645	0.135293	1.02791	0.678164	0	0.660381	0	0.564161	0	0.602564	CRO_07G014440	Chr7	22259454	22259860	+	285	protein_coding	- && - && -	-
CRO_02G025970	53.6201	4.46183	4.22594	0.603421	74.6628	13.974	9.34563	6.08708	30.8522	10.87	19.6472	4.46124	CRO_02G025970	Chr2	71726047	71726925	-	639	protein_coding	- && sp|Q9FUS8|GSTUH_ARATH Glutathione S-transferase U17 OS=Arabidopsis thaliana OX=3702 GN=GSTU17 PE=2 SV=1 && -	-
CRO_06G025490	0.678131	2.0307	0	0.612042	10.4626	1.38055	1.55729	0.871336	2.66382	0.82945	1.19887	1.02221	CRO_06G025490	Chr6	60752170	60753082	-	504	protein_coding	- && - && -	-
CRO_04G028030	0.27923	0.119453	0.284669	0.630043	0	0.505299	0.334558	0.20502	0.11546	0.210177	0	0.112242	CRO_04G028030	Chr4	64024268	64025742	-	306	protein_coding	- && sp|Q7DNC3|MPCP1_ARATH Mitochondrial phosphate carrier protein 1, mitochondrial OS=Arabidopsis thaliana OX=3702 GN=MPT1 PE=2 SV=1 && -	-
CRO_06G007860	1.83752	0.786078	2.02942	1.38203	1.05001	0.277099	0.489246	1.01187	1.26633	0.345776	0.721901	0.123104	CRO_06G007860	Chr6	8252979	8253845	+	279	protein_coding	- && sp|D2WL32|GLGB3_ARATH 1,4-alpha-glucan-branching enzyme 3, chloroplastic/amyloplastic OS=Arabidopsis thaliana OX=3702 GN=SBE3 PE=1 SV=1 && -	-
CRO_02G022570	0.0822109	0.117231	0.0558748	0	0.0805333	0.421515	0.109445	0.060362	0.0453248	0.0618803	0.0861281	0.0440618	CRO_02G022570	Chr2	68572240	68575232	-	1559	protein_coding	- && sp|Q96519|PER11_ARATH Peroxidase 11 OS=Arabidopsis thaliana OX=3702 GN=PER11 PE=1 SV=1 && PF00141:Peroxidase	NAC
CRO_03G006930	0.467607	0.254596	0.173351	0.230201	0.249854	0.346168	0.237686	0.312121	0.175775	0.0319972	0	0.170876	CRO_03G006930	Chr3	10030782	10031985	+	1005	protein_coding	- && - && -	-
CRO_02G016700	0.226493	0.0726693	0.230905	0.10221	0.13867	0.204932	0	0.145511	0.0234133	0.0213102	0.200209	0.136565	CRO_02G016700	Chr2	54926768	54929856	-	1509	protein_coding	- && sp|P85524|KIRO_ACTDE Kirola OS=Actinidia deliciosa OX=3627 PE=1 SV=1 && PF00407:Pathogenesis-related protein Bet v 1 family	-
CRO_02G016110	0.518087	0.477367	0.203146	0.467595	0.702713	0.613005	0.159165	0.351136	0.164789	0.179984	0.469707	0.288354	CRO_02G016110	Chr2	51871715	51875930	+	1072	protein_coding	- && sp|Q9CAB7|PXG4_ARATH Probable peroxygenase 4 OS=Arabidopsis thaliana OX=3702 GN=PXG4 PE=1 SV=1 && PF05042:Caleosin related protein	-
CRO_06G013680	0.289642	0.826048	1.37799	0.653536	0.189155	0.349427	0.578388	0.283554	0.159687	0.363358	0.455165	0.155237	CRO_06G013680	Chr6	34017928	34021201	+	885	protein_coding	- && sp|Q8GWQ2|AHL20_ARATH AT-hook motif nuclear-localized protein 20 OS=Arabidopsis thaliana OX=3702 GN=AHL20 PE=2 SV=1 && PF03479:Plants and Prokaryotes Conserved (PCC) domain	NAC
CRO_03G002210	0.0832792	0.0712527	0.0424507	0.112745	0.12237	0.113027	0.133041	0.0305732	0.0688708	0.0626845	0	0	CRO_03G002210	Chr3	2261326	2263540	+	1026	protein_coding	- && sp|Q7XA40|RGA3_SOLBU Putative disease resistance protein RGA3 OS=Solanum bulbocastanum OX=147425 GN=RGA3 PE=2 SV=2 && PF25019:R13L1/DRL21 LRRs|PF00931:NB-ARC domain	B3
CRO_04G012960	0.985636	0.319872	0.796938	0.0920254	0.16647	0.307521	0.298627	0.174683	0.19675	0.20466	0.133526	0.437182	CRO_04G012960	Chr4	20737634	20744841	-	1257	protein_coding	- && - && -	-
CRO_02G003600	0.218608	0.204852	0.169803	0.178512	0.224345	0.423853	0.108095	0.107006	0.206612	0.172382	0.0163589	0.15901	CRO_02G003600	Chr2	4454815	4459879	+	4104	protein_coding	- && sp|D1FP53|LIN_MEDTR Putative E3 ubiquitin-protein ligase LIN OS=Medicago truncatula OX=3880 GN=LIN PE=2 SV=1 && PF23568:E3 ubiquitin-protein ligase LIN-like, ARM repeat|PF23628:Putative E3 ubiquitin-protein ligase LIN, ARM-like domain|PF04564:U-box domain	GeBP
CRO_02G005040	9.86169	5.36387	8.83296	6.58008	14.8702	7.52075	5.40147	7.05976	3.93211	4.08261	3.68063	4.58704	CRO_02G005040	Chr2	7087438	7088650	+	1213	protein_coding	- && sp|Q39261|ZFP2_ARATH Zinc finger protein 2 OS=Arabidopsis thaliana OX=3702 GN=ZFP2 PE=1 SV=1 && -	C2H2
CRO_07G021980	0.318526	0	0.0405912	0	0.390032	0	0	0.029234	0.0987811	0.0899082	0.156423	0.0320095	CRO_07G021980	Chr7	53331566	53332638	+	1073	protein_coding	- && sp|F4I114|Y1960_ARATH Probable serine/threonine-protein kinase At1g09600 OS=Arabidopsis thaliana OX=3702 GN=At1g09600 PE=3 SV=1 && -	WRKY
CRO_03G018210	1.37734	1.43096	1.60477	2.06445	0.289122	1.55779	0.962648	0.559822	0.732243	0.407287	1.02425	0.830477	CRO_03G018210	Chr3	51373053	51375536	+	1737	protein_coding	- && - && PF24804:Domain of unknown function (DUF7705)	STAT
CRO_05G011620	0	0.304605	0.362953	0	0	0.644256	0.568748	0	0	0	0	0.143109	CRO_05G011620	Chr5	19798042	19798969	+	240	protein_coding	- && - && -	-
CRO_07G009910	0	0	0.064525	0	0	0.0286336	0.0505554	0	0	0	0	0	CRO_07G009910	Chr7	9924433	9926939	-	1350	protein_coding	- && sp|Q9FZ95|PUP3_ARATH Purine permease 3 OS=Arabidopsis thaliana OX=3702 GN=PUP3 PE=2 SV=1 && PF16913:Purine nucleobase transmembrane transport	STAT
CRO_07G015630	3.29786	1.79557	3.97338	2.43528	3.37741	3.11956	2.99341	1.54089	1.36364	1.46682	0	2.41026	CRO_07G015630	Chr7	26105709	26109339	-	285	protein_coding	- && - && -	-
CRO_04G013730	1.94873	1.02604	0.61129	1.21764	0.293687	0.406899	0.598682	1.2107	0.123967	0.338496	0.235568	0.482051	CRO_04G013730	Chr4	25173673	25174053	+	285	protein_coding	- && - && -	-
CRO_06G028340	0	0	0	0	0.432042	0	0.234858	0	0	0	0	0	CRO_06G028340	Chr6	63964061	63966894	-	1453	protein_coding	- && sp|O23051|KAO1_ARATH Ent-kaurenoic acid oxidase 1 OS=Arabidopsis thaliana OX=3702 GN=KAO1 PE=1 SV=1 && PF00067:Cytochrome P450	NAC
CRO_04G004270	0.368931	0.340905	0.421252	0.199786	0.144561	0.213639	0.294688	0.140859	0.109836	0.066647	0.0811672	0.225415	CRO_04G004270	Chr4	3258088	3264097	+	2895	protein_coding	- && sp|Q9FQY8|COMT1_CAPAN Caffeic acid 3-O-methyltransferase OS=Capsicum annuum OX=4072 GN=COMT PE=2 SV=2 && PF08100:Plant O-methyltransferase dimerisation domain|PF00891:O-methyltransferase domain	WRKY
CRO_06G004950	0.550435	0.615852	0.302161	0.458576	0.58068	0.68959	0.338205	0.341971	0.175078	0.446184	0.199614	0.238279	CRO_06G004950	Chr6	4159697	4161578	+	1009	protein_coding	- && - && PF00582:Universal stress protein family	-
CRO_06G001990	1.67874	1.3386	1.42038	1.61821	8.11056	2.04591	1.02165	1.87823	1.80384	1.63322	1.21137	1.27616	CRO_06G001990	Chr6	1475667	1479496	-	3741	protein_coding	- && - && PF06813:Nodulin-like|PF23262:NFD4, C-terminal domain	NF-YC
CRO_02G029410	0.0364213	0.0779042	0	0.0164359	0.0356781	0.0164771	0.058184	0.0267418	0	0	0	0.0146403	CRO_02G029410	Chr2	74658929	74664867	+	2346	protein_coding	- && sp|F4JRS4|MORC7_ARATH Protein MICRORCHIDIA 7 OS=Arabidopsis thaliana OX=3702 GN=MORC7 PE=1 SV=1 && PF13589:Histidine kinase-, DNA gyrase B-, and HSP90-like ATPase|PF17942:Morc6 ribosomal protein S5 domain 2-like	-
CRO_03G019060	0.12319	0.463759	0.200943	2.62394	0.0241352	0.111463	0.295198	0.488431	0.122252	0.296721	0.193589	0.534802	CRO_03G019060	Chr3	53131471	53135307	-	1734	protein_coding	- && - && -	-
CRO_01G010300	0.144048	0.872991	1.02798	0.260019	0.211663	1.28163	0.34518	0.21153	0.387159	0.524056	0.339551	0.260564	CRO_01G010300	Chr1	10567713	10575362	-	3559	protein_coding	- && - && -	GATA
CRO_07G009030	8.86091	9.47661	6.12988	7.2833	44.7955	8.16058	9.35275	13.5928	7.32785	4.16852	4.60012	7.12365	CRO_07G009030	Chr7	8652916	8653382	-	270	protein_coding	- && - && -	-
CRO_01G021270	0.116014	0.0496302	0.177411	0.0261769	0.142059	0.183698	0.0463339	0.149068	0.0479711	0.0654932	0	0.0699514	CRO_01G021270	Chr1	48833459	48839586	-	1473	protein_coding	- && sp|O23244|PPA25_ARATH Purple acid phosphatase 25 OS=Arabidopsis thaliana OX=3702 GN=PAP25 PE=2 SV=2 && PF14008:Iron/zinc purple acid phosphatase-like protein C|PF00149:Calcineurin-like phosphoesterase|PF16656:Purple acid Phosphatase, N-terminal domain	SRS
CRO_S003210	0.0351334	0	0	0	0	0.0635779	0.0280632	0.0257961	0	0	0	0	CRO_S003210	scf_1	3395067	3396282	+	1216	protein_coding	- && sp|Q9SSC1|Y1801_ARATH MAPK kinase substrate protein At1g80180 OS=Arabidopsis thaliana OX=3702 GN=At1g80180 PE=1 SV=1 && PF15697:Domain of unknown function (DUF4666)	bZIP
CRO_03G008590	0.0893771	0	0	0	0.0437766	0	0.0356955	0	0.0369568	0	0	0	CRO_03G008590	Chr3	19044670	19045804	-	956	protein_coding	- && - && PF07172:Glycine rich protein family	-
CRO_02G020270	0	0.294252	0	0.96569	0	0.0345755	0.305232	0.196401	0	0.115052	0.0900762	0	CRO_02G020270	Chr2	63539283	63541179	+	1118	protein_coding	- && sp|Q6K5P9|GL22_ORYSJ Putative germin-like protein 2-2 OS=Oryza sativa subsp. japonica OX=39947 GN=Os02g0491700 PE=3 SV=1 && PF00190:Cupin	E2F/DP
CRO_05G015130	1.30373	0.429022	1.12464	0.181026	0.884165	0.181481	0.240316	0.515438	0.0829359	0.528404	0.472795	0.403124	CRO_05G015130	Chr5	27216302	27218064	-	426	protein_coding	- && - && PF04885:Stigma-specific STIG1-like protein family	-
CRO_02G000190	0.325813	0	0.16608	0.073515	0.598434	0.0368497	0.0650618	0.239223	0.101041	0.12262	0.0960012	0.0327418	CRO_02G000190	Chr2	502738	503786	+	1049	protein_coding	- && - && -	bHLH
CRO_04G014360	0.0876354	0.0749798	0	0.0197737	0.0858471	0.178409	0.174999	0	0.0181183	0.0164908	0.0172146	0.0176134	CRO_04G014360	Chr4	27616993	27623872	-	1950	protein_coding	- && sp|Q0WRX3|SCP40_ARATH Serine carboxypeptidase-like 40 OS=Arabidopsis thaliana OX=3702 GN=SCPL40 PE=2 SV=2 && PF00450:Serine carboxypeptidase	C3H
CRO_06G003980	0.0735323	0.314567	0	0.199098	0.144064	0.166331	0.0881021	0.0269949	0.0608102	0.13837	0	0.177347	CRO_06G003980	Chr6	3109427	3111837	+	1162	protein_coding	- && sp|Q4G2I2|MYBY1_SORBI Transcription factor Y1 OS=Sorghum bicolor OX=4558 GN=y1 PE=1 SV=1 && PF00249:Myb-like DNA-binding domain	MYB
CRO_01G029470	4.75322	4.62974	4.53354	6.59367	9.13465	3.22299	3.3255	5.2891	2.03578	2.18594	2.31752	2.85458	CRO_01G029470	Chr1	72798947	72804503	-	3766	protein_coding	- && sp|Q9FUJ1|CKX7_ARATH Cytokinin dehydrogenase 7 OS=Arabidopsis thaliana OX=3702 GN=CKX7 PE=1 SV=1 && PF09265:Cytokinin dehydrogenase 1, FAD and cytokinin binding	bHLH
CRO_04G001060	0	0	0.0243729	0	0.0117097	0	0	0	0.019771	0	0	0	CRO_04G001060	Chr4	1051602	1055875	-	3574	protein_coding	- && sp|Q42384|PRL1_ARATH Protein pleiotropic regulatory locus 1 OS=Arabidopsis thaliana OX=3702 GN=PRL1 PE=1 SV=1 && -	-
CRO_07G015460	8.42577	2.63991	2.11723	0.910412	4.01067	4.77823	3.64947	1.13274	0.883268	1.20589	3.86969	1.81271	CRO_07G015460	Chr7	25461135	25463801	+	720	protein_coding	- && sp|Q9LVF1|DMP2_ARATH Protein DMP2 OS=Arabidopsis thaliana OX=3702 GN=DMP2 PE=2 SV=1 && PF05078:Protein of unknown function (DUF679)	ERF
CRO_03G029040	40.1422	17.5457	31.5513	12.8675	17.5257	47.0068	24.8946	18.8547	10.4279	11.6521	10.1647	15.4543	CRO_03G029040	Chr3	68975433	68980561	-	3527	protein_coding	- && sp|Q00081|GLGL1_SOLTU Glucose-1-phosphate adenylyltransferase large subunit 1 (Fragment) OS=Solanum tuberosum OX=4113 GN=AGPS1 PE=1 SV=1 && PF00483:Nucleotidyl transferase	WRKY
CRO_02G022660	2.11998	1.45895	1.7854	0.374356	3.74713	3.58615	1.28843	0.947473	1.21961	0.901927	1.55711	1.25973	CRO_02G022660	Chr2	68667907	68668833	-	927	protein_coding	- && sp|Q9FMC2|BZP43_ARATH Basic leucine zipper 43 OS=Arabidopsis thaliana OX=3702 GN=BZIP43 PE=1 SV=1 && PF00170:bZIP transcription factor	bZIP
CRO_03G013560	0.581255	0	0.592577	0.0874345	0.474495	0.876539	0.309523	0.355648	0.080115	0.0729187	0.304475	0.31153	CRO_03G013560	Chr3	40153925	40154554	-	441	protein_coding	- && - && -	-
CRO_03G032170	3.91841	4.00317	3.87629	2.33544	0.941506	2.46553	2.36217	1.42688	0.707488	1.39122	1.9751	1.77462	CRO_03G032170	Chr3	71436768	71442546	-	4045	protein_coding	- && sp|Q94B38|GPT2_ARATH Glucose-6-phosphate/phosphate translocator 2, chloroplastic OS=Arabidopsis thaliana OX=3702 GN=GPT2 PE=2 SV=2 && PF03151:Triose-phosphate Transporter family	HB-other
CRO_02G012720	6.22597	9.52078	1.1605	0.796753	12.8351	4.96067	3.35868	1.70572	5.03352	3.44478	3.37692	2.61471	CRO_02G012720	Chr2	40130731	40132668	+	1839	protein_coding	- && sp|A0A343URW6|TEX1_CATRO Tabersonine 6,7-epoxidase isoform 1 OS=Catharanthus roseus OX=4058 GN=TEX1 PE=1 SV=1 && PF00067:Cytochrome P450	E2F/DP
CRO_01G033620	1.69597	1.17466	0.741001	1.67646	0	1.46145	0.709591	1.42313	0	0.547097	0.126913	0.908972	CRO_01G033620	Chr1	78241232	78241760	+	529	protein_coding	- && - && -	-
CRO_05G009740	33.0126	23.5506	37.477	14.0009	22.8275	30.3195	19.7138	7.92492	12.1193	12.0164	20.1907	16.7919	CRO_05G009740	Chr5	14828217	14830767	+	1892	protein_coding	- && sp|O04408|KSA_PEA Ent-copalyl diphosphate synthase, chloroplastic OS=Pisum sativum OX=3888 PE=2 SV=1 && -	-
CRO_05G012810	0.148858	0	0.101172	0.447835	0.0972136	0.134688	0.039634	0.0728644	0.123104	0.0373486	0	0.239346	CRO_05G012810	Chr5	22578015	22585251	-	861	protein_coding	- && - && -	-
CRO_03G028130	8.6236	2.6911	3.71625	1.86119	10.3453	5.69182	2.59556	4.69528	4.30652	2.43021	2.24226	1.8923	CRO_03G028130	Chr3	68360416	68362466	-	2051	protein_coding	- && sp|O48716|JGB_ARATH Protein JINGUBANG OS=Arabidopsis thaliana OX=3702 GN=JGB PE=1 SV=1 && -	Dof
CRO_06G005850	0	0.0299858	0.0714592	0	0	0	0.0559883	0	0	0	0	0	CRO_06G005850	Chr6	5278422	5279640	-	1219	protein_coding	- && sp|Q6J9Q2|ERF86_ARATH Ethylene-responsive transcription factor ERF086 OS=Arabidopsis thaliana OX=3702 GN=ERF086 PE=1 SV=2 && PF00847:AP2 domain	ERF
CRO_02G017050	0.0919945	0.314838	0.337631	0.232481	0.216281	0.482776	0.117571	0.270182	0.152156	0.180036	0.0867401	0.118333	CRO_02G017050	Chr2	56089028	56093631	+	2322	protein_coding	- && sp|Q9ZPS7|TMN3_ARATH Transmembrane 9 superfamily member 3 OS=Arabidopsis thaliana OX=3702 GN=TMN3 PE=2 SV=1 && PF02990:Endomembrane protein 70	FAR1
CRO_05G016250	4.80661	2.24977	5.102	3.2919	13.6547	4.63046	3.61349	2.86486	3.90485	2.76666	3.28797	2.18215	CRO_05G016250	Chr5	29533574	29537950	+	1511	protein_coding	- && sp|Q9SVB7|WRK13_ARATH Probable WRKY transcription factor 13 OS=Arabidopsis thaliana OX=3702 GN=WRKY13 PE=1 SV=1 && PF03106:WRKY DNA -binding domain	WRKY
CRO_05G026510	1.09402	0.999486	0.907383	0.753098	1.59846	1.62742	0.340657	1.08917	0.398697	0.683898	0.670203	0.670823	CRO_05G026510	Chr5	63393721	63398317	+	2304	protein_coding	- && sp|Q8GYX3|MP705_ARATH Microtubule-associated protein 70-5 OS=Arabidopsis thaliana OX=3702 GN=MAP70.5 PE=1 SV=1 && PF07058:Microtubule-associated protein 70	M-type_MADS
CRO_06G015030	1.1497	2.06713	0.883319	0.105269	0.195868	2.2162	0.971575	0.379256	0.620079	0.48913	0.510596	0.683172	CRO_06G015030	Chr6	37809489	37817073	+	2564	protein_coding	- && sp|Q9SV13|SUT31_ARATH Sulfate transporter 3.1 OS=Arabidopsis thaliana OX=3702 GN=SULTR3;1 PE=2 SV=1 && PF00916:Sulfate permease family|PF01740:STAS domain	MIKC_MADS
CRO_07G003220	0.915477	0.745972	1.77773	0.688547	2.11388	0.670552	0.452677	2.00052	0.360517	0.360948	0.256901	0.385518	CRO_07G003220	Chr7	3122919	3124961	+	1960	protein_coding	- && sp|O64637|C76C2_ARATH Cytochrome P450 76C2 OS=Arabidopsis thaliana OX=3702 GN=CYP76C2 PE=2 SV=1 && PF00067:Cytochrome P450	MYB
CRO_04G034510	1.15586	0.475451	1.22369	0.662037	1.93792	0.643586	0.337343	0.734425	0.753673	0.786361	0.401703	0.3574	CRO_04G034510	Chr4	69906271	69909401	+	1922	protein_coding	- && sp|Q9FJX5|BT4_ARATH BTB/POZ and TAZ domain-containing protein 4 OS=Arabidopsis thaliana OX=3702 GN=BT4 PE=1 SV=1 && PF02135:TAZ zinc finger|PF00651:BTB/POZ domain	G2-like
CRO_05G028710	2.9909	3.83846	4.98953	3.95709	15.8146	1.96813	3.50208	5.93923	2.19236	2.78849	1.97618	2.18591	CRO_05G028710	Chr5	66261134	66262690	+	1257	protein_coding	- && sp|Q9FI98|U76C4_ARATH UDP-glycosyltransferase 76C4 OS=Arabidopsis thaliana OX=3702 GN=UGT76C4 PE=2 SV=1 && PF00201:UDP-glucoronosyl and UDP-glucosyl transferase	GRAS
CRO_04G033060	34.6421	24.3684	44.0833	21.5853	30.111	31.3092	15.581	28.7303	15.4558	16.4398	10.6392	16.3181	CRO_04G033060	Chr4	68593772	68597460	-	3294	protein_coding	- && sp|Q9SIA4|DTX3_ARATH Protein DETOXIFICATION 3 OS=Arabidopsis thaliana OX=3702 GN=DTX3 PE=3 SV=1 && -	B3
CRO_08G033480	1.18673	0.622312	1.09276	0.898319	2.10002	1.28158	1.07023	1.03998	0.506533	0.489849	0.631664	0.246209	CRO_08G033480	Chr8	58810415	58811614	+	1116	protein_coding	- && sp|Q42485|ZFP1_ARATH Zinc finger protein 1 OS=Arabidopsis thaliana OX=3702 GN=ZFP1 PE=2 SV=1 && -	C2H2
CRO_04G020250	3.86786	2.26708	3.67434	1.30342	6.93817	5.37448	2.37731	2.30512	3.51022	1.85268	1.40115	1.55476	CRO_04G020250	Chr4	48930099	48934444	+	3402	protein_coding	- && sp|Q2HW56|NOOT1_MEDTR BTB/POZ domain and ankyrin repeat-containing protein NOOT1 OS=Medicago truncatula OX=3880 GN=NOOT1 PE=2 SV=1 && PF11900:Domain of unknown function (DUF3420)|PF12796:Ankyrin repeats (3 copies)	MYB
CRO_08G021130	0	0	0.0757029	0.0446798	0	0.0223959	0	0	0.0204697	0	0.0388974	0.0198993	CRO_08G021130	Chr8	38453610	38457429	+	1726	protein_coding	- && sp|Q2MJ20|C7A12_MEDTR Beta-amyrin 28-monooxygenase OS=Medicago truncatula OX=3880 GN=CYP716A12 PE=1 SV=1 && PF00067:Cytochrome P450	NAC
CRO_01G027520	0.463114	0.297176	0.708202	0.62697	0.113416	0.523786	0	0.510051	0.191494	0.174294	0.363885	0.279237	CRO_01G027520	Chr1	69221939	69222307	+	369	protein_coding	- && sp|Q9SD62|Y3471_ARATH Putative receptor-like protein kinase At3g47110 OS=Arabidopsis thaliana OX=3702 GN=At3g47110 PE=3 SV=1 && -	C3H
CRO_06G029020	0	0.331866	0.0564908	0.300067	0	0.100273	0.0442606	0	0	0	0.261233	0.133643	CRO_06G029020	Chr6	64662299	64665136	-	771	protein_coding	- && - && -	-
CRO_01G001020	0.160008	0.136901	0	0	0	0.144777	0	0.117484	0	0	0	0.128637	CRO_01G001020	Chr1	1074608	1075205	+	267	protein_coding	- && - && -	-
CRO_08G030140	0.0328886	0.0562781	0.100588	0.08905	0.0322174	0.0892734	0.0788104	0.144887	0	0	0	0	CRO_08G030140	Chr8	56532485	56533783	-	1299	protein_coding	- && - && -	-
CRO_07G011050	0.133091	0	0	0	0.260751	0	0	0	0.220129	0	0	0	CRO_07G011050	Chr7	12668418	12669398	-	321	protein_coding	- && - && -	-
CRO_06G021990	0.280146	0.319586	0.238002	0.0842812	0.411644	0.168985	0.0745899	0.137128	0.115838	0.105433	0.256808	0.150147	CRO_06G021990	Chr6	53863582	53864496	-	915	protein_coding	- && sp|Q652P9|GL93_ORYSJ Germin-like protein 9-3 OS=Oryza sativa subsp. japonica OX=39947 GN=Os09g0568700 PE=2 SV=1 && PF00190:Cupin	bZIP
CRO_05G004520	1.42407	0.243684	0.145181	0.385586	0.837009	0.515405	0.682498	0.313681	0.117769	0.535953	0.335684	0	CRO_05G004520	Chr5	4311826	4317711	+	300	protein_coding	- && - && -	-
CRO_06G005530	1.61395	1.25904	2.37129	0.72833	2.09252	1.93277	1.1375	1.60326	0.981409	0.393032	0.522175	0.95406	CRO_06G005530	Chr6	4839882	4841318	-	900	protein_coding	- && sp|Q84J88|HIP36_ARATH Heavy metal-associated isoprenylated plant protein 36 OS=Arabidopsis thaliana OX=3702 GN=HIPP36 PE=1 SV=1 && PF00403:Heavy-metal-associated domain	MIKC_MADS
CRO_08G008350	0.204146	0.142908	0.302724	0.167501	0.418141	0.369426	0.207536	0.23165	0.153478	0.0419077	0.174987	0.0895208	CRO_08G008350	Chr8	10284237	10288981	+	2302	protein_coding	- && sp|Q9LVD9|DTX40_ARATH Protein DETOXIFICATION 40 OS=Arabidopsis thaliana OX=3702 GN=DTX40 PE=1 SV=1 && PF01554:MatE	MYB_related
CRO_02G006340	0.278548	0.625595	0.31947	0.251401	0.102324	0.0945119	0.250305	0.409038	0.0863831	0.0524159	0.0547162	0.0839759	CRO_02G006340	Chr2	12339525	12340872	-	1227	protein_coding	- && sp|F8WKW0|UGT1_GARJA Crocetin glucosyltransferase, chloroplastic OS=Gardenia jasminoides OX=114476 GN=UGT75L6 PE=1 SV=1 && PF00201:UDP-glucoronosyl and UDP-glucosyl transferase	bHLH
CRO_05G008410	0.0564735	0.0966362	0.287868	0.152909	0.0829818	0.229939	0.0902178	0.0621972	0.0467029	0.0637617	0.155307	0.0908028	CRO_05G008410	Chr5	10292150	10294399	-	1513	protein_coding	- && sp|Q96326|CCME_ARATH Cytochrome c-type biogenesis protein CcmE homolog, mitochondrial OS=Arabidopsis thaliana OX=3702 GN=CCME PE=1 SV=1 && PF03100:CcmE domain	-
CRO_03G019930	0.922936	0.56107	0.0495218	0.0657623	0.333091	1.56028	0.679006	0.196162	0.381628	0.274222	0	0.429571	CRO_03G019930	Chr3	55415368	55425088	-	1759	protein_coding	- && sp|Q93XH4|MADS1_VITVI Agamous-like MADS-box protein MADS1 OS=Vitis vinifera OX=29760 GN=MADS1 PE=2 SV=1 && -	MIKC_MADS
CRO_03G027030	0.791153	1.95549	4.12243	0	4.09032	9.5843	1.93094	1.00042	3.23501	2.58051	1.79584	0.989395	CRO_03G027030	Chr3	67456029	67457515	-	972	protein_coding	- && sp|B2LSD2|MUCIN_MUCPR Cysteine proteinase mucunain (Fragment) OS=Mucuna pruriens OX=157652 GN=MUCUNAIN PE=1 SV=2 && PF00112:Papain family cysteine protease|PF08246:Cathepsin propeptide inhibitor domain (I29)	BBR-BPC
CRO_04G008910	380.621	175.965	201.475	132.171	1217.37	260.226	212.702	322.947	227.021	191.149	154.877	220.657	CRO_04G008910	Chr4	7412048	7413239	+	914	protein_coding	- && sp|Q93WF6|SAG21_ARATH Protein SENESCENCE-ASSOCIATED GENE 21, mitochondrial OS=Arabidopsis thaliana OX=3702 GN=SAG21 PE=2 SV=1 && -	-
CRO_05G017110	0.578038	0	0	0	0.205906	0.332826	0	0.0385832	0.347658	0.158215	0.0825791	0	CRO_05G017110	Chr5	32876093	32876905	+	813	protein_coding	- && sp|P10978|POLX_TOBAC Retrovirus-related Pol polyprotein from transposon TNT 1-94 OS=Nicotiana tabacum OX=4097 PE=2 SV=1 && -	SBP
CRO_07G006460	38.1904	20.7495	36.9363	26.7302	97.8591	30.7869	22.3651	24.893	25.0394	21.4996	22.1159	25.2279	CRO_07G006460	Chr7	5791355	5793098	+	1744	protein_coding	- && sp|Q9FLE8|Y5986_ARATH Uncharacterized protein At5g39865 OS=Arabidopsis thaliana OX=3702 GN=At5g39865 PE=2 SV=1 && PF23733:GRXCR1, C-terminal|PF00462:Glutaredoxin	ARF
CRO_05G028990	0.534585	0	0.635831	0.160828	0.654595	0.80616	0.533758	0.686893	0.0736824	0.16766	0	0.107444	CRO_05G028990	Chr5	66462525	66463600	+	959	protein_coding	- && - && PF10604:Polyketide cyclase / dehydrase and lipid transport	MYB_related
CRO_03G000870	3.15399	1.14483	1.55899	0.258783	3.55776	3.45909	1.22147	1.96489	1.50175	0.791339	0.675874	1.22939	CRO_03G000870	Chr3	1093226	1095821	+	447	protein_coding	- && - && -	-
CRO_08G009610	0	0	0	0	0.121658	0	0	0	0.0684704	0	0	0	CRO_08G009610	Chr8	11897665	11898802	-	1032	protein_coding	- && sp|P41152|HSF30_SOLPE Heat shock factor protein HSF30 OS=Solanum peruvianum OX=4082 GN=HSF30 PE=2 SV=1 && PF00447:HSF-type DNA-binding	HSF
CRO_06G005950	12.7932	13.021	5.70355	14.3359	135.707	8.63728	14.2187	19.3035	30.8335	8.51046	17.8601	16.3553	CRO_06G005950	Chr6	5346692	5347783	-	1092	protein_coding	- && sp|Q8L8Z8|GRXS2_ARATH Monothiol glutaredoxin-S2 OS=Arabidopsis thaliana OX=3702 GN=GRXS2 PE=3 SV=1 && PF00462:Glutaredoxin	MIKC_MADS
CRO_03G018330	0.195168	0.317268	0.45763	0.211377	0.305897	0.176589	0.187071	0.0859793	0.161401	0.190974	0.0766752	0.235355	CRO_03G018330	Chr3	51500161	51504743	-	2189	protein_coding	- && sp|H2DH21|C7A29_PANGI Cytochrome P450 CYP72A219 OS=Panax ginseng OX=4054 PE=2 SV=1 && PF00067:Cytochrome P450	bHLH
CRO_08G015800	0.192443	0.146357	0.119894	0.0192986	0.188516	0.377267	0.119557	0.141298	0.0442076	0.0885207	0.109207	0.0859513	CRO_08G015800	Chr8	22814990	22820775	-	3996	protein_coding	- && - && -	-
CRO_01G012620	0.0460866	0.0394311	0	0	0.135438	0.166798	0	0.0338383	0.0762259	0.0346895	0	0.0741017	CRO_01G012620	Chr1	16080989	16084134	+	927	protein_coding	- && - && -	-
CRO_08G012140	0.812651	0.913816	0.686455	0.502939	0.773324	0.987393	0.204008	0.801251	0.384029	0.751499	0.0547311	0.447993	CRO_08G012140	Chr8	16473926	16476363	-	1840	protein_coding	- && sp|O49523|DSEL_ARATH Phospholipase A1-IIgamma OS=Arabidopsis thaliana OX=3702 GN=DSEL PE=1 SV=1 && PF01764:Lipase (class 3)	Trihelix
CRO_03G019500	8.54445	2.32608	3.69552	2.1032	23.8421	10.5424	8.78975	7.98461	4.38957	3.99528	2.03445	1.66527	CRO_03G019500	Chr3	54593589	54594964	+	330	protein_coding	- && - && -	-
CRO_06G013100	6.0645	8.80228	10.3228	3.07883	4.08427	10.3865	4.49809	1.98784	4.20924	5.33915	4.08437	4.0484	CRO_06G013100	Chr6	31738134	31739794	+	789	protein_coding	- && - && -	-
CRO_08G015100	1.48599	1.18058	1.40673	0.718484	2.33947	2.16086	1.31413	0.584499	0.921671	0.798936	0.875698	0.767988	CRO_08G015100	Chr8	21203766	21204919	+	805	protein_coding	- && - && -	-
CRO_02G015790	32.681	12.8733	25.1441	16.3552	13.8631	20.655	10.364	16.116	8.77105	11.963	7.84044	13.8242	CRO_02G015790	Chr2	51228923	51232331	+	2723	protein_coding	- && sp|Q9SX20|PTR18_ARATH Protein NRT1/ PTR FAMILY 3.1 OS=Arabidopsis thaliana OX=3702 GN=NPF3.1 PE=2 SV=1 && -	BBR-BPC
CRO_03G016080	1.32393	2.39618	1.03825	1.6315	1.02257	0.990573	1.11852	0.672975	0.715878	0.996527	0.52013	0.736866	CRO_03G016080	Chr3	45972395	45974491	+	1678	protein_coding	- && sp|Q84WQ5|CBSX5_ARATH CBS domain-containing protein CBSX5 OS=Arabidopsis thaliana OX=3702 GN=CBSX5 PE=2 SV=2 && -	-
CRO_S003200	0	0	0	0.0256544	0.0278446	0.0257188	0	0	0.0235068	0.0213953	0	0	CRO_S003200	scf_1	3387353	3389819	-	1503	protein_coding	- && sp|Q9P7X6|PSF1_SCHPO DNA replication complex GINS protein psf1 OS=Schizosaccharomyces pombe (strain 972 / ATCC 24843) OX=284812 GN=psf1 PE=3 SV=1 && PF24997:PSF1 C-terminal domain|PF05916:GINS complex protein helical bundle domain	B3
CRO_02G015530	1283.02	1445.02	2079.46	1715.44	1451.9	1068.79	929.549	972.696	655.406	646.314	762.897	1162.18	CRO_02G015530	Chr2	50246521	50249486	-	2312	protein_coding	- && sp|Q02980|RBS_MALSP Ribulose bisphosphate carboxylase small subunit, chloroplastic OS=Malus sp. OX=3751 GN=RBCS PE=2 SV=1 && -	M-type_MADS
CRO_02G006810	0.0556279	0.0951892	0	0	0	0	0	0	0	0.0418713	0.0437089	0	CRO_02G006810	Chr2	13241976	13242743	+	768	protein_coding	- && - && -	-
CRO_03G003140	21.6108	12.3331	25.3643	3.2781	19.1463	36.3344	9.42877	11.6839	21.4012	7.62066	9.34636	7.53717	CRO_03G003140	Chr3	3712856	3716346	-	1882	protein_coding	- && sp|A0A8X8M4T9|TMT2_CATRO Picrinine-N-methytransferase TMT2 OS=Catharanthus roseus OX=4058 GN=TMT2 PE=1 SV=1 && PF08241:Methyltransferase domain	TALE
CRO_08G029490	0.600972	0.234312	0.713498	0.302098	0.789913	0.309739	0.230902	0.307202	0.201315	0.20041	0.436342	0.299673	CRO_08G029490	Chr8	55587590	55593481	-	5616	protein_coding	- && sp|Q9LFW3|COBL4_ARATH COBRA-like protein 4 OS=Arabidopsis thaliana OX=3702 GN=COBL4 PE=2 SV=2 && -	C2H2
CRO_04G031460	16.2956	9.66969	21.9477	10.9983	8.59011	18.8088	11.604	10.0525	5.45373	5.48542	7.75378	8.68258	CRO_04G031460	Chr4	67566488	67569107	+	1788	protein_coding	- && sp|Q1A173|RADL6_ARATH Protein RADIALIS-like 6 OS=Arabidopsis thaliana OX=3702 GN=RL6 PE=2 SV=1 && -	MYB_related
CRO_04G003230	12.838	7.59473	12.0126	5.41867	13.1147	11.4636	5.01072	7.77817	7.04387	5.71852	2.90097	7.05508	CRO_04G003230	Chr4	2602897	2607130	+	3807	protein_coding	- && sp|Q8RXE8|BASS3_ARATH Probable sodium/metabolite cotransporter BASS3, chloroplastic OS=Arabidopsis thaliana OX=3702 GN=BASS3 PE=2 SV=1 && PF01758:Sodium Bile acid symporter family	STAT
CRO_01G010080	1.0218	0.189025	0.900931	0.57327	1.92074	0.349822	0.551469	0.892176	0.365411	0.332589	0.433981	0.24422	CRO_01G010080	Chr1	10131775	10133996	-	1547	protein_coding	- && sp|Q7XUA6|PIP23_ORYSJ Probable aquaporin PIP2-3 OS=Oryza sativa subsp. japonica OX=39947 GN=PIP2-3 PE=2 SV=1 && PF00230:Major intrinsic protein	C3H
CRO_08G015840	15.9755	75.1022	30.327	65.3809	6.29106	22.8102	19.0368	12.6558	22.335	17.328	19.4098	32.2833	CRO_08G015840	Chr8	22837678	22841104	-	2947	protein_coding	- && sp|P51819|HSP83_IPONI Heat shock protein 83 OS=Ipomoea nil OX=35883 GN=HSP83A PE=2 SV=1 && -	bZIP
CRO_02G003840	4.30476	3.29766	2.75564	2.34921	3.11366	4.12143	1.81919	2.20514	1.94557	2.31712	0.530959	2.55534	CRO_02G003840	Chr2	4758012	4759718	-	1707	protein_coding	- && sp|Q7FAZ3|LERK1_ORYSJ G-type lectin S-receptor-like serine/threonine-protein kinase LECRK1 OS=Oryza sativa subsp. japonica OX=39947 GN=LECRK1 PE=2 SV=1 && PF01453:D-mannose binding lectin	FAR1
CRO_04G010970	1.05055	0.499353	1.42801	0.36873	1.94387	1.58424	1.11885	0.428526	0.820522	0.175722	1.28404	0.0938419	CRO_04G010970	Chr4	11006653	11007495	+	732	protein_coding	- && - && -	-
CRO_S004810	0.0880871	0	0.0299343	0	0	0	0	0.0431177	0.0242823	0	0	0	CRO_S004810	scf_24	39532	40986	+	1455	protein_coding	- && sp|P30829|RBL_MAGMA Ribulose bisphosphate carboxylase large chain OS=Magnolia macrophylla OX=3410 GN=rbcL PE=3 SV=1 && PF02788:Ribulose bisphosphate carboxylase large chain, N-terminal domain|PF00016:Ribulose bisphosphate carboxylase large chain, catalytic domain	-
CRO_03G008900	0.217601	0.0620588	0.443678	0.130929	0.142107	0	0.231748	0.106513	0.0599842	0.0545962	0	0.116625	CRO_03G008900	Chr3	21121123	21122142	-	589	protein_coding	- && - && -	-
CRO_02G022190	0.387743	0.241272	0.251552	0.190884	0.207181	0.223257	0.197091	0.0776438	0.174904	0.238791	0	0.17003	CRO_02G022190	Chr2	68022370	68023581	-	1212	protein_coding	- && sp|Q9LI84|CML16_ARATH Probable calcium-binding protein CML16 OS=Arabidopsis thaliana OX=3702 GN=CML16 PE=2 SV=2 && PF13499:EF-hand domain pair	NAC
CRO_03G027040	0.976001	1.10075	4.0705	0	3.12901	7.90769	1.98442	0.4886	2.12791	2.00356	2.44007	0.784647	CRO_03G027040	Chr3	67463500	67464985	+	963	protein_coding	- && sp|B2LSD2|MUCIN_MUCPR Cysteine proteinase mucunain (Fragment) OS=Mucuna pruriens OX=157652 GN=MUCUNAIN PE=1 SV=2 && PF08246:Cathepsin propeptide inhibitor domain (I29)|PF00112:Papain family cysteine protease	BBR-BPC
CRO_04G029370	0.0484929	0.16596	0.148312	0.919105	0	0.175507	0.503546	0.0356051	0	0.255505	0	0.0389854	CRO_04G029370	Chr4	65835959	65836839	-	881	protein_coding	- && - && -	C2H2
CRO_08G010560	0.266182	0.740163	0	0	0.0651876	0.120422	0.425232	0	0	0.150267	0	0.106997	CRO_08G010560	Chr8	13304162	13305840	-	642	protein_coding	- && sp|Q9SCW4|HFB2A_ARATH Heat stress transcription factor B-2a OS=Arabidopsis thaliana OX=3702 GN=HSFB2A PE=2 SV=1 && PF00447:HSF-type DNA-binding	HSF
CRO_01G008960	3.91809	0.838068	1.92039	1.36009	4.24409	2.31796	1.80555	1.88098	1.12161	1.07758	1.6577	0.817765	CRO_01G008960	Chr1	8119855	8120988	-	1134	protein_coding	- && - && -	-
CRO_06G015700	0.192616	0.06592	0.196368	0.173844	0	0.209136	0.0307709	0.16971	0.0955745	0.0289965	0	0.154852	CRO_06G015700	Chr6	39111174	39112511	-	1109	protein_coding	- && - && -	-
CRO_04G001120	0.233966	0.693953	0.127213	0.492717	0.152795	0.0846777	0.386226	0.148881	0	0.117405	0.25737	0.112857	CRO_04G001120	Chr4	1093489	1098490	-	2739	protein_coding	- && sp|Q9ZV15|CDPKK_ARATH Calcium-dependent protein kinase 20 OS=Arabidopsis thaliana OX=3702 GN=CPK20 PE=3 SV=1 && PF00069:Protein kinase domain|PF13499:EF-hand domain pair	FAR1
CRO_07G011790	17.7361	4.90193	14.2597	7.43722	37.5892	10.6078	11.8505	12.2434	7.2387	6.54856	10.2678	4.87613	CRO_07G011790	Chr7	14673407	14676463	-	2416	protein_coding	- && - && -	-
CRO_05G030330	3.92071	5.69689	3.20456	2.13537	7.31721	5.5353	1.32288	3.69767	2.62744	3.00201	2.44327	2.85312	CRO_05G030330	Chr5	67724415	67726696	+	1264	protein_coding	- && sp|A7NY33|PER4_VITVI Peroxidase 4 OS=Vitis vinifera OX=29760 GN=GSVIVT00023967001 PE=1 SV=1 && PF00141:Peroxidase	NAC
CRO_06G030400	0.0224617	0.038436	0	0	0.0660102	0.0609706	0	0.0164922	0.0371511	0	0	0.0541737	CRO_06G030400	Chr6	66115035	66119892	+	1902	protein_coding	- && sp|Q84R10|PME36_ARATH Probable pectinesterase/pectinesterase inhibitor 36 OS=Arabidopsis thaliana OX=3702 GN=PME36 PE=2 SV=2 && PF01095:Pectinesterase	NAC
CRO_08G008270	33.7726	27.1881	36.1874	21.6671	17.0008	35.7555	23.716	23.8646	12.452	11.1742	9.00384	18.2547	CRO_08G008270	Chr8	10162644	10164056	+	1413	protein_coding	- && sp|O80698|S406_ARATH Protein S40-6 OS=Arabidopsis thaliana OX=3702 GN=S40-6 PE=2 SV=1 && PF04520:Senescence regulator	-
CRO_01G024600	0.103611	0.325044	0.0704194	0.155855	0	0.156246	0.275868	0.0253582	0.0285616	0.0259961	0	0.111063	CRO_01G024600	Chr1	61961578	61963618	-	1237	protein_coding	- && sp|Q8VZ20|ASR3_ARATH Trihelix transcription factor ASR3 OS=Arabidopsis thaliana OX=3702 GN=ASR3 PE=1 SV=1 && PF13837:Myb/SANT-like DNA-binding domain	Trihelix
CRO_07G022300	6.79049	4.29878	3.88047	3.24299	17.9572	4.90425	4.23217	6.23785	3.95361	2.13159	3.37359	3.72104	CRO_07G022300	Chr7	54641696	54644994	-	1403	protein_coding	- && sp|Q38741|SBP1_ANTMA Squamosa promoter-binding protein 1 OS=Antirrhinum majus OX=4151 GN=SBP1 PE=2 SV=1 && PF03110:SBP domain	SBP
CRO_06G013780	1.30931	1.49364	2.86737	1.70691	1.56761	1.40405	1.12329	1.63784	0.441133	0.438009	0.800155	1.52043	CRO_06G013780	Chr6	34343587	34344706	+	881	protein_coding	- && - && -	-
CRO_07G001170	53.1021	23.225	56.9523	30.2358	97.7966	53.005	23.3074	39.5563	37.7622	31.9113	20.4771	28.0547	CRO_07G001170	Chr7	1602946	1607627	+	2877	protein_coding	- && sp|O23553|BAM3_ARATH Beta-amylase 3, chloroplastic OS=Arabidopsis thaliana OX=3702 GN=BAM3 PE=1 SV=3 && PF01373:Glycosyl hydrolase family 14	BES1
CRO_07G006360	0.327945	0.127539	0.577483	0.134538	0	0.755304	0.0714408	0.306457	0.123275	0.179524	0.187402	0.23968	CRO_07G006360	Chr7	5739046	5741473	+	1433	protein_coding	- && sp|Q9SF78|GDL29_ARATH GDSL esterase/lipase At1g71691 OS=Arabidopsis thaliana OX=3702 GN=At1g71691 PE=2 SV=1 && PF00657:GDSL-like Lipase/Acylhydrolase	C2H2
CRO_02G024840	10.013	1.60462	0.84257	0.717236	28.8033	4.17041	3.27538	2.61401	8.20177	5.09633	5.89445	1.50775	CRO_02G024840	Chr2	70723560	70725533	+	1344	protein_coding	- && sp|K4BNG7|NAP2_SOLLC NAC domain-containing protein 2 OS=Solanum lycopersicum OX=4081 GN=NAP2 PE=2 SV=1 && PF02365:No apical meristem (NAM) protein	NAC
CRO_05G032000	0.596287	0.570197	0.750938	0.189944	0.89336	0.634735	0.168103	0.283292	0.116029	0.50163	0.744127	0.281988	CRO_05G032000	Chr5	68817878	68819095	+	1218	protein_coding	- && - && PF04043:Plant invertase/pectin methylesterase inhibitor	-
CRO_06G011250	0.0989704	0.112904	0	0.029775	0	0.119399	0.105405	0	0	0.0496636	0	0.0530442	CRO_06G011250	Chr6	24951019	24952546	-	1295	protein_coding	- && sp|Q10MB4|MYB2_ORYSJ Transcription factor MYB2 OS=Oryza sativa subsp. japonica OX=39947 GN=MYB2 PE=2 SV=1 && PF00249:Myb-like DNA-binding domain	MYB
CRO_02G015350	4.90391	4.12462	6.24223	6.32642	12.7017	6.19188	3.69576	3.6413	3.43684	5.13013	3.83141	3.60835	CRO_02G015350	Chr2	49611014	49612555	+	1542	protein_coding	- && - && -	-
CRO_07G004610	0	0.157216	0.0468327	0.0414609	0	0	0	0.0505937	0.03799	0.0345776	0	0.0184657	CRO_07G004610	Chr7	4228473	4230332	+	1860	protein_coding	- && sp|Q9SH31|GT16_ARATH Xyloglucan-specific galacturonosyltransferase 1 OS=Arabidopsis thaliana OX=3702 GN=GT16 PE=2 SV=1 && PF03016:Exostosin GT47 domain	MIKC_MADS
CRO_03G032300	0.125102	1.07036	1.49858	0.0846822	1.5625	3.53728	0.599559	0.551123	1.4484	1.08289	0.466911	0.402297	CRO_03G032300	Chr3	71575699	71577435	+	1366	protein_coding	- && sp|B2LSD2|MUCIN_MUCPR Cysteine proteinase mucunain (Fragment) OS=Mucuna pruriens OX=157652 GN=MUCUNAIN PE=1 SV=2 && PF00112:Papain family cysteine protease|PF08246:Cathepsin propeptide inhibitor domain (I29)	BBR-BPC
CRO_07G010710	0.063828	0	0	0	0	0.0192507	0	0	0	0.0480436	0	0	CRO_07G010710	Chr7	11739244	11741915	+	2008	protein_coding	- && sp|F8WLS6|UGT6_CATRO 7-deoxyloganetin glucosyltransferase OS=Catharanthus roseus OX=4058 GN=UGT85A23 PE=1 SV=1 && PF00201:UDP-glucoronosyl and UDP-glucosyl transferase	GRAS
CRO_06G028290	0	0	0.138268	0	0.398576	0	0	0.199163	0.112161	0	0	0	CRO_06G028290	Chr6	63936961	63938034	+	315	protein_coding	- && sp|Q9C5Y2|KAO2_ARATH Ent-kaurenoic acid oxidase 2 OS=Arabidopsis thaliana OX=3702 GN=KAO2 PE=1 SV=2 && -	-
CRO_07G019580	0.383027	0.605009	0.420525	0.731284	0.331917	0.333236	0.317715	0.162249	0.304575	0.221773	0.266232	0.355305	CRO_07G019580	Chr7	43754089	43758189	+	2900	protein_coding	- && - && -	GRAS
CRO_04G006420	0.0213504	0.109603	0.0870653	0.0770787	1.15031	0.309088	0.0682157	0.83084	0.0353131	0.0160705	0.0335516	0.034329	CRO_04G006420	Chr4	5274501	5283021	-	2001	protein_coding	- && - && -	-
CRO_05G017330	4.24192	0.907335	2.16228	0.546931	3.11652	1.37076	1.2101	0.667407	1.25286	1.02629	1.54748	1.46154	CRO_05G017330	Chr5	34042940	34043327	-	282	protein_coding	- && - && -	-
CRO_03G021490	6.621	8.64069	10.0395	3.99013	5.15177	10.9767	4.56895	5.12289	2.75507	4.95211	4.0664	4.90178	CRO_03G021490	Chr3	58960004	58962828	+	2039	protein_coding	- && sp|A0A2P1GIW7|SAT_CATRO Stemmadenine O-acetyltransferase OS=Catharanthus roseus OX=4058 GN=SAT PE=1 SV=1 && PF02458:Transferase family	CAMTA
CRO_01G031860	0.355821	0.66976	0.266018	1.26316	0.139424	0.300486	0.511589	0.313507	0.0980864	0.607076	0.0372775	0.171635	CRO_01G031860	Chr1	76117012	76120831	+	1801	protein_coding	- && sp|F8WLS6|UGT6_CATRO 7-deoxyloganetin glucosyltransferase OS=Catharanthus roseus OX=4058 GN=UGT85A23 PE=1 SV=1 && PF00201:UDP-glucoronosyl and UDP-glucosyl transferase	GRAS
CRO_01G015050	39.4437	19.0039	38.0331	16.1991	50.6196	35.78	22.1481	28.0407	16.777	14.3183	15.5445	18.7923	CRO_01G015050	Chr1	24765781	24769765	+	3818	protein_coding	- && sp|Q0V865|FAFL_ARATH Protein FAF-like, chloroplastic OS=Arabidopsis thaliana OX=3702 GN=At5g22090 PE=2 SV=1 && PF11250:Fantastic Four meristem regulator	-
CRO_02G025700	1.97788	1.52303	1.0082	2.49917	1.35627	2.50544	0.631943	1.8879	1.47211	0.595503	0.777047	0.95406	CRO_02G025700	Chr2	71446745	71447039	+	216	protein_coding	- && - && -	-
CRO_07G020100	31.9954	15.9819	37.3323	18.3613	39.4952	36.1453	20.9772	30.6891	13.6123	11.1367	11.7707	16.0579	CRO_07G020100	Chr7	47008396	47011228	+	231	protein_coding	- && - && -	-
CRO_05G020960	0	0.140048	0	0	0.96208	0	0	0	0	0.246415	0	0.394783	CRO_05G020960	Chr5	48109217	48117731	+	261	protein_coding	- && - && -	-
CRO_02G023230	0.0173386	0.0593387	0	0	0.0169848	0	0	0.0127306	0	0	0	0.0418175	CRO_02G023230	Chr2	69459079	69462084	+	2464	protein_coding	- && sp|H2DH17|C7A22_PANGI Cytochrome P450 CYP749A22 OS=Panax ginseng OX=4054 PE=2 SV=1 && -	B3
CRO_04G005290	0	0.0238906	0	0.0252017	0.136766	0	0	0.020502	0	0	0.0877606	0	CRO_04G005290	Chr4	4018843	4021006	-	1530	protein_coding	- && sp|Q9M384|SCR_ARATH Protein SCARECROW OS=Arabidopsis thaliana OX=3702 GN=SCR PE=1 SV=1 && PF03514:GRAS domain family	GRAS
CRO_03G018500	0.228951	0.0783551	0.0466821	0.123983	0.53827	0.0828625	0.219453	0.0336207	0.0378679	0.275731	0	0.0736252	CRO_03G018500	Chr3	51858449	51859381	-	933	protein_coding	- && - && -	-
CRO_01G032430	2.10203	0.145822	0.202713	0.0256374	0.667827	0.308421	0.340341	0.458842	0.563788	0.171049	0.0446389	0.433894	CRO_01G032430	Chr1	76868918	76872635	+	1504	protein_coding	- && sp|A0A161CAI1|T3R_CATRO 16-methoxy-2,3-dihydro-3-hydroxytabersonine synthase OS=Catharanthus roseus OX=4058 GN=T3R PE=1 SV=1 && PF08240:Alcohol dehydrogenase GroES-like domain|PF00107:Zinc-binding dehydrogenase	HB-other
CRO_02G029790	0.139889	0.0718127	0.156876	0.239887	0.191849	0.0253146	0.189955	0.0410846	0.034706	0.126354	0.0329749	0.0562314	CRO_02G029790	Chr2	75180517	75191896	-	3054	protein_coding	- && sp|Q8GZB6|SUVH4_ARATH Histone-lysine N-methyltransferase, H3 lysine-9 specific SUVH4 OS=Arabidopsis thaliana OX=3702 GN=SUVH4 PE=1 SV=2 && PF00856:SET domain|PF02182:SAD/SRA domain|PF05033:Pre-SET motif	ERF
CRO_02G006960	0.036144	0.123698	0.0368481	0.0326215	0.283252	0.163517	0.0577409	0.0796145	0.119562	0.108823	0.0283997	0	CRO_02G006960	Chr2	13582186	13583367	+	1182	protein_coding	- && sp|O24575|DCAM_MAIZE S-adenosylmethionine decarboxylase proenzyme OS=Zea mays OX=4577 GN=SAMDC PE=2 SV=1 && PF01536:Adenosylmethionine decarboxylase	-
CRO_04G013190	4.2671	4.86298	2.74934	2.72668	5.45076	5.40527	1.33609	3.60928	2.68192	2.7879	1.56912	2.8679	CRO_04G013190	Chr4	22352128	22361131	-	2503	protein_coding	- && sp|O23038|PME8_ARATH Probable pectinesterase 8 OS=Arabidopsis thaliana OX=3702 GN=PME8 PE=2 SV=2 && PF01095:Pectinesterase	bHLH
CRO_07G018700	1.13088	0.394195	0.256202	0.0756052	0.574418	0.720051	0.769483	0.338284	0.277104	0.220686	0.131641	0.101018	CRO_07G018700	Chr7	38942576	38946794	+	1020	protein_coding	- && - && PF02068:Plant PEC family metallothionein	-
CRO_S005060	0.349466	0.0747498	0.178137	0.157704	0.0855838	0.23715	0	0.0641475	0.361255	0.0657611	0	0.140475	CRO_S005060	scf_66	7378	7866	+	489	protein_coding	- && sp|Q6EW22|CYB6_NYMAL Cytochrome b6 OS=Nymphaea alba OX=34301 GN=petB PE=3 SV=1 && PF00033:Cytochrome b/b6/petB	-
CRO_06G016510	0.864531	0.308201	0.563098	0.130046	1.55263	1.10816	1.17011	0.528973	0.337618	0.162684	0.0943463	0.347516	CRO_06G016510	Chr6	41671121	41672899	-	1779	protein_coding	- && - && -	-
CRO_03G018810	8.05829	0.68376	3.39473	0.60107	12.7541	7.11042	2.3406	2.76274	5.2046	4.03531	2.17161	2.5164	CRO_03G018810	Chr3	52818819	52822271	+	1283	protein_coding	- && sp|Q9SHH7|GSTUP_ARATH Glutathione S-transferase U25 OS=Arabidopsis thaliana OX=3702 GN=GSTU25 PE=1 SV=1 && PF02798:Glutathione S-transferase, N-terminal domain|PF00043:Glutathione S-transferase, C-terminal domain	-
CRO_01G030430	0	0	0	0	0.0295554	0.054598	0	0	0.0249511	0	0	0.0242558	CRO_01G030430	Chr1	74047734	74049230	+	1416	protein_coding	- && sp|Q94HW2|POLR1_ARATH Retrovirus-related Pol polyprotein from transposon RE1 OS=Arabidopsis thaliana OX=3702 GN=RE1 PE=2 SV=1 && PF07727:Reverse transcriptase (RNA-dependent DNA polymerase)	M-type_MADS
CRO_05G032190	6.82776	5.84175	3.97757	6.69054	26.5626	9.53146	5.29793	8.1643	8.38903	7.34182	0.919683	4.70495	CRO_05G032190	Chr5	68941404	68942195	-	219	protein_coding	- && - && -	-
CRO_06G002060	0	0.14113	0.0420409	0	0	0.0373121	0	0.0302781	0.034103	0	0.0648039	0	CRO_06G002060	Chr6	1521602	1524620	-	1036	protein_coding	- && sp|Q9FYA2|WRK75_ARATH Probable WRKY transcription factor 75 OS=Arabidopsis thaliana OX=3702 GN=WRKY75 PE=1 SV=1 && PF03106:WRKY DNA -binding domain	WRKY
CRO_05G029190	0.654329	0.279918	0.250153	0.196853	0.534148	0.222016	0.152441	0.380341	0.0225467	0.246258	0.40702	0.0438368	CRO_05G029190	Chr5	66718815	66721973	+	1567	protein_coding	- && - && -	-
CRO_05G022270	0.299805	0	0.114617	0.0338234	0.624086	0.339082	0.449012	0.0550318	0.0929755	0.112832	0.117784	0	CRO_05G022270	Chr5	51018583	51020215	+	1140	protein_coding	- && sp|Q6K5P9|GL22_ORYSJ Putative germin-like protein 2-2 OS=Oryza sativa subsp. japonica OX=39947 GN=Os02g0491700 PE=3 SV=1 && PF00190:Cupin	E2F/DP
CRO_08G022010	0.154791	0.662186	0.157806	0.419116	0.303264	0.140056	0.370923	0.113653	0.12801	0.466046	0	0	CRO_08G022010	Chr8	40192967	40193808	+	276	protein_coding	- && - && -	-
CRO_02G027560	0.13113	0.134632	0.160421	0.142021	0.179836	0.237295	0.25138	0.0577682	0.0650658	0.0789617	0.0206068	0.105421	CRO_02G027560	Chr2	73045295	73048824	-	1629	protein_coding	- && sp|Q45GQ7|POHS1_ARATH Protein POOR HOMOLOGOUS SYNAPSIS 1 OS=Arabidopsis thaliana OX=3702 GN=PHS1 PE=1 SV=1 && -	-
CRO_08G010180	1.82046	1.71241	2.1164	1.60461	2.11703	1.14627	0.790834	1.03179	1.00366	1.06576	1.05398	1.24101	CRO_08G010180	Chr8	12787202	12792313	+	4013	protein_coding	- && sp|Q1PEB4|Y4498_ARATH Uncharacterized protein At4g04980 OS=Arabidopsis thaliana OX=3702 GN=At4g04980 PE=2 SV=1 && -	bHLH
CRO_07G008040	0.0834826	0.0714268	0	0	0.204448	0.113303	0.116695	0.0306479	0	0.0157094	0.098393	0.0167788	CRO_07G008040	Chr7	7245173	7247219	-	2047	protein_coding	- && - && -	-
CRO_02G011910	3.2483	0.543758	1.00787	0.637333	5.25725	2.68351	1.74855	1.91838	1.10956	0.744132	1.27615	1.07864	CRO_02G011910	Chr2	36126605	36137697	-	605	protein_coding	- && sp|Q9LVD9|DTX40_ARATH Protein DETOXIFICATION 40 OS=Arabidopsis thaliana OX=3702 GN=DTX40 PE=1 SV=1 && -	MYB_related
CRO_03G017510	2.05314	27.1919	1.9211	12.6921	45.8179	5.64944	5.81853	21.2287	6.88472	4.67856	12.8174	4.74832	CRO_03G017510	Chr3	49243288	49244806	+	1519	protein_coding	- && sp|Q39688|EP1G_DAUCA Epidermis-specific secreted glycoprotein EP1 OS=Daucus carota OX=4039 GN=EP1 PE=1 SV=1 && PF01453:D-mannose binding lectin	FAR1
CRO_05G029080	0.411615	0.79239	0.472087	0.975188	0.0672027	0.23277	0.424678	0.264444	0.113467	0.284005	0.282993	0.372279	CRO_05G029080	Chr5	66574261	66576751	+	2491	protein_coding	- && sp|Q9SND9|Y3028_ARATH Uncharacterized acetyltransferase At3g50280 OS=Arabidopsis thaliana OX=3702 GN=At3g50280 PE=3 SV=1 && PF02458:Transferase family	NAC
CRO_01G029120	0.0135799	0.0697126	0.0415331	0.0122564	0.0133028	0.0122871	0.0325412	0.0199416	0.0224607	0.0102216	0	0.0109174	CRO_01G029120	Chr1	72390296	72393441	+	3146	protein_coding	- && sp|Q39214|RPM1_ARATH Disease resistance protein RPM1 OS=Arabidopsis thaliana OX=3702 GN=RPM1 PE=1 SV=1 && PF23559:Disease resistance protein Winged helix domain|PF00931:NB-ARC domain|PF18052:Rx N-terminal domain|PF23598:Leucine-rich repeat region	B3
CRO_01G000860	0.0251603	0.279849	0.436057	0.249791	0.0246469	0.0910609	0.14068	0.25863	0.0416145	0.11363	0.0790775	0.0202274	CRO_01G000860	Chr1	926163	928548	+	1698	protein_coding	- && - && -	ERF
CRO_08G004530	1.60982	1.90709	1.76742	0.782349	0.727834	0.672267	0.989128	0.272766	1.3313	0.745673	0.778398	0.298662	CRO_08G004530	Chr8	4173331	4173675	-	345	protein_coding	- && - && -	-
CRO_05G018260	0	0.539125	0	0	0.123453	0	0	0	0	0.0948589	0.297066	0	CRO_05G018260	Chr5	37539399	37541109	-	339	protein_coding	- && - && -	-
CRO_01G003970	0.307196	0.131417	0.02237	0.0990206	0.429897	0.15883	0.0701077	0.112777	0.0362925	0.115614	0.31034	0.0352811	CRO_01G003970	Chr1	3492158	3496321	+	1947	protein_coding	- && sp|A0A3Q7GFB5|WK72A_SOLLC WRKY transcription factor 72A OS=Solanum lycopersicum OX=4081 GN=WRKY72A PE=2 SV=1 && PF03106:WRKY DNA -binding domain	WRKY
CRO_03G020870	0.59891	0.51242	0.936216	0.180181	0.430238	2.4566	1.11624	0.410424	0.693406	0.270481	0.282351	0.256794	CRO_03G020870	Chr3	57724894	57730698	-	1070	protein_coding	- && sp|Q9S7R3|LSH10_ARATH Protein LIGHT-DEPENDENT SHORT HYPOCOTYLS 10 OS=Arabidopsis thaliana OX=3702 GN=LSH10 PE=1 SV=1 && PF04852:ALOG domain	NF-YA
CRO_08G027850	0.812076	1.14793	1.00787	0.669199	0	0.287519	0.479441	0.440709	0.116796	0.478371	0.582592	0.227082	CRO_08G027850	Chr8	54030946	54034595	-	1210	protein_coding	- && sp|P0DO54|TIP12_MUSAC Aquaporin TIP1-2 OS=Musa acuminata OX=4641 GN=TIP1-2 PE=2 SV=1 && PF00230:Major intrinsic protein	BES1
CRO_04G003070	1.05314	0.0956876	0.228033	0.0336463	1.45162	1.34923	0.186109	0.253189	1.06362	0.512101	0.270949	0.209793	CRO_04G003070	Chr4	2516917	2521747	-	4584	protein_coding	- && sp|Q9LV72|GLR12_ARATH Glutamate receptor 1.2 OS=Arabidopsis thaliana OX=3702 GN=GLR1.2 PE=2 SV=1 && PF01094:Receptor family ligand binding region	Nin-like
CRO_01G032480	0.116834	0.59977	0.575696	0.42179	0.0572249	0.510942	0.37329	0.343133	0.09662	0.0732843	0.0918006	0.37571	CRO_01G032480	Chr1	76933743	76936448	-	2194	protein_coding	- && sp|Q9LX14|SOK2_ARATH Protein SOSEKI 2 OS=Arabidopsis thaliana OX=3702 GN=SOK2 PE=1 SV=1 && PF06136:SOSEKI protein DIX-like domain	C2H2
CRO_01G019360	0.305357	0.237509	0.226404	0.075163	0.16316	0.326524	0.0443468	0.28535	0.160698	0.167159	0	0.133903	CRO_01G019360	Chr1	42252900	42255910	-	1539	protein_coding	- && sp|Q91XE8|TM205_MOUSE Transmembrane protein 205 OS=Mus musculus OX=10090 GN=Tmem205 PE=1 SV=1 && PF13664:Domain of unknown function (DUF4149)	-
CRO_07G001940	0.12218	0.0929206	0.12456	0.29406	0.212776	0.122832	0.0433745	0.149514	0.0673607	0.143057	0.106668	0.0654836	CRO_07G001940	Chr7	2096250	2099908	-	3147	protein_coding	- && sp|G5CEW6|IF4G_WHEAT Eukaryotic translation initiation factor 4G OS=Triticum aestivum OX=4565 PE=1 SV=1 && PF02854:MIF4G domain	C3H
CRO_08G011380	0	0.116782	0	0.082127	0.0222846	0.164666	0.0908544	0.0167029	0.0188129	0.102739	0	0	CRO_08G011380	Chr8	14721109	14723075	+	1878	protein_coding	- && sp|Q9LX29|ACR4L_ARATH Serine/threonine-protein kinase-like protein ACR4 OS=Arabidopsis thaliana OX=3702 GN=ACR4 PE=1 SV=1 && PF00069:Protein kinase domain	NAC
CRO_06G012330	2.72188	2.35281	3.17539	2.20335	6.5284	3.94805	1.92758	2.80201	2.25095	2.36558	1.09139	2.00775	CRO_06G012330	Chr6	28783195	28792166	-	3045	protein_coding	- && sp|B5WWZ8|FAO1_LOTJA Long-chain-alcohol oxidase FAO1 OS=Lotus japonicus OX=34305 GN=FAO1 PE=1 SV=1 && PF00732:GMC oxidoreductase|PF05199:GMC oxidoreductase	-
CRO_01G006330	1.33444	2.64674	1.19553	5.63872	0.0594186	0.475646	1.5504	0.950099	0.334413	1.29359	1.15972	1.46292	CRO_01G006330	Chr1	5299660	5301772	-	2113	protein_coding	- && - && PF14009:PADRE domain	-
CRO_06G023600	0.0978745	0.209351	0.0498905	0	0	0.0885576	0.117268	0.0718628	0	0.0368352	0	0.0393427	CRO_06G023600	Chr6	56833858	56834730	-	873	protein_coding	- && sp|Q9ZT95|R7SL1_ARATH Ubiquitin domain-containing protein 7SL RNA1 OS=Arabidopsis thaliana OX=3702 GN=7SL1 PE=3 SV=2 && PF00240:Ubiquitin family	GATA
CRO_05G013730	1030.75	861.395	1199.84	931.39	1614.82	857.964	680.103	807.516	626.881	481.922	489.202	789.115	CRO_05G013730	Chr5	24258788	24261874	-	1624	protein_coding	- && sp|Q40677|ALFP_ORYSJ Fructose-bisphosphate aldolase, chloroplastic OS=Oryza sativa subsp. japonica OX=39947 GN=ALDP PE=1 SV=2 && PF00274:Fructose-bisphosphate aldolase class-I	FAR1
CRO_03G012360	216.233	118.837	269.33	46.8562	67.8817	216.988	143.715	102.005	26.3129	36.8026	187.817	61.9696	CRO_03G012360	Chr3	35965744	35969760	-	2672	protein_coding	- && sp|Q41709|FRI2_VIGUN Ferritin-2, chloroplastic OS=Vigna unguiculata OX=3917 GN=PFE2 PE=2 SV=2 && PF00210:Ferritin-like domain	B3
CRO_05G028190	7611.07	7752.57	10073.8	9294.46	8507.5	6813.68	4971.21	9113.54	3769.76	3701.01	2721.47	5602.17	CRO_05G028190	Chr5	65580119	65583303	-	2061	protein_coding	- && sp|Q7X999|RCA2_LARTR Ribulose bisphosphate carboxylase/oxygenase activase 2, chloroplastic OS=Larrea tridentata OX=66636 GN=RCA2 PE=2 SV=1 && PF00004:ATPase family associated with various cellular activities (AAA)|PF21228:Ribulose bisphosphate carboxylase/oxygenase activase, AAA, helical	Trihelix
CRO_05G024400	5.03205	6.28019	2.89388	4.07583	5.88434	5.47402	1.54593	4.5368	2.798	3.90634	1.34048	3.57292	CRO_05G024400	Chr5	57760746	57766050	+	2980	protein_coding	- && sp|Q8VZA1|LAC11_ARATH Laccase-11 OS=Arabidopsis thaliana OX=3702 GN=LAC11 PE=2 SV=1 && PF07731:Multicopper oxidase|PF07732:Multicopper oxidase|PF00394:Multicopper oxidase	bHLH
CRO_07G022880	0.267014	0.152303	0	0.321322	0	0.40266	0.0710935	0.0653502	0	0.33497	0.139868	0.0715545	CRO_07G022880	Chr7	57139588	57140067	+	480	protein_coding	- && - && -	-
CRO_02G029780	0.0511154	0	0.0729554	0.0830408	0.0100145	0.00924991	0.00816581	0.0225184	0.0338174	0.0384747	0.0240979	0.00821875	CRO_02G029780	Chr2	75174730	75179444	-	4179	protein_coding	- && sp|Q8VZ20|ASR3_ARATH Trihelix transcription factor ASR3 OS=Arabidopsis thaliana OX=3702 GN=ASR3 PE=1 SV=1 && PF13837:Myb/SANT-like DNA-binding domain	Trihelix
CRO_01G022280	143.005	129.615	208.9	133.387	195.621	238.838	85.686	127.985	104.688	149.557	66.3281	92.9581	CRO_01G022280	Chr1	51732894	51738075	+	3196	protein_coding	- && sp|P36859|NIA_PETHY Nitrate reductase [NADH] OS=Petunia hybrida OX=4102 GN=NIA PE=2 SV=1 && PF00970:Oxidoreductase FAD-binding domain|PF00173:Cytochrome b5-like Heme/Steroid binding domain|PF00175:Oxidoreductase NAD-binding domain|PF00174:Oxidoreductase molybdopterin binding domain|PF03404:Mo-co oxidoreductase dimerisation domain	C3H
CRO_04G028570	77.6573	48.0748	126.417	23.0014	16.9982	112.555	44.9476	48.3274	29.3129	32.0332	39.3766	48.1905	CRO_04G028570	Chr4	64756529	64760759	-	2595	protein_coding	- && sp|F4HWB6|PILS1_ARATH Protein PIN-LIKES 1 OS=Arabidopsis thaliana OX=3702 GN=PILS1 PE=2 SV=1 && PF14244:gag-polypeptide of LTR copia-type	FAR1
CRO_03G029350	0.285854	0.311276	0.0529859	0.257996	0.101826	0.446747	0.145301	0.228964	0.193416	0.136922	0	0.167135	CRO_03G029350	Chr3	69129812	69134860	-	1644	protein_coding	- && sp|Q9LMA1|FMO1_ARATH Probable flavin-containing monooxygenase 1 OS=Arabidopsis thaliana OX=3702 GN=FMO1 PE=2 SV=1 && PF00743:Flavin-binding monooxygenase-like	C2H2
CRO_S004230	0.133091	0.683227	0.271367	0.12012	0.260751	0.120422	0	0.19544	0.330194	0	0.104575	0.320992	CRO_S004230	scf_2	2916357	2917070	+	321	protein_coding	- && - && -	-
CRO_08G004680	474.705	312.683	451.457	354.278	1011.7	418.049	315.109	544.952	295.423	227.325	127.588	299.963	CRO_08G004680	Chr8	4280305	4284370	-	2154	protein_coding	- && sp|Q00775|SSG1_SOLTU Granule-bound starch synthase 1, chloroplastic/amyloplastic OS=Solanum tuberosum OX=4113 GN=WAXY PE=1 SV=1 && PF08323:Starch synthase catalytic domain|PF00534:Glycosyl transferases group 1	FAR1
CRO_02G025870	3.73748	1.52508	3.81028	1.2455	2.42203	3.48575	2.43421	1.43542	1.33144	1.082	1.35539	2.08018	CRO_02G025870	Chr2	71673714	71675465	+	743	protein_coding	- && sp|Q38879|TRXH2_ARATH Thioredoxin H2 OS=Arabidopsis thaliana OX=3702 GN=TRX2 PE=1 SV=2 && PF00085:Thioredoxin	bHLH
CRO_03G015370	10.846	7.0155	7.19434	12.883	58.7988	13.3144	6.30934	15.3087	14.9712	10.4122	13.8779	5.04474	CRO_03G015370	Chr3	44215908	44218144	-	2131	protein_coding	- && sp|Q9LVB9|OXS3_ARATH Protein OXIDATIVE STRESS 3 OS=Arabidopsis thaliana OX=3702 GN=OXS3 PE=1 SV=1 && -	-
CRO_08G004000	19.1768	20.841	25.0838	22.6334	11.0601	21.1501	10.665	12.8999	11.8238	9.92188	11.7541	14.9305	CRO_08G004000	Chr8	3702094	3704352	+	2259	protein_coding	- && sp|Q9SX78|CXE2_ARATH Probable carboxylesterase 2 OS=Arabidopsis thaliana OX=3702 GN=CXE2 PE=2 SV=1 && PF07859:alpha/beta hydrolase fold	NAC
CRO_04G033150	4.01662	1.32777	1.67517	2.14215	6.88565	3.46907	1.53125	2.27888	2.49127	1.7178	1.79318	1.90812	CRO_04G033150	Chr4	68652203	68656115	+	468	protein_coding	- && sp|B2KPR3|LAMT_CATRO Loganic acid O-methyltransferase OS=Catharanthus roseus OX=4058 GN=LAMT PE=1 SV=1 && -	MYB_related
CRO_04G031450	7.12037	2.901	7.25907	4.89633	5.97864	2.6077	3.79166	5.8504	0.701006	0.638039	5.72794	1.77182	CRO_04G031450	Chr4	67566296	67567339	-	252	protein_coding	- && - && -	-
CRO_05G002570	0.0517845	0	0.105586	0	0.152184	0.046855	0.082727	0.0633699	0.0285501	0.0259856	0.013563	0	CRO_05G002570	Chr5	2788766	2791458	+	2475	protein_coding	- && sp|Q9LY77|ACA12_ARATH Calcium-transporting ATPase 12, plasma membrane-type OS=Arabidopsis thaliana OX=3702 GN=ACA12 PE=2 SV=1 && PF00689:Cation transporting ATPase, C-terminus|PF00122:E1-E2 ATPase	MYB_related
CRO_08G017870	0.0573966	0.45834	0.0780195	0.103606	0.112451	0.346219	0.244513	0.0421426	0.110755	0.129608	0.0601315	0.107668	CRO_08G017870	Chr8	30437796	30442363	+	2233	protein_coding	- && sp|Q8VYE4|PTR12_ARATH Protein NRT1/ PTR FAMILY 4.5 OS=Arabidopsis thaliana OX=3702 GN=NPF4.5 PE=2 SV=1 && PF00854:POT family	ERF
CRO_03G019810	0.203855	0.274083	0.326584	2.75982	0.199695	0.1581	0.488495	0.299355	0.240836	0.679531	0.274588	0.3746	CRO_03G019810	Chr3	55151526	55153205	+	1467	protein_coding	- && sp|G5DAC6|XTH1_DIOKA Xyloglucan endotransglucosylase protein 1 OS=Diospyros kaki OX=35925 GN=XTH1 PE=1 SV=1 && PF06955:Xyloglucan endo-transglycosylase (XET) C-terminus|PF00722:Glycosyl hydrolases family 16	MYB_related
CRO_08G030570	0.418845	0.860062	1.11021	1.58771	0.328239	0.454769	0.200735	0.615061	0.554207	0.504426	0.921486	0.0673454	CRO_08G030570	Chr8	56761646	56762155	+	510	protein_coding	- && sp|A6MGW7|OLE_LILLO Oleosin OS=Lilium longiflorum OX=4690 PE=1 SV=1 && PF01277:Oleosin	ERF
CRO_04G032930	0.440435	0.376831	0	0	0	0.132836	0.117268	0.107794	0	0.110506	0	0.236056	CRO_04G032930	Chr4	68528942	68529232	-	291	protein_coding	- && - && -	-
CRO_07G014380	0.226044	0	0.115223	0.306021	0	0.511314	0.36111	0.165969	0	0.170144	0	0	CRO_07G014380	Chr7	22112490	22112867	-	378	protein_coding	- && - && -	-
CRO_06G011590	82.2965	30.2682	43.7072	47.8939	483.116	51.2692	126.442	58.2236	103.141	36.5576	84.5689	35.6718	CRO_06G011590	Chr6	25953714	25954074	-	285	protein_coding	- && - && -	-
CRO_02G013510	0.731221	0.18537	0.234683	0.109993	0.729564	0.281798	0.421829	0.258501	0.20157	0.183464	0.0744783	0.228611	CRO_02G013510	Chr2	42880938	42890307	-	3155	protein_coding	- && sp|Q15GI3|IGS1_PETHY Isoeugenol synthase 1 OS=Petunia hybrida OX=4102 GN=IGS1 PE=1 SV=1 && PF05368:NmrA-like family	bHLH
CRO_S002830	0	0	0	0.103652	0	0	0	0	0.0316583	0	0	0.0307761	CRO_S002830	scf_1	2843860	2845770	+	1116	protein_coding	- && - && -	-
CRO_08G016720	0.182834	0.243337	0.33137	0	0	0.294097	0.162268	0	0.117601	0.0458733	0.111735	0.195984	CRO_08G016720	Chr8	27434680	27440725	+	2103	protein_coding	- && sp|Q38873|CDPK7_ARATH Calcium-dependent protein kinase 7 OS=Arabidopsis thaliana OX=3702 GN=CPK7 PE=2 SV=1 && PF00069:Protein kinase domain|PF13499:EF-hand domain pair	C2H2
CRO_08G020010	11.4904	6.87127	9.08474	5.38387	21.4701	8.74861	7.73302	7.58399	5.97438	5.56655	5.57072	5.55238	CRO_08G020010	Chr8	36387128	36395330	+	3495	protein_coding	- && sp|Q9M9W7|PME22_ARATH Putative pectinesterase/pectinesterase inhibitor 22 OS=Arabidopsis thaliana OX=3702 GN=PME22 PE=3 SV=1 && PF04043:Plant invertase/pectin methylesterase inhibitor|PF01095:Pectinesterase	Trihelix
CRO_08G003810	0.213185	0.510716	0.825882	0.23089	0.334135	0.810143	0.749249	0.187833	0.387862	0.0641859	0.134006	0.239943	CRO_08G003810	Chr8	3616478	3617479	+	1002	protein_coding	- && - && -	-
CRO_06G030960	9.87222	7.33345	10.9617	8.08125	10.5516	9.33061	5.53212	12.699	3.84477	4.59388	2.48042	4.69126	CRO_06G030960	Chr6	66519871	66522299	+	2233	protein_coding	- && sp|W8JMV1|CYT24_CATRO Cytochrome P450 76T24 OS=Catharanthus roseus OX=4058 GN=CYP76T24 PE=2 SV=1 && PF00067:Cytochrome P450	MYB
CRO_04G006490	0	0.0199306	0	0	0	0.0421542	0	0	0	0	0	0.0374549	CRO_04G006490	Chr4	5362187	5370740	+	1834	protein_coding	- && sp|R4HZ96|D27_MEDTR Beta-carotene isomerase D27, chloroplastic OS=Medicago truncatula OX=3880 GN=D27 PE=1 SV=1 && PF13225:Beta-carotene isomerase D27-like, C-terminal	AP2
CRO_06G032330	0	0.0524428	0.0833178	0	0.0200146	0.129406	0.0489597	0.0750074	0	0	0.0481613	0	CRO_06G032330	Chr6	67637288	67643022	-	2091	protein_coding	- && sp|P92949|FRO2_ARATH Ferric reduction oxidase 2 OS=Arabidopsis thaliana OX=3702 GN=FRO2 PE=1 SV=2 && PF08022:FAD-binding domain|PF01794:Ferric reductase like transmembrane component|PF08030:Ferric reductase NAD binding domain	NAC
CRO_08G001500	159.183	20.9005	30.9913	8.38658	350.929	89.4131	62.3642	49.544	119.59	77.3329	55.6574	33.8501	CRO_08G001500	Chr8	1517757	1520732	-	2354	protein_coding	- && sp|P0DO85|10H_STRNX Strychnine-10-hydroxylase OS=Strychnos nux-vomica OX=28545 GN=10H PE=1 SV=1 && PF00067:Cytochrome P450	G2-like
CRO_05G032020	115.642	24.4081	75.7236	21.8541	366.907	124.056	68.5277	122.663	81.2203	58.9199	51.7194	56.9452	CRO_05G032020	Chr5	68828044	68829271	+	1228	protein_coding	- && sp|P17407|21KD_DAUCA 21 kDa protein OS=Daucus carota OX=4039 PE=2 SV=1 && PF04043:Plant invertase/pectin methylesterase inhibitor	-
CRO_06G001920	0.614708	0.0876562	0	0.462334	0.401443	0.185397	0	0.0752233	0.169452	0.154231	0	0.658919	CRO_06G001920	Chr6	1446159	1446708	-	417	protein_coding	- && sp|Q9SJZ3|PP169_ARATH Pentatricopeptide repeat-containing protein At2g22410, mitochondrial OS=Arabidopsis thaliana OX=3702 GN=PCMP-E28 PE=2 SV=1 && -	ARF
CRO_05G026450	0.0679209	0.0145281	0.017311	0.0613015	0.0499012	0.0614553	0.0542526	0	0.0702121	0.0127811	0	0.0273022	CRO_05G026450	Chr5	63295065	63300520	-	2516	protein_coding	- && - && PF05641:Agenet domain	HB-other
CRO_S002700	0.376076	0.439747	0.472862	0.282854	0.761364	0.589812	0.210277	0.358966	0.393946	0.339688	0.0393995	0.42328	CRO_S002700	scf_1	2655441	2664343	-	3408	protein_coding	- && sp|Q93ZJ9|MLN51_ARATH Protein MLN51 homolog OS=Arabidopsis thaliana OX=3702 GN=MLN51 PE=1 SV=1 && PF09405:CASC3/Barentsz eIF4AIII binding	-
CRO_08G007150	0.128218	0.0877615	0.209145	0.2083	0.376805	0.37124	0.307247	0.0753136	0.233276	0.0965101	0.0604473	0.0618478	CRO_08G007150	Chr8	8021365	8023644	+	1666	protein_coding	- && - && -	-
CRO_03G032310	0	0.106775	0	0	0	0	0.0332277	0	0	0.0313117	0	0	CRO_03G032310	Chr3	71578042	71580442	-	1027	protein_coding	- && sp|P40619|HMGL_IPONI HMG1/2-like protein OS=Ipomoea nil OX=35883 PE=2 SV=1 && PF00505:HMG (high mobility group) box	WOX
CRO_06G021090	0.712037	1.11689	0.241969	0.749751	0	0.214752	0	0.261401	0.0981409	0.625278	0.279737	0.572436	CRO_06G021090	Chr6	51740787	51741374	-	360	protein_coding	- && - && -	-
CRO_02G003870	0	0	0.00797846	0.00706331	0.0153326	0	0.0125023	0	0	0.00589067	0	0	CRO_02G003870	Chr2	4784519	4789977	+	5459	protein_coding	- && sp|A2XQD3|LERK2_ORYSI G-type lectin S-receptor-like serine/threonine-protein kinase LECRK2 OS=Oryza sativa subsp. indica OX=39946 GN=LECRK2 PE=2 SV=1 && PF00069:Protein kinase domain	S1Fa-like
CRO_02G001830	78.421	51.7379	86.9414	50.2904	61.6372	79.8481	40.0276	46.1247	43.3433	39.2504	28.0796	50.8083	CRO_02G001830	Chr2	2583378	2586909	+	3382	protein_coding	- && - && -	-
CRO_03G022790	0.218793	0.0394099	0.270014	0.114325	0.214329	0.208385	0.0919809	0.10146	0.0666617	0.0953447	0.280491	0.00925772	CRO_03G022790	Chr3	62714416	62718332	+	3710	protein_coding	- && sp|Q9ZTS2|FER_CAPAN Ferredoxin, chloroplastic OS=Capsicum annuum OX=4072 GN=AP1 PE=1 SV=1 && PF00111:2Fe-2S iron-sulfur cluster binding domain	WRKY
CRO_04G005100	0.0140165	0.0119923	0.028579	0.0379514	0	0.0887755	0.067175	0.0102914	0	0.0211005	0	0.0112684	CRO_04G005100	Chr4	3882835	3893464	+	3048	protein_coding	- && sp|Q9FNL7|PTR3_ARATH Protein NRT1/ PTR FAMILY 5.2 OS=Arabidopsis thaliana OX=3702 GN=NPF5.2 PE=2 SV=1 && PF00854:POT family	TALE
CRO_04G033560	0	0.0930093	0	0	0	0	0	0	0	0.0272749	0	0.0291316	CRO_04G033560	Chr4	68915583	68918023	-	1179	protein_coding	- && sp|A0A2R6S148|MYB1_ACTCC Transcription factor MYB1 OS=Actinidia chinensis var. chinensis OX=1590841 GN=MYB1 PE=2 SV=1 && PF00249:Myb-like DNA-binding domain	MYB
CRO_07G008030	0	0.264874	0	0.0558821	0.242611	0	0.0494564	0.045461	0.0512039	0	0.14595	0.049777	CRO_07G008030	Chr7	7240977	7244959	+	690	protein_coding	- && sp|Q9FJW4|NDUS4_ARATH NADH dehydrogenase [ubiquinone] iron-sulfur protein 4, mitochondrial OS=Arabidopsis thaliana OX=3702 GN=FRO1 PE=1 SV=1 && PF04800:NADH dehydrogenase ubiquinone Fe-S protein 4	GRF
CRO_02G004600	0.129265	0.58064	0.0988375	1.10834	0	0.0292401	0.67114	0.284733	0	0.0729739	0.152353	0	CRO_02G004600	Chr2	6176145	6177818	+	1322	protein_coding	- && sp|Q96518|PER16_ARATH Peroxidase 16 OS=Arabidopsis thaliana OX=3702 GN=PER16 PE=1 SV=2 && PF00141:Peroxidase	NAC
CRO_08G001390	0.0468703	0.0601525	0.0955664	0	0.229569	0.190838	0.0561573	0.154862	0.0581416	0.0352794	0.0736553	0	CRO_08G001390	Chr8	1376536	1378870	+	1823	protein_coding	- && sp|Q8VYE4|PTR12_ARATH Protein NRT1/ PTR FAMILY 4.5 OS=Arabidopsis thaliana OX=3702 GN=NPF4.5 PE=2 SV=1 && PF00854:POT family	ERF
CRO_07G020490	199.761	58.4175	94.8651	33.8048	160.522	219.577	52.356	89.9506	84.3742	75.327	65.4507	98.1767	CRO_07G020490	Chr7	48948968	48949282	+	219	protein_coding	- && sp|Q0DHE3|ZIP9_ORYSJ Zinc transporter 9 OS=Oryza sativa subsp. japonica OX=39947 GN=ZIP9 PE=3 SV=3 && -	-
CRO_05G003200	1.91821	1.77077	1.61249	1.67052	4.33504	1.88786	1.58595	1.80376	0.918404	1.40585	1.25601	1.04161	CRO_05G003200	Chr5	3153104	3155760	+	2539	protein_coding	- && sp|Q9LN71|RING1_ARATH E3 ubiquitin-protein ligase At1g12760 OS=Arabidopsis thaliana OX=3702 GN=At1g12760 PE=1 SV=1 && -	ARR-B
CRO_08G002300	0.0549129	0.0469828	0.22393	0	0.161377	0	0.0877247	0.120957	0	0	0.0431471	0.0441467	CRO_08G002300	Chr8	2322420	2323341	+	778	protein_coding	- && sp|Q58FS3|RAD_ANTMA Transcription factor RADIALIS OS=Antirrhinum majus OX=4151 GN=RAD PE=1 SV=1 && -	MYB_related
CRO_02G026100	0.0861335	0.0859773	0.219528	0.0518261	0.042188	0.194836	0.1032	0.0737825	0.0237438	0.0540275	0.124077	0.0346231	CRO_02G026100	Chr2	71798354	71803272	+	2976	protein_coding	- && sp|F4I4B6|EX84A_ARATH Exocyst complex component EXO84A OS=Arabidopsis thaliana OX=3702 GN=EXO84A PE=3 SV=1 && PF08700:Vps51/EXO84/COG1 N-terminal|PF16528:Exocyst component 84 C-terminal	NF-X1
CRO_01G014570	1.39943	0.90365	1.64204	0.977073	1.42261	0.955633	0.906904	0.620383	0.960786	0.377618	0.954355	0.615598	CRO_01G014570	Chr1	23261602	23263425	+	1618	protein_coding	- && - && -	-
CRO_06G006190	53.003	26.9747	45.2867	23.7512	75.1686	53.1253	28.9697	34.4294	27.3719	27.1702	26.7358	23.8885	CRO_06G006190	Chr6	5654505	5659571	+	2992	protein_coding	- && sp|Q9SXJ8|NHX1_ORYSJ Sodium/hydrogen exchanger 1 OS=Oryza sativa subsp. japonica OX=39947 GN=NHX1 PE=2 SV=1 && PF00999:Sodium/hydrogen exchanger, transmembrane	WRKY
CRO_01G010090	3.60869	2.26587	4.27237	1.65476	2.45173	3.71281	2.27809	2.41458	1.41997	2.0153	1.37201	1.42719	CRO_01G010090	Chr1	10152805	10155986	-	1468	protein_coding	- && sp|P43287|PIP22_ARATH Aquaporin PIP2-2 OS=Arabidopsis thaliana OX=3702 GN=PIP2-2 PE=1 SV=2 && PF00230:Major intrinsic protein	C3H
CRO_03G023880	0.028663	0.0613094	0.087664	0.0129348	0.0701953	0	0	0.031568	0.0592598	0.0107874	0.0225216	0.0345651	CRO_03G023880	Chr3	63884524	63888218	+	2981	protein_coding	- && sp|Q9SA65|CAP4_ARATH Putative clathrin assembly protein At1g03050 OS=Arabidopsis thaliana OX=3702 GN=At1g03050 PE=2 SV=1 && PF07651:ANTH domain	bZIP
CRO_01G023710	5.96331	3.92179	5.39893	2.00826	6.71351	7.97267	3.83905	3.13681	3.49627	2.47878	2.90227	3.6135	CRO_01G023710	Chr1	58335804	58336943	-	960	protein_coding	- && sp|F4IME2|MSL8_ARATH Mechanosensitive ion channel protein 8 OS=Arabidopsis thaliana OX=3702 GN=MSL8 PE=2 SV=2 && -	-
CRO_06G015540	0.152891	0.224249	0.0890683	0.473112	0.0427919	0.0592874	0.174463	0.128295	0.126439	0.0822013	0	0.122916	CRO_06G015540	Chr6	38810798	38812753	+	1956	protein_coding	- && sp|Q9SKY9|OFP16_ARATH Transcription repressor OFP16 OS=Arabidopsis thaliana OX=3702 GN=OFP16 PE=2 SV=1 && PF04844:Transcriptional repressor, ovate	-
CRO_08G000100	0.181411	0.194016	0.369889	0.368395	0.355418	0.697602	0.108678	0.166497	0.300048	0.273097	0.0712705	0.40107	CRO_08G000100	Chr8	41211	42649	-	942	protein_coding	- && sp|O82616|SCRK5_ARATH Probable fructokinase-5 OS=Arabidopsis thaliana OX=3702 GN=At4g10260 PE=2 SV=1 && PF00294:pfkB family carbohydrate kinase	MIKC_MADS
CRO_03G015780	535.267	307.327	575.861	318.518	1040.5	480.331	344.617	483.748	349.178	298.268	202.399	307.688	CRO_03G015780	Chr3	45087541	45090468	+	1155	protein_coding	- && - && PF04117:Mpv17 / PMP22 family	-
CRO_02G027330	80.092	32.8891	89.8868	54.2368	100.384	60.1844	52.8586	99.6777	15.6936	29.8497	23.2456	33.2899	CRO_02G027330	Chr2	72844622	72845605	+	878	protein_coding	- && - && PF09713:Plant protein 1589 of unknown function (A_thal_3526)	-
CRO_02G003830	3.10462	2.82951	5.29809	2.13199	3.57018	4.15255	3.39632	1.98219	2.06514	1.93045	1.9091	1.57352	CRO_02G003830	Chr2	4757285	4757917	-	633	protein_coding	- && sp|Q39202|RLK1_ARATH G-type lectin S-receptor-like serine/threonine-protein kinase RLK1 OS=Arabidopsis thaliana OX=3702 GN=RLK1 PE=2 SV=2 && PF00069:Protein kinase domain	S1Fa-like
CRO_08G004010	10.5491	7.50735	10.5871	9.13543	6.1488	8.44471	6.16873	5.67039	4.4571	5.21935	4.31225	6.12947	CRO_08G004010	Chr8	3705578	3706877	+	1300	protein_coding	- && sp|Q9SX78|CXE2_ARATH Probable carboxylesterase 2 OS=Arabidopsis thaliana OX=3702 GN=CXE2 PE=2 SV=1 && PF07859:alpha/beta hydrolase fold	NAC
CRO_06G033180	0.233934	0.325246	0.193774	0.475055	0.0716127	0.238123	0.315322	0.128822	0.0967302	0.121057	0.241251	0.035263	CRO_06G033180	Chr6	68455864	68462262	+	2922	protein_coding	- && sp|Q9T0A0|LACS4_ARATH Long chain acyl-CoA synthetase 4 OS=Arabidopsis thaliana OX=3702 GN=LACS4 PE=2 SV=1 && PF00501:AMP-binding enzyme	WRKY
CRO_06G030080	0.0928744	0.158925	0.189367	0.391175	0.0303264	0.420167	0.346195	0	0.025602	0.116511	0.170275	0.124443	CRO_06G030080	Chr6	65855574	65856953	+	1380	protein_coding	- && sp|Q8GWW6|4MMP_ARATH Metalloendoproteinase 4-MMP OS=Arabidopsis thaliana OX=3702 GN=4MMP PE=1 SV=1 && PF01471:Putative peptidoglycan binding domain|PF00413:Matrixin	SBP
CRO_01G007780	0.115831	0.247759	0.0196812	0	0.0378224	0.0524022	0	0.0708724	0.143686	0.0435931	0	0.0310403	CRO_01G007780	Chr1	6748885	6751097	-	2213	protein_coding	- && sp|Q9XE58|SCL14_ARATH Scarecrow-like protein 14 OS=Arabidopsis thaliana OX=3702 GN=SCL14 PE=1 SV=2 && PF03514:GRAS domain family	GRAS
CRO_02G029620	26.9581	15.5524	14.7101	13.2545	12.5753	12.6838	10.2949	15.3824	5.69028	7.26628	10.8936	8.95807	CRO_02G029620	Chr2	74942954	74943880	+	832	protein_coding	- && - && -	-
CRO_02G001440	1.80263	2.31346	1.83774	2.44042	2.64876	3.42516	1.58386	1.98532	1.34167	1.76389	0.283278	1.88397	CRO_02G001440	Chr2	2256105	2256781	-	237	protein_coding	- && - && -	-
CRO_03G004140	0.445023	0.309365	0.255202	0.0502066	0.108986	1.35898	0.155517	0.183798	0.483037	0.14655	0.218544	0.357772	CRO_03G004140	Chr3	5362489	5364024	+	1536	protein_coding	- && sp|A0A1B1WAJ0|RAD1_LOTJA GRAS family protein RAD1 OS=Lotus japonicus OX=34305 GN=RAD1 PE=1 SV=1 && PF03514:GRAS domain family	GRAS
CRO_03G026280	0.126491	0.297616	0.161193	0.34249	0.0309774	0.228899	0.126295	0.0696553	0.130758	0.0952099	0.0248471	0.27965	CRO_03G026280	Chr3	66768074	66769731	-	1351	protein_coding	- && sp|Q7XHI9|BH084_ARATH Transcription factor bHLH84 OS=Arabidopsis thaliana OX=3702 GN=BHLH84 PE=1 SV=1 && -	bHLH
CRO_01G006710	2.02711	2.1925	1.67667	3.4865	0.0374668	1.28044	1.28312	0.758227	0.6326	0.892455	1.47256	1.50668	CRO_01G006710	Chr1	5584230	5586219	-	1117	protein_coding	- && sp|Q6RYA0|SABP2_TOBAC Salicylic acid-binding protein 2 OS=Nicotiana tabacum OX=4097 GN=SABP2 PE=1 SV=1 && PF12697:Alpha/beta hydrolase family	NF-YB
CRO_01G020800	42.823	15.9487	74.6794	24.5084	20.6785	43.3505	29.7788	24.2289	14.3739	11.7935	25.4534	30.2554	CRO_01G020800	Chr1	46914149	46916405	-	848	protein_coding	- && sp|Q8GWK5|GASA9_ARATH Gibberellin-regulated protein 9 OS=Arabidopsis thaliana OX=3702 GN=GASA9 PE=3 SV=1 && PF02704:Gibberellin regulated protein	-
CRO_04G035380	1.29461	0.615364	1.17318	0.908789	1.2682	1.82214	0.459595	1.79548	1.07063	0.433093	0	0.578218	CRO_04G035380	Chr4	70949641	70949937	-	297	protein_coding	- && - && -	-
CRO_03G020540	1.21421	1.00039	1.10032	1.05529	2.86345	0.773107	0.862103	1.08963	0.780995	0.778542	0.777374	0.614615	CRO_03G020540	Chr3	56900087	56901446	+	950	protein_coding	- && - && -	-
CRO_04G002070	0.764503	0.500194	0.489032	0.270587	0.969169	1.11219	0.49092	0.253146	0.396696	0.338496	0.541806	0.494102	CRO_04G002070	Chr4	1860241	1863942	-	2850	protein_coding	- && sp|Q9SIT5|CHX15_ARATH Cation/H(+) antiporter 15 OS=Arabidopsis thaliana OX=3702 GN=CHX15 PE=2 SV=1 && PF23256:Plant cation/H(+) antiporter domain|PF23259:Plant cation/H(+) antiporter, C-terminal domain|PF00999:Sodium/hydrogen exchanger, transmembrane	HSF
CRO_06G013060	0.792988	0	0.909489	0.26839	0.679706	0.538126	0.316704	0.291119	0.409869	0	0.856735	0.0796894	CRO_06G013060	Chr6	31566480	31566910	+	431	protein_coding	- && - && -	-
CRO_05G017610	0.442115	0.796354	0.450726	0.567039	0.615448	0.505299	0.260212	0.444211	0.250163	0.613018	0.0731338	0.430262	CRO_05G017610	Chr5	35268226	35270169	-	1836	protein_coding	- && sp|Q9SXY1|FAS2_ARATH Chromatin assembly factor 1 subunit FAS2 OS=Arabidopsis thaliana OX=3702 GN=FAS2 PE=1 SV=1 && -	-
CRO_06G000680	0	0.628804	0.912134	0.374916	0.125207	0.925185	0.944369	0.258077	0.211403	0	0.225965	0.179823	CRO_06G000680	Chr6	643175	647848	-	1337	protein_coding	- && sp|P27061|PPA1_SOLLC Acid phosphatase 1 OS=Solanum lycopersicum OX=4081 GN=APS1 PE=2 SV=1 && PF03767:HAD superfamily, subfamily IIIB (Acid phosphatase)	MYB
CRO_02G023830	6.84085	5.00333	7.96398	5.63641	6.63641	6.14972	3.84258	4.11544	4.85432	3.52134	2.32343	4.80775	CRO_02G023830	Chr2	69946958	69949435	-	1936	protein_coding	- && - && -	-
CRO_04G016940	0.0699676	0.0718362	0.0713305	0.0126298	0.27416	0.139276	0.0335325	0.0821962	0.0347174	0.0526648	0.0879618	0.10125	CRO_04G016940	Chr4	40608173	40612324	-	3053	protein_coding	- && sp|Q9LFG8|AB20G_ARATH ABC transporter G family member 20 OS=Arabidopsis thaliana OX=3702 GN=ABCG20 PE=2 SV=1 && PF01061:ABC-2 type transporter|PF00005:ABC transporter	Nin-like
CRO_08G022790	59.7415	24.8867	54.8035	23.4043	61.2727	52.9714	25.3546	29.1389	30.0212	22.9343	33.3632	29.2546	CRO_08G022790	Chr8	41684757	41690344	+	3926	protein_coding	- && sp|Q940M4|OCT7_ARATH Organic cation/carnitine transporter 7 OS=Arabidopsis thaliana OX=3702 GN=OCT7 PE=2 SV=1 && PF07690:Major Facilitator Superfamily	-
CRO_S004570	5.54094	0.221531	3.41836	0.128529	0.139502	8.10591	0.217158	4.24895	0.910033	4.99898	0.1831	0.218566	CRO_S004570	scf_7	243655	255394	+	3300	protein_coding	- && sp|Q8RXK8|SYIM_ARATH Isoleucine--tRNA ligase, chloroplastic/mitochondrial OS=Arabidopsis thaliana OX=3702 GN=OVA2 PE=2 SV=1 && PF08264:Anticodon-binding domain of tRNA ligase|PF00133:tRNA synthetases class I (I, L, M and V)	GeBP
CRO_03G016700	4.17241	5.4402	5.2713	7.17118	1.14404	3.52234	2.48761	2.88763	2.86443	2.79497	1.94509	3.42659	CRO_03G016700	Chr3	47384100	47390340	+	4280	protein_coding	- && sp|Q81ZZ9|PRMA_NITEU Ribosomal protein L11 methyltransferase OS=Nitrosomonas europaea (strain ATCC 19718 / CIP 103999 / KCTC 2705 / NBRC 14298) OX=228410 GN=prmA PE=3 SV=1 && PF06325:Ribosomal protein L11 methyltransferase (PrmA)	-
CRO_04G026860	0	0.129619	0.154448	0	0.148406	0.137076	0	0	0	0.228065	0	0.121795	CRO_04G026860	Chr4	62259684	62260610	+	282	protein_coding	- && - && -	FAR1
CRO_06G024310	3.08835	1.61478	1.57426	1.54854	2.35304	2.17339	2.19276	0.503905	1.13512	1.4206	0.404439	1.93111	CRO_06G024310	Chr6	58319667	58320015	+	249	protein_coding	- && - && -	-
CRO_04G005530	2.26557	0.307682	1.66812	0.486851	1.779	1.41541	0.718117	0.897741	0.520444	0.581969	0.791175	1.35881	CRO_04G005530	Chr4	4187063	4190082	-	2376	protein_coding	- && sp|Q96303|PHT14_ARATH Inorganic phosphate transporter 1-4 OS=Arabidopsis thaliana OX=3702 GN=PHT1-4 PE=1 SV=1 && PF00083:Sugar (and other) transporter	WRKY
CRO_03G020290	0.41865	0.938122	0.243888	3.04079	0.195289	0.144304	0.780271	0.556224	0.362704	0.615233	0.29762	0.44876	CRO_03G020290	Chr3	56381969	56385674	-	2143	protein_coding	- && sp|H2DH21|C7A29_PANGI Cytochrome P450 CYP72A219 OS=Panax ginseng OX=4054 PE=2 SV=1 && PF00067:Cytochrome P450	bHLH
CRO_03G015940	0.0704987	0.211113	0.107808	0.0636281	0.0345301	0.223257	0.0563117	0.103525	0	0	0.276967	0	CRO_03G015940	Chr3	45580426	45584959	+	1212	protein_coding	- && - && -	-
CRO_07G006450	0.328317	0.210678	0.083678	0.40744	0.241213	0.779791	0.0655618	0.120531	0.237574	0.0926719	0.61268	0.131974	CRO_07G006450	Chr7	5786290	5787330	-	1041	protein_coding	- && - && PF14009:PADRE domain	-
CRO_05G001310	0.0966254	0.0354307	0.05629	0.0996669	0.13522	0.0624481	0.0771807	0.0101351	0.102739	0.0207801	0.0433841	0.0443892	CRO_05G001310	Chr5	1683696	1687872	+	3095	protein_coding	- && sp|O81832|Y4729_ARATH G-type lectin S-receptor-like serine/threonine-protein kinase At4g27290 OS=Arabidopsis thaliana OX=3702 GN=At4g27290 PE=3 SV=4 && PF01453:D-mannose binding lectin|PF07714:Protein tyrosine and serine/threonine kinase|PF08276:PAN-like domain|PF00954:S-locus glycoprotein domain	MYB_related
CRO_04G027400	0	0	0.241969	0	0	0	0.0758331	0.0348535	0	0	0	0.0381624	CRO_04G027400	Chr4	63241852	63243604	+	900	protein_coding	- && sp|Q9LJW5|MIF2_ARATH Mini zinc finger protein 2 OS=Arabidopsis thaliana OX=3702 GN=MIF2 PE=1 SV=1 && -	ZF-HD
CRO_08G003320	624.975	273.979	624.412	149.678	950.576	570.225	334.165	366.151	296.564	201.859	453.631	312.758	CRO_08G003320	Chr8	3227437	3228781	+	660	protein_coding	- && sp|Q93X17|SNAK2_SOLTU Snakin-2 OS=Solanum tuberosum OX=4113 GN=SN2 PE=1 SV=1 && PF02704:Gibberellin regulated protein	-
CRO_01G023030	9.45965	1.59568	4.66514	1.00648	7.47733	7.15003	6.23524	3.02105	2.97338	2.43132	3.1121	1.53027	CRO_01G023030	Chr1	55511707	55520902	-	2222	protein_coding	- && sp|F4HZQ7|WTR5_ARATH WAT1-related protein At1g21890 OS=Arabidopsis thaliana OX=3702 GN=At1g21890 PE=2 SV=1 && -	ERF
CRO_06G030310	0.388113	0.561955	0.426109	0.673631	0.409439	0.351167	0.190775	0.438408	0.419722	0.134831	0.23458	0.312019	CRO_06G030310	Chr6	66040552	66048499	-	1431	protein_coding	- && - && -	NF-YC
CRO_04G019710	0.24553	0.105036	0	0	1.56338	1.11079	0.68642	0	0.4061	0.184811	0.289383	0.296087	CRO_04G019710	Chr4	48054901	48055248	-	348	protein_coding	- && sp|P0DO21|GIP2_NICBE Probable aspartic proteinase GIP2 OS=Nicotiana benthamiana OX=4100 GN=GIP2 PE=1 SV=1 && -	FAR1
CRO_03G026470	0.019973	0	0.020362	0.0180265	0.0391309	0	0	0.0439945	0	0	0	0.0160571	CRO_03G026470	Chr3	66983197	66986117	+	2139	protein_coding	- && sp|Q6PQJ9|5BPOR_DIGLA 3-oxo-Delta(4,5)-steroid 5-beta-reductase OS=Digitalis lanata OX=49450 PE=1 SV=1 && -	-
CRO_04G035440	0	0.0234162	0	0	0.0536201	0.272395	0	0.0200949	0.0679001	0.0618011	0.0215044	0.0440053	CRO_04G035440	Chr4	70973058	70975568	+	1561	protein_coding	- && sp|F4JFU8|OBL1_ARATH Triacylglycerol lipase OBL1 OS=Arabidopsis thaliana OX=3702 GN=OBL1 PE=1 SV=1 && PF01764:Lipase (class 3)	C2H2
CRO_08G029680	0.166019	0	0.0282088	0.0249732	0	0	0.0442032	0	0.0686477	0	0	0.0222449	CRO_08G029680	Chr8	56154293	56155836	+	1544	protein_coding	- && sp|Q9C9D0|SOT16_ARATH Cytosolic sulfotransferase 16 OS=Arabidopsis thaliana OX=3702 GN=SOT16 PE=1 SV=1 && PF00685:Sulfotransferase domain	ERF
CRO_02G011020	2.31734	2.44023	3.02882	2.62778	0.291032	1.50536	1.28146	1.2652	1.13019	1.11812	1.58738	1.14646	CRO_02G011020	Chr2	32722073	32723480	-	719	protein_coding	- && - && -	-
CRO_05G030300	4.09514	3.03027	3.15939	1.86467	7.73402	4.43969	2.23963	2.43794	3.44764	2.9158	1.88424	2.07619	CRO_05G030300	Chr5	67690562	67696214	-	1158	protein_coding	- && sp|Q9LYL9|Y3623_ARATH BTB/POZ domain-containing protein At3g56230 OS=Arabidopsis thaliana OX=3702 GN=At3g56230 PE=2 SV=1 && PF00651:BTB/POZ domain|PF04588:Hypoxia induced protein conserved region	Trihelix
CRO_01G009250	4.58999	0.75522	3.65953	3.16011	11.5867	2.60897	1.50413	5.37924	1.92226	2.14824	2.77425	2.53102	CRO_01G009250	Chr1	8612886	8618329	+	1452	protein_coding	- && sp|Q40316|VESTR_MEDSA Vestitone reductase OS=Medicago sativa OX=3879 PE=1 SV=1 && PF01370:NAD dependent epimerase/dehydratase family	GeBP
CRO_01G002860	462.042	483.988	764.687	639.591	365.59	437.58	347.626	593.533	158.946	268.603	227.748	350.868	CRO_01G002860	Chr1	2857615	2868153	+	4206	protein_coding	- && sp|F4J117|LSF1_ARATH Phosphoglucan phosphatase LSF1, chloroplastic OS=Arabidopsis thaliana OX=3702 GN=LSF1 PE=1 SV=1 && PF00782:Dual specificity phosphatase, catalytic domain	MYB_related
CRO_07G006840	21.3611	13.4149	24.9124	11.9659	10.2235	26.209	10.9253	10.0355	11.7634	9.45021	10.7701	13.8687	CRO_07G006840	Chr7	6079073	6084004	+	4376	protein_coding	- && sp|O82485|OPT7_ARATH Oligopeptide transporter 7 OS=Arabidopsis thaliana OX=3702 GN=OPT7 PE=2 SV=1 && PF03169:OPT oligopeptide transporter protein	M-type_MADS
CRO_02G024600	1.41307	1.20018	0.788648	1.05194	2.40473	1.22256	1.52417	0.946648	0.409434	0.768604	0.575412	0.771171	CRO_02G024600	Chr2	70537681	70542261	-	4142	protein_coding	- && sp|Q9C793|AGO7_ARATH Protein argonaute 7 OS=Arabidopsis thaliana OX=3702 GN=AGO7 PE=2 SV=1 && PF02171:Piwi domain|PF08699:Argonaute linker 1 domain|PF02170:PAZ domain|PF16486:N-terminal domain of argonaute	GATA
CRO_01G012880	0.248157	0.167621	0.106523	0.188608	0.255888	0.0945408	0.208651	0.0479488	0.0972108	0.167127	0.0513122	0.0840016	CRO_01G012880	Chr1	16753321	16759114	-	3271	protein_coding	- && sp|Q9SWB4|PARP3_SOYBN Protein ADP-ribosyltransferase PARP3 OS=Glycine max OX=3847 GN=PARP3 PE=2 SV=1 && PF21728:PADR1, N-terminal helical domain|PF00533:BRCA1 C Terminus (BRCT) domain|PF00644:Poly(ADP-ribose) polymerase catalytic domain|PF08063:PADR1 domain, zinc ribbon fold|PF02877:Poly(ADP-ribose) polymerase, regulatory domain	bZIP
CRO_04G029780	2.31826	1.88903	2.13833	2.19196	4.21749	2.99654	1.49903	2.18847	1.82588	0.997121	2.34198	0.887497	CRO_04G029780	Chr4	66169079	66170423	-	387	protein_coding	- && - && -	-
CRO_06G018060	5.79954	2.28616	6.25301	3.57633	4.00063	3.86004	2.25559	3.41103	1.85819	2.13695	3.00613	3.27106	CRO_06G018060	Chr6	45464500	45467515	+	2814	protein_coding	- && sp|O04161|AMT12_SOLLC Ammonium transporter 1 member 2 OS=Solanum lycopersicum OX=4081 GN=AMT1-2 PE=2 SV=1 && PF00909:Ammonium Transporter Family	NAC
CRO_03G000760	9.53726	6.42096	8.32833	9.77195	33.2353	7.35619	5.93205	11.0205	6.94977	7.82599	10.35	4.08509	CRO_03G000760	Chr3	882755	883847	+	1093	protein_coding	- && sp|Q9SKN0|S404_ARATH Protein S40-4 OS=Arabidopsis thaliana OX=3702 GN=S40-4 PE=2 SV=1 && PF04520:Senescence regulator	-
CRO_01G004490	8.8166	8.46508	10.2311	15.5309	5.41529	6.07918	5.88751	9.01287	4.8061	5.05723	3.00712	5.97126	CRO_01G004490	Chr1	3895420	3897563	+	1507	protein_coding	- && - && PF09366:Protein of unknown function (DUF1997)	-
CRO_04G011590	0.0352785	0.0301839	0	0.0318403	0.0345586	0	0	0.0259027	0.0291748	0.0265542	0	0	CRO_04G011590	Chr4	12985475	12987872	+	1211	protein_coding	- && - && -	-
CRO_01G001310	0.0555195	0	0	0	0.0543866	0.100469	0.0665203	0.0407643	0.0229569	0	0	0	CRO_01G001310	Chr1	1298343	1302719	+	1539	protein_coding	- && sp|A0A1D6F9Y9|C92C6_MAIZE Trimethyltridecatetraene synthase OS=Zea mays OX=4577 GN=CYP92C6 PE=1 SV=1 && PF00067:Cytochrome P450	MYB
CRO_03G016040	25.5039	14.3774	16.6563	9.25407	25.7697	25.864	10.7545	9.98076	18.5647	10.0564	14.7498	8.61776	CRO_03G016040	Chr3	45795713	45798835	-	1650	protein_coding	- && sp|F4IEM5|GCR2_ARATH LanC-like protein GCR2 OS=Arabidopsis thaliana OX=3702 GN=GCR2 PE=1 SV=1 && PF05147:Lanthionine synthetase C-like protein	-
CRO_04G002060	0	0.0250704	0	0	0.057408	0.0265126	0.0234053	0	0	0.0441113	0	0	CRO_04G002060	Chr4	1855714	1859091	-	2916	protein_coding	- && sp|Q9LMJ1|CHX14_ARATH Cation/H(+) antiporter 14 OS=Arabidopsis thaliana OX=3702 GN=CHX14 PE=2 SV=1 && PF23256:Plant cation/H(+) antiporter domain|PF00999:Sodium/hydrogen exchanger, transmembrane|PF23259:Plant cation/H(+) antiporter, C-terminal domain	HSF
CRO_04G016380	0.436436	0.16596	1.28537	0.744037	0.332524	0.307137	0.968357	0.0712102	0.160412	0.401508	0.152411	0.272898	CRO_04G016380	Chr4	37980670	37982733	+	881	protein_coding	- && - && -	-
CRO_08G017680	9.05305	8.9641	10.6812	6.79366	6.17793	9.47977	4.06249	7.31923	6.72966	4.9767	2.63752	5.96969	CRO_08G017680	Chr8	30145220	30145639	+	420	protein_coding	- && - && -	-
CRO_06G026300	0.146924	0.0139674	0.0832144	0	0.0959506	0.132938	0.0130397	0.0479451	0.0675023	0.061439	0.0769624	0.0262485	CRO_06G026300	Chr6	61865451	61869843	-	2617	protein_coding	- && sp|P80728|MAVI_CUCPE Mavicyanin OS=Cucurbita pepo OX=3663 PE=1 SV=1 && PF02298:Plastocyanin-like domain	-
CRO_04G029290	36.9309	21.8834	34.1508	19.0648	33.4011	36.553	24.3388	19.2965	16.8137	16.7344	14.6749	21.0011	CRO_04G029290	Chr4	65752820	65768235	-	2427	protein_coding	- && sp|Q9SII6|PIX13_ARATH Probable serine/threonine-protein kinase PIX13 OS=Arabidopsis thaliana OX=3702 GN=PIX13 PE=1 SV=2 && PF07714:Protein tyrosine and serine/threonine kinase|PF01255:Putative undecaprenyl diphosphate synthase	Whirly
CRO_05G009770	5.05376	2.57546	4.61727	1.09669	1.00095	5.5222	3.11028	1.11522	1.91841	1.78766	2.1699	2.22018	CRO_05G009770	Chr5	14855781	14861625	+	1547	protein_coding	- && sp|A0A1C7AAN2|TPS10_TRIWF (-)-kolavenyl diphosphate synthase TPS10, chloroplastic OS=Tripterygium wilfordii OX=458696 GN=TPS10 PE=1 SV=1 && -	bHLH
CRO_08G008340	15.6391	6.82988	11.0572	5.1357	7.89079	13.06	6.92631	8.11646	4.5559	5.76987	5.36098	6.26462	CRO_08G008340	Chr8	10229210	10234512	+	4715	protein_coding	- && sp|Q9LVD9|DTX40_ARATH Protein DETOXIFICATION 40 OS=Arabidopsis thaliana OX=3702 GN=DTX40 PE=1 SV=1 && PF01554:MatE	MYB_related
CRO_08G012320	5.13342	3.32297	5.30227	2.04224	6.18659	6.631	3.8576	2.23172	3.26774	2.00823	2.7067	3.69255	CRO_08G012320	Chr8	16699679	16700943	-	1265	protein_coding	- && - && PF04398:Protein of unknown function, DUF538	-
CRO_02G000740	4.02216	1.19993	1.36234	1.14637	17.8341	2.98086	2.6315	2.23433	3.87336	3.29638	3.71134	1.97844	CRO_02G000740	Chr2	1156437	1161625	-	3229	protein_coding	- && - && PF12906:RING-variant domain|PF12428:Protein of unknown function (DUF3675)	C2H2
CRO_02G014430	3.89106	3.12532	3.72398	3.72686	3.42271	3.30511	2.22002	2.2739	2.62682	1.43452	2.30861	2.29826	CRO_02G014430	Chr2	45757914	45761564	-	538	protein_coding	- && sp|Q9ZU50|BAT1_ARATH Amino-acid permease BAT1 OS=Arabidopsis thaliana OX=3702 GN=BAT1 PE=2 SV=2 && -	-
CRO_08G013170	51.6202	53.4589	65.9784	62.0101	23.0562	47.0617	32.5441	26.9535	28.4595	26.6536	31.3012	42.374	CRO_08G013170	Chr8	17796171	17799089	-	2828	protein_coding	- && - && -	G2-like
CRO_08G020120	8.46673	10.1312	15.022	10.6871	2.07349	11.5744	8.51897	5.92375	4.20282	4.7874	7.11863	5.44211	CRO_08G020120	Chr8	36627636	36632147	+	4178	protein_coding	- && sp|Q84WN3|SWT17_ARATH Bidirectional sugar transporter SWEET17 OS=Arabidopsis thaliana OX=3702 GN=SWEET17 PE=1 SV=2 && PF03083:Sugar efflux transporter for intercellular exchange	DBB
CRO_01G002700	79.5137	66.1638	87.8155	66.0409	77.0612	70.6436	48.2752	46.5243	50.8304	50.3615	27.113	54.7392	CRO_01G002700	Chr1	2738640	2741510	+	1664	protein_coding	- && sp|Q8H0T6|PPT2_ARATH Phosphoenolpyruvate/phosphate translocator 2, chloroplastic OS=Arabidopsis thaliana OX=3702 GN=PPT2 PE=2 SV=1 && PF03151:Triose-phosphate Transporter family	HB-other
CRO_02G007180	0.431538	0.492292	0.293296	0.259654	0.140911	0.390458	0.229797	0	0.237917	0.433093	0	0.346931	CRO_02G007180	Chr2	14136978	14137274	-	297	protein_coding	- && - && -	-
CRO_02G028270	4.20411	1.43879	3.30944	0.950998	7.02721	4.55505	2.75448	2.5554	2.01563	1.79452	2.22451	2.0108	CRO_02G028270	Chr2	73624249	73629507	-	4014	protein_coding	- && sp|Q5N6V8|ORR26_ORYSJ Two-component response regulator ORR26 OS=Oryza sativa subsp. japonica OX=39947 GN=RR26 PE=3 SV=2 && PF00072:Response regulator receiver domain	ARR-B
CRO_02G009730	0.158819	0	0.269854	0.0477802	0	0.0479001	0	0.0777401	0.0437803	0.0796955	0.12479	0	CRO_02G009730	Chr2	27729268	27732043	-	807	protein_coding	- && sp|Q9SRV3|LBD20_ARATH LOB domain-containing protein 20 OS=Arabidopsis thaliana OX=3702 GN=LBD20 PE=2 SV=1 && PF03195:Lateral organ boundaries (LOB) domain	LBD
CRO_06G011730	11.9904	1.98281	8.42326	2.18256	16.1874	8.9345	6.88132	4.99374	5.45793	2.19943	5.30444	6.07538	CRO_06G011730	Chr6	26208909	26210458	-	848	protein_coding	- && sp|P92918|ALL2_APIGR Major allergen Api g 1, isoallergen 2 OS=Apium graveolens OX=4045 PE=1 SV=1 && PF00407:Pathogenesis-related protein Bet v 1 family	-
CRO_04G032960	2.32529	1.39939	1.92861	1.17383	4.34334	2.4962	1.82587	1.63496	1.58076	1.26077	0.758696	1.44165	CRO_04G032960	Chr4	68546116	68548976	-	2168	protein_coding	- && sp|Q9LF06|POQ_ARATH Protein PAL OF QUIRKY OS=Arabidopsis thaliana OX=3702 GN=POQ PE=1 SV=1 && PF00564:PB1 domain	MYB
CRO_01G017620	0.914543	0.111782	0.599372	1.1202	0.191975	1.06391	0.469609	0.527598	0	0.14751	0.821246	0.52517	CRO_01G017620	Chr1	33100231	33102393	+	654	protein_coding	- && sp|Q9SS03|DIR21_ARATH Dirigent protein 21 OS=Arabidopsis thaliana OX=3702 GN=DIR21 PE=3 SV=1 && PF03018:Dirigent-like protein	B3
CRO_06G021030	0.457272	0.558909	0.399582	0.235833	0.255966	0.591061	0.365251	0.0959269	0.378157	0.14751	0.359295	0.210068	CRO_06G021030	Chr6	51703296	51706711	-	654	protein_coding	- && - && -	-
CRO_03G031170	0.0633861	0.0542324	0	0	0	0.114704	0.0506304	0.0465402	0	0.0477109	0	0	CRO_03G031170	Chr3	70402654	70403327	-	674	protein_coding	- && - && PF12609:Wound-induced protein	Nin-like
CRO_07G012510	1.62498	1.16281	1.08434	0.693309	0.868267	1.47029	0.99118	0.629098	0.586402	0.711638	0.603581	0.783833	CRO_07G012510	Chr7	16301503	16303152	+	1446	protein_coding	- && sp|Q05196|PABP5_ARATH Polyadenylate-binding protein 5 OS=Arabidopsis thaliana OX=3702 GN=PAB5 PE=1 SV=3 && PF00076:RNA recognition motif	AP2
CRO_08G027270	0.555945	0.109768	0.174392	0.231583	0.377031	0.0386941	0.102477	0.156998	0	0.225325	0.134408	0.309425	CRO_08G027270	Chr8	53562886	53564057	-	999	protein_coding	- && sp|O80982|HSFA2_ARATH Heat stress transcription factor A-2 OS=Arabidopsis thaliana OX=3702 GN=HSFA2 PE=1 SV=1 && PF00447:HSF-type DNA-binding	HSF
CRO_03G005980	17.0095	6.52241	15.2359	4.52956	21.4698	18.7385	11.2904	11.7893	7.80165	5.97717	9.00981	6.26913	CRO_03G005980	Chr3	8339974	8343293	-	2690	protein_coding	- && sp|Q9SQQ9|PHL9_ARATH Myb-related protein 2 OS=Arabidopsis thaliana OX=3702 GN=MYR2 PE=1 SV=1 && PF14379:MYB-CC type transfactor, LHEQLE motif	G2-like
CRO_01G002630	2.02085	1.31488	1.21516	1.09216	2.78568	1.59855	1.03907	1.33273	0.980714	0.947272	1.15524	0.807458	CRO_01G002630	Chr1	2682499	2700975	+	7061	protein_coding	- && sp|Q5D892|MER3_ARATH DExH-box ATP-dependent RNA helicase DExH17 OS=Arabidopsis thaliana OX=3702 GN=MER3 PE=2 SV=1 && -	VOZ
CRO_05G000040	0	0.1035	0	0.145573	0	0	0.0483127	0.059213	0.0166733	0.0151756	0	0.0162087	CRO_05G000040	Chr5	40692	44653	-	2119	protein_coding	- && sp|Q1G3Q4|RITF1_ARATH Protein RGF1 INDUCIBLE TRANSCRIPTION FACTOR 1 OS=Arabidopsis thaliana OX=3702 GN=RITF1 PE=1 SV=1 && -	Trihelix
CRO_04G000200	0.0269032	0.0690541	0.137136	0.169969	0	0.0486843	0	0.0395064	0.222486	0.0202501	0	0	CRO_04G000200	Chr4	234523	236714	+	1588	protein_coding	- && sp|Q9LDZ5|PBL21_ARATH Probable serine/threonine-protein kinase PBL21 OS=Arabidopsis thaliana OX=3702 GN=PBL21 PE=1 SV=1 && PF00069:Protein kinase domain	WRKY
CRO_07G013370	0	0.0502097	0.119655	0.423721	0.0574869	0	0.0468749	0.0861761	0	0.132516	0	0.141536	CRO_07G013370	Chr7	18959304	18960209	-	728	protein_coding	- && - && PF02496:ABA/WDS induced protein	-
CRO_02G016670	228.151	105.719	147.69	110.026	159.51	114.391	121.903	117.043	52.114	72.6811	101.676	75.8684	CRO_02G016670	Chr2	54789379	54793602	+	1522	protein_coding	- && sp|P85524|KIRO_ACTDE Kirola OS=Actinidia deliciosa OX=3627 PE=1 SV=1 && PF00407:Pathogenesis-related protein Bet v 1 family	-
CRO_S002980	0.482489	1.08832	0.402453	0.554231	0.515611	0.357185	0.350358	0.35426	0.290191	0.429202	0.103393	0.599471	CRO_S002980	scf_1	3147595	3150538	+	974	protein_coding	- && sp|Q9SLA2|VATO2_ARATH V-type proton ATPase subunit c''2 OS=Arabidopsis thaliana OX=3702 GN=VHA-c''2 PE=1 SV=1 && PF00137:ATP synthase subunit C	-
CRO_07G000490	0.0654246	0.0559765	0.200097	0	0.128179	0.0591966	0	0	0.10821	0	0	0.21039	CRO_07G000490	Chr7	709540	710299	-	653	protein_coding	- && - && PF03760:Late embryogenesis abundant (LEA) group 1	-
CRO_06G012870	8.93968	8.7356	12.0398	10.2979	19.8421	11.388	5.76891	16.9968	4.06614	8.71218	4.6212	4.44457	CRO_06G012870	Chr6	30856816	30859767	+	1816	protein_coding	- && sp|Q9SPK4|PPCK1_ARATH Phosphoenolpyruvate carboxylase kinase 1 OS=Arabidopsis thaliana OX=3702 GN=PPCK1 PE=1 SV=1 && PF00069:Protein kinase domain	C2H2
CRO_07G001870	0.046896	0.120371	0	0.126977	0	0	0.149835	0.0344326	0	0	0	0	CRO_07G001870	Chr7	2050459	2051369	-	911	protein_coding	- && sp|Q84T91|OLE13_CORAV Oleosin Cor a 13 OS=Corylus avellana OX=13451 PE=1 SV=1 && PF01277:Oleosin	ERF
CRO_07G010070	38.1319	16.7693	23.0723	16.7839	18.3632	21.5396	14.2912	16.6638	10.0995	12.6314	18.2185	12.5301	CRO_07G010070	Chr7	10648608	10652012	-	2001	protein_coding	- && sp|Q9FZ95|PUP3_ARATH Purine permease 3 OS=Arabidopsis thaliana OX=3702 GN=PUP3 PE=2 SV=1 && PF16913:Purine nucleobase transmembrane transport	STAT
CRO_S001480	29.5071	10.4868	29.979	35.0078	9.88205	9.94908	11.5227	10.1104	15.8091	9.37759	17.3192	14.1521	CRO_S001480	scf_1	1183177	1186270	+	847	protein_coding	- && - && -	LBD
CRO_07G008930	13.7043	8.51226	15.8606	7.57087	12.9469	8.25177	6.34972	7.44814	5.52546	6.16713	8.85195	7.60634	CRO_07G008930	Chr7	8546163	8547038	+	876	protein_coding	- && - && -	-
CRO_01G001360	0.297924	0.30588	0.303727	0.268889	0.408582	0.431301	0.380752	0.131247	0.197103	0.269098	0	0.287415	CRO_01G001360	Chr1	1422694	1423764	+	717	protein_coding	- && sp|A0A1D6F9Y9|C92C6_MAIZE Trimethyltridecatetraene synthase OS=Zea mays OX=4577 GN=CYP92C6 PE=1 SV=1 && PF00067:Cytochrome P450	MYB
CRO_06G011580	375.956	78.5882	184.017	96.4425	1375.98	299.418	358.738	211.996	406.934	173.61	192.059	169.809	CRO_06G011580	Chr6	25938082	25942236	-	1680	protein_coding	- && sp|P17642|PRS2_SOLTU Pathogenesis-related protein STH-2 OS=Solanum tuberosum OX=4113 GN=STH-2 PE=2 SV=1 && PF00407:Pathogenesis-related protein Bet v 1 family	-
CRO_04G009590	0.19945	0.409553	0.528671	0.720049	0.0390761	0.505299	0.700978	0.117154	0.0329885	0.150127	0.250744	0.256554	CRO_04G009590	Chr4	8187034	8188104	+	1071	protein_coding	- && - && -	-
CRO_06G030510	857.136	970.776	1025.61	1000	755.814	861.962	511.565	753.795	597.339	532.457	327.762	713.295	CRO_06G030510	Chr6	66185370	66189355	+	2873	protein_coding	- && sp|Q43848|TKTC_SOLTU Transketolase, chloroplastic OS=Solanum tuberosum OX=4113 PE=2 SV=1 && PF02779:Transketolase, pyrimidine binding domain|PF00456:Transketolase, thiamine diphosphate binding domain|PF22613:Transketolase-like TK C-terminal domain	-
CRO_04G034130	0.726049	0.326947	0.701234	0.448356	1.2353	0.311179	0.274708	0.53309	0.632034	0.46021	0.120102	0.337932	CRO_04G034130	Chr4	69612731	69613848	-	1118	protein_coding	- && sp|Q8A945|KDSR_BACTN 3-ketodihydrosphingosine reductase OS=Bacteroides thetaiotaomicron (strain ATCC 29148 / DSM 2079 / JCM 5827 / CCUG 10774 / NCTC 10582 / VPI-5482 / E50) OX=226186 GN=kdsr PE=1 SV=1 && PF00106:short chain dehydrogenase	AP2
CRO_02G006170	0.642082	0.366239	0.606101	0.439996	0.792049	0.462616	0.246938	0.584933	0.393328	0.232699	0.30831	0.315453	CRO_02G006170	Chr2	11247840	11253498	-	3593	protein_coding	- && sp|Q8W4K5|VAB_ARATH VAN3-binding protein OS=Arabidopsis thaliana OX=3702 GN=VAB PE=1 SV=1 && PF08458:Plant pleckstrin homology-like region|PF05703:Auxin canalisation	-
CRO_02G017740	1.80708	1.02776	1.36307	0.791913	4.06226	2.06036	0.83435	1.76398	1.63264	0.872725	0.812536	1.07489	CRO_02G017740	Chr2	58238578	58244726	-	4090	protein_coding	- && sp|Q6L400|R1B16_SOLDE Putative late blight resistance protein homolog R1B-16 OS=Solanum demissum OX=50514 GN=R1B-16 PE=3 SV=1 && PF23598:Leucine-rich repeat region|PF00931:NB-ARC domain|PF23559:Disease resistance protein Winged helix domain	C3H
CRO_04G029300	0.537951	0.594508	0.457024	0.343912	0.329358	0.44618	0.286463	0.362066	0.333658	0.134972	0.317015	0.2703	CRO_04G029300	Chr4	65771459	65777735	-	1906	protein_coding	- && sp|O81791|RKD5_ARATH Protein RKD5 OS=Arabidopsis thaliana OX=3702 GN=RKD5 PE=3 SV=1 && PF02042:RWP-RK domain	Nin-like
CRO_08G033200	178.321	92.2214	128.566	114.895	521.711	134.807	124.645	178.428	130.229	105.513	109.795	88.1388	CRO_08G033200	Chr8	58643762	58645769	+	1828	protein_coding	- && sp|Q9SAG8|DNAJ8_ARATH Chaperone protein dnaJ 8, chloroplastic OS=Arabidopsis thaliana OX=3702 GN=ATJ8 PE=2 SV=1 && PF00226:DnaJ domain	-
CRO_06G000560	0.481106	0.164652	0.735716	0	0	0.478839	0.0768579	0.141298	0.0795737	0.072426	0.49143	0.309425	CRO_06G000560	Chr6	550015	551341	+	888	protein_coding	- && sp|Q9LU15|AHP4_ARATH Histidine-containing phosphotransfer protein 4 OS=Arabidopsis thaliana OX=3702 GN=AHP4 PE=1 SV=2 && PF01627:Hpt domain	B3
CRO_06G006130	0	0.14812	0.137272	0.104166	0.113058	0.139236	0.0921879	0.0564937	0.0636303	0.130308	0	0.0618571	CRO_06G006130	Chr6	5597542	5602585	+	2221	protein_coding	- && sp|Q9ZVM9|Y1461_ARATH Probable serine/threonine-protein kinase At1g54610 OS=Arabidopsis thaliana OX=3702 GN=At1g54610 PE=1 SV=1 && PF00069:Protein kinase domain	C3H
CRO_02G010800	0.440435	0.12561	0.149671	0.662519	0	0.265673	0.117268	0.215588	0.121411	0.110506	0	0.472112	CRO_02G010800	Chr2	31724322	31724612	-	291	protein_coding	- && - && -	-
CRO_04G030400	191.749	83.2429	131.911	133.8	364.175	165.191	109.44	122.94	111.007	104.134	141.879	85.597	CRO_04G030400	Chr4	66677957	66678724	-	768	protein_coding	- && sp|Q9FYB5|DNJ11_ARATH Chaperone protein dnaJ 11, chloroplastic OS=Arabidopsis thaliana OX=3702 GN=ATJ11 PE=1 SV=2 && PF00226:DnaJ domain	bHLH
CRO_07G007420	4.58785	2.42012	2.9892	2.97323	4.02116	5.63367	2.49358	2.26681	2.49611	2.63541	1.76177	2.62068	CRO_07G007420	Chr7	6621911	6625380	-	2477	protein_coding	- && sp|W8JMU7|CYQ32_CATRO Cytochrome P450 81Q32 OS=Catharanthus roseus OX=4058 GN=CYP81Q32 PE=2 SV=1 && PF00067:Cytochrome P450	G2-like
CRO_01G010640	5.29615	5.0348	6.9591	8.07288	4.38104	5.75039	5.07643	3.88861	4.28251	3.98642	1.8495	3.31161	CRO_01G010640	Chr1	11215235	11215685	-	363	protein_coding	- && - && -	-
CRO_08G022140	30.5965	31.2388	35.5507	37.0784	22.4133	28.9003	16.8799	11.8247	24.5025	20.6016	21.1466	22.2634	CRO_08G022140	Chr8	40546648	40548236	-	1589	protein_coding	- && - && PF11250:Fantastic Four meristem regulator	-
CRO_02G022200	0.0349109	0	0	0	0.00854964	0	0	0	0	0	0.0274308	0	CRO_02G022200	Chr2	68038444	68043554	+	4895	protein_coding	- && sp|Q6L400|R1B16_SOLDE Putative late blight resistance protein homolog R1B-16 OS=Solanum demissum OX=50514 GN=R1B-16 PE=3 SV=1 && PF12061:Late blight resistance protein R1|PF23559:Disease resistance protein Winged helix domain|PF00931:NB-ARC domain	bHLH
CRO_05G002530	6.69528	4.57666	9.19121	5.11557	5.63906	5.78548	4.13121	2.67903	3.72056	3.23971	4.69011	4.89846	CRO_05G002530	Chr5	2758165	2761468	-	2412	protein_coding	- && - && -	-
CRO_03G029630	619.237	558.053	746.386	567.229	422.939	561.314	363.02	466.967	336.435	308.983	255.925	462.826	CRO_03G029630	Chr3	69331607	69334293	-	1359	protein_coding	- && sp|P12859|G3PB_PEA Glyceraldehyde-3-phosphate dehydrogenase B, chloroplastic OS=Pisum sativum OX=3888 GN=GAPB PE=1 SV=2 && PF02800:Glyceraldehyde 3-phosphate dehydrogenase, C-terminal domain|PF00044:Glyceraldehyde 3-phosphate dehydrogenase, NAD binding domain	Trihelix
CRO_01G031700	2.00482	0.233057	0.377671	0.0688371	1.99593	1.80411	0.548296	0.376001	1.54082	0.508478	0.967414	0.157672	CRO_01G031700	Chr1	75830049	75841700	+	3921	protein_coding	- && sp|Q9SK32|MAIL1_ARATH Protein MAIN-LIKE 1 OS=Arabidopsis thaliana OX=3702 GN=MAIL1 PE=1 SV=1 && -	HB-other
CRO_07G004490	0	0.0416554	0	0	0	0.0220259	0	0	0.0402629	0	0	0	CRO_07G004490	Chr7	4154156	4156099	-	1755	protein_coding	- && sp|Q9LUM1|LOR11_ARATH Protein LURP-one-related 11 OS=Arabidopsis thaliana OX=3702 GN=At3g14260 PE=2 SV=1 && PF04525:LURP-one-related	AP2
CRO_07G001040	1.0172	1.31398	0.630339	1.4941	0.371223	0.830134	0.700978	0.483262	0.577299	0.67557	0.548504	0.593281	CRO_07G001040	Chr7	1323426	1326127	-	2142	protein_coding	- && sp|Q9LPF6|PUP11_ARATH Probable purine permease 11 OS=Arabidopsis thaliana OX=3702 GN=PUP11 PE=1 SV=1 && PF16913:Purine nucleobase transmembrane transport	STAT
CRO_02G011920	0.515761	1.45867	0.423567	1.7844	0.0280687	0.388887	0.892603	0.62063	0.248808	0.539188	0.0675421	0.541338	CRO_02G011920	Chr2	36200222	36203385	+	2982	protein_coding	- && sp|Q9LVD9|DTX40_ARATH Protein DETOXIFICATION 40 OS=Arabidopsis thaliana OX=3702 GN=DTX40 PE=1 SV=1 && PF01554:MatE	MYB_related
CRO_07G005760	4.3396	2.16186	2.66593	2.19363	3.2374	3.09185	2.29379	2.6091	1.31346	1.61208	1.63871	1.72827	CRO_07G005760	Chr7	5278114	5284102	-	5326	protein_coding	- && sp|Q9LYS2|AB10C_ARATH ABC transporter C family member 10 OS=Arabidopsis thaliana OX=3702 GN=ABCC10 PE=2 SV=2 && -	bZIP
CRO_S000770	13.9547	12.6194	16.9162	12.3652	16.0676	13.6617	10.4101	10.1293	10.2522	7.22579	6.99342	9.17431	CRO_S000770	scf_1	620803	623608	-	1344	protein_coding	- && sp|Q9SIY3|TTM3_ARATH Triphosphate tunnel metalloenzyme 3 OS=Arabidopsis thaliana OX=3702 GN=TTM3 PE=1 SV=1 && PF01928:CYTH domain	-
CRO_06G011720	10.5371	2.18691	7.977	1.69488	14.8188	8.0709	4.62499	7.12389	6.21199	2.63068	1.63948	6.45825	CRO_06G011720	Chr6	26196315	26197835	-	819	protein_coding	- && sp|P92918|ALL2_APIGR Major allergen Api g 1, isoallergen 2 OS=Apium graveolens OX=4045 PE=1 SV=1 && PF00407:Pathogenesis-related protein Bet v 1 family	-
CRO_05G001460	19.8803	9.37572	13.172	7.31745	11.7138	22.6104	8.93043	7.69253	13.7465	7.52377	8.58118	6.78589	CRO_05G001460	Chr5	1816090	1820265	+	1154	protein_coding	- && sp|O82587|SWT12_ARATH Bidirectional sugar transporter SWEET12 OS=Arabidopsis thaliana OX=3702 GN=SWEET12 PE=1 SV=1 && PF03083:Sugar efflux transporter for intercellular exchange	DBB
CRO_08G019310	21.3912	50.5619	29.22	54.4485	17.7173	28.5974	21.91	28.0372	19.5039	12.2568	18.7908	27.4866	CRO_08G019310	Chr8	34904836	34906257	+	1422	protein_coding	- && sp|Q9XGI7|NAS_SOLLC Nicotianamine synthase OS=Solanum lycopersicum OX=4081 GN=CHLN PE=2 SV=1 && PF03059:Nicotianamine synthase protein	-
CRO_05G029440	14.9447	8.38533	17.5322	5.81556	5.95136	19.4502	10.1466	7.37886	5.88397	6.78194	5.87979	9.62911	CRO_05G029440	Chr5	66979428	66984100	+	3945	protein_coding	- && sp|O80875|SMXL7_ARATH Protein SMAX1-LIKE 7 OS=Arabidopsis thaliana OX=3702 GN=SMXL7 PE=1 SV=1 && PF07724:AAA domain (Cdc48 subfamily)	ARF
CRO_01G027210	2.4553	1.54053	1.66875	2.51148	5.77248	0.888629	3.26867	1.32203	0.947567	1.10887	0.128615	2.63189	CRO_01G027210	Chr1	68767773	68773237	-	261	protein_coding	- && - && -	-
CRO_05G006470	2.08112	1.93982	1.03496	0.946786	2.07181	1.74523	1.22985	1.26715	1.00745	0.76413	1.14332	0.816146	CRO_05G006470	Chr5	6240373	6248394	+	2525	protein_coding	- && sp|Q9Y2H1|ST38L_HUMAN Serine/threonine-protein kinase 38-like OS=Homo sapiens OX=9606 GN=STK38L PE=1 SV=3 && PF00069:Protein kinase domain	GRAS
CRO_08G006420	10.0433	8.08404	11.3304	7.76081	11.9026	10.6863	6.35261	6.23869	7.87001	6.54911	4.16601	6.76267	CRO_08G006420	Chr8	6902224	6915251	-	2514	protein_coding	- && sp|F4I8S3|CLSY3_ARATH SNF2 domain-containing protein CLASSY 3 OS=Arabidopsis thaliana OX=3702 GN=CLSY3 PE=1 SV=1 && PF00176:SNF2-related domain|PF00271:Helicase conserved C-terminal domain	ERF
CRO_02G002380	0.745775	1.00269	2.2266	0.576937	5.1139	0.819378	1.53179	0.273787	1.05728	0.922213	1.88351	0.984989	CRO_02G002380	Chr2	3135672	3138276	-	802	protein_coding	- && sp|Q8GWP3|COPT6_ARATH Copper transporter 6 OS=Arabidopsis thaliana OX=3702 GN=COPT6 PE=2 SV=1 && -	-
CRO_06G027290	3.56341	2.08778	1.2241	1.85277	10.51	5.53722	1.7016	1.27975	5.60551	2.09911	2.92164	2.11744	CRO_06G027290	Chr6	62877051	62878153	-	1103	protein_coding	- && - && -	-
CRO_07G011140	35.0705	25.2777	39.0039	22.4446	48.305	45.5787	17.3171	38.859	22.1476	20.3182	15.1976	23.0683	CRO_07G011140	Chr7	12847215	12847711	-	201	protein_coding	- && - && -	-
CRO_01G028030	9.48027	1.77541	2.03254	0.330503	5.93878	5.5222	2.50249	1.01573	3.19659	1.19441	7.19323	0.817765	CRO_01G028030	Chr1	70311367	70312621	+	1050	protein_coding	- && sp|Q8S8K8|CV_ARATH Protein CHLOROPLAST VESICULATION OS=Arabidopsis thaliana OX=3702 GN=CV PE=1 SV=1 && -	-
CRO_02G007070	5.0147	3.63733	6.25694	5.32309	4.73641	4.68632	3.08487	2.86863	2.66156	3.21121	3.32861	3.67049	CRO_02G007070	Chr2	13947034	13950202	+	2854	protein_coding	- && - && -	-
CRO_03G002810	9.89016	8.18446	14.6283	11.1579	10.0457	10.1223	5.89253	6.63671	6.87172	5.24766	7.54812	8.47248	CRO_03G002810	Chr3	2948694	2949747	-	1054	protein_coding	- && - && -	-
CRO_01G031610	5.54904	4.47113	1.37309	0.38899	7.44126	4.48461	1.8504	1.2658	5.88103	3.69017	0.423309	1.94902	CRO_01G031610	Chr1	75721169	75721961	+	793	protein_coding	- && - && -	-
CRO_04G014690	0.550072	0.425813	0.627547	0.401899	0.218105	0.805814	0.251072	0.490427	0.259944	0.285885	0.185233	0.452754	CRO_04G014690	Chr4	29454865	29458126	+	3262	protein_coding	- && sp|O22213|CKX1_ARATH Cytokinin dehydrogenase 1 OS=Arabidopsis thaliana OX=3702 GN=CKX1 PE=1 SV=1 && PF09265:Cytokinin dehydrogenase 1, FAD and cytokinin binding	bHLH
CRO_08G001110	5.73057	2.19902	6.24978	2.04478	6.56478	3.94478	4.68381	4.41726	2.21998	2.13521	1.24161	2.29587	CRO_08G001110	Chr8	1104445	1110194	-	2244	protein_coding	- && sp|Q94CH6|EXL3_ARATH GDSL esterase/lipase EXL3 OS=Arabidopsis thaliana OX=3702 GN=EXL3 PE=2 SV=1 && PF00657:GDSL-like Lipase/Acylhydrolase	ERF
CRO_02G025520	53.3621	31.7688	54.1248	26.604	101.888	57.5656	37.8539	56.638	27.6989	24.9249	32.4594	27.3198	CRO_02G025520	Chr2	71322994	71323780	-	787	protein_coding	- && - && PF04043:Plant invertase/pectin methylesterase inhibitor	LSD
CRO_06G023180	20.6116	26.9335	24.2606	20.8014	20.9252	23.2271	13.4704	19.1235	13.4815	20.8739	5.30028	14.7628	CRO_06G023180	Chr6	56267960	56269066	+	228	protein_coding	- && - && -	-
CRO_07G016970	0.0207844	0.06224	0.13773	0.140691	0.0203602	0.0282087	0.0913096	0.0305212	0.0343768	0.0547556	0.00816551	0.0417735	CRO_07G016970	Chr7	31612317	31618516	+	4111	protein_coding	- && sp|O23277|PRD1_ARATH Protein PUTATIVE RECOMBINATION INITIATION DEFECT 1 OS=Arabidopsis thaliana OX=3702 GN=PRD1 PE=1 SV=3 && -	-
CRO_04G020660	6.21779	7.20756	3.88513	4.16361	2.35777	4.17405	3.68485	2.79809	1.32697	2.71751	5.04314	2.25749	CRO_04G020660	Chr4	49856655	49859227	-	213	protein_coding	- && - && -	-
CRO_08G028480	0.187378	0	0	0.169117	0	0.339082	0	0.137579	0.154959	0	0	0.150641	CRO_08G028480	Chr8	54547477	54547889	+	228	protein_coding	- && - && -	-
CRO_06G013140	8.48617	5.95967	11.854	7.38794	7.00184	7.62068	5.19292	4.99403	5.2484	3.605	5.73067	6.06108	CRO_06G013140	Chr6	31785749	31790972	-	4692	protein_coding	- && sp|P10538|AMYB_SOYBN Beta-amylase OS=Glycine max OX=3847 GN=BMY1 PE=1 SV=3 && PF01373:Glycosyl hydrolase family 14	BES1
CRO_S002930	0.0765289	0.0163693	0.0975244	0.0863382	0.281127	0.0865548	0.0305642	0.16857	0.0316442	0.0576035	0	0.123049	CRO_S002930	scf_1	3122649	3124881	-	2233	protein_coding	- && sp|Q0WP36|MOT2_ARATH Molybdate transporter 2 OS=Arabidopsis thaliana OX=3702 GN=MOT2 PE=1 SV=2 && PF16983:Molybdate transporter of MFS superfamily	-
CRO_02G007680	0.0645839	0.221029	0.0658419	0.0291448	0.158165	0.0584359	0.0515871	0.0474197	0.026705	0.0243062	0.101492	0.129804	CRO_02G007680	Chr2	17587115	17588789	-	1323	protein_coding	- && - && PF11926:Domain of unknown function (DUF3444)	-
CRO_07G021460	1.44008	0	0.163125	0	1.25395	0.289553	0.127809	0.352451	0.529299	0.120439	0.880071	0	CRO_07G021460	Chr7	51752740	51753006	+	267	protein_coding	- && - && -	-
CRO_03G021880	19.2669	10.9643	16.4805	12.6438	29.7859	16.9974	11.0902	8.92493	14.5774	10.008	10.7693	12.4374	CRO_03G021880	Chr3	59924363	59928468	+	2397	protein_coding	- && sp|Q9FN30|TAT2_ARATH Probable aminotransferase TAT2 OS=Arabidopsis thaliana OX=3702 GN=At5g53970 PE=2 SV=1 && -	M-type_MADS
CRO_05G010150	1141.37	858.618	1364.34	784.135	1082.01	1071.64	691.592	808.713	703.739	548.399	507.187	766.723	CRO_05G010150	Chr5	15747031	15751124	+	1880	protein_coding	- && sp|Q56YA5|SGAT_ARATH Serine--glyoxylate aminotransferase OS=Arabidopsis thaliana OX=3702 GN=AGT1 PE=1 SV=2 && PF00266:Aminotransferase class-V	-
CRO_01G027810	37.5797	11.7104	32.6658	5.71239	8.8351	48.5698	23.7294	11.3274	11.3516	12.0589	17.1572	17.1413	CRO_01G027810	Chr1	69853595	69855256	-	1080	protein_coding	- && - && -	-
CRO_04G034560	9.94901	11.7862	12.0933	17.2071	28.8852	13.0752	7.55135	16.1799	10.629	10.4875	6.7915	7.83555	CRO_04G034560	Chr4	69936508	69938494	+	1898	protein_coding	- && sp|Q9SN23|LBD38_ARATH LOB domain-containing protein 38 OS=Arabidopsis thaliana OX=3702 GN=LBD38 PE=1 SV=1 && PF03195:Lateral organ boundaries (LOB) domain	LBD
CRO_08G031540	0.138316	0.103549	0.158636	0.218463	0.05081	0.406734	0.262393	0.0888615	0.0285963	0.156166	0.013585	0.138997	CRO_08G031540	Chr8	57567444	57569914	-	2471	protein_coding	- && sp|Q6ZFR0|XAT2_ORYSJ Alpha-1,3-arabinosyltransferase XAT2 OS=Oryza sativa subsp. japonica OX=39947 GN=XAT2 PE=1 SV=1 && PF04577:Glycosyltransferase 61	C2H2
CRO_08G021800	0.0326373	0.125658	0.116456	0.0589131	0	0.0295305	0.0782083	0.0359451	0.0674765	0.0122831	0.0384665	0	CRO_08G021800	Chr8	39822739	39830000	+	2618	protein_coding	- && sp|Q9LZD3|E70A1_ARATH Exocyst complex component EXO70A1 OS=Arabidopsis thaliana OX=3702 GN=EXO70A1 PE=1 SV=1 && PF03081:Exo70 exocyst complex subunit C-terminal|PF20669:Exocyst complex component Exo70 N-terminal	bZIP
CRO_06G015090	0.176019	0	0	0.113474	0.147794	0.0227518	0.140597	0.0369254	0	0.0567813	0.0197577	0.040431	CRO_06G015090	Chr6	37920497	37922195	+	1699	protein_coding	- && sp|Q9LUI1|LRX6_ARATH Leucine-rich repeat extensin-like protein 6 OS=Arabidopsis thaliana OX=3702 GN=LRX6 PE=2 SV=1 && -	C3H
CRO_01G006500	1.28213	3.64351	5.7419	2.54165	0.269135	4.06026	4.48049	1.56336	1.1171	0.758261	1.69101	1.61975	CRO_01G006500	Chr1	5420252	5422212	-	1866	protein_coding	- && sp|Q851V5|Y3216_ORYSJ Putative B3 domain-containing protein Os03g0621600 OS=Oryza sativa subsp. japonica OX=39947 GN=Os03g0621600 PE=3 SV=1 && PF02362:B3 DNA binding domain	B3
CRO_01G021010	42.2857	45.2506	29.1528	26.0623	38.5208	50.0263	20.5497	33.9554	19.3416	30.2559	20.7536	23.2651	CRO_01G021010	Chr1	47790009	47792285	+	1370	protein_coding	- && sp|O65493|XCP1_ARATH Cysteine protease XCP1 OS=Arabidopsis thaliana OX=3702 GN=XCP1 PE=1 SV=1 && PF08246:Cathepsin propeptide inhibitor domain (I29)|PF00112:Papain family cysteine protease	BBR-BPC
CRO_07G005000	7.02242	2.63343	4.62048	2.42733	18.6761	6.5432	3.81906	6.01911	5.76626	4.18365	3.6159	3.46745	CRO_07G005000	Chr7	4618294	4623239	+	4289	protein_coding	- && sp|Q9FMM4|RHG1A_ARATH Probable E3 ubiquitin-protein ligase RHG1A OS=Arabidopsis thaliana OX=3702 GN=RHG1A PE=2 SV=1 && PF13639:Ring finger domain	bZIP
CRO_03G001250	0.301308	0.542727	0.226341	0.472322	0.388367	0.301322	0.164671	0.302736	0.249177	0.322288	0.0996835	0.29323	CRO_03G001250	Chr3	1506469	1515741	+	2694	protein_coding	- && sp|Q94AJ5|PGLR5_ARATH Probable polygalacturonase At1g80170 OS=Arabidopsis thaliana OX=3702 GN=At1g80170 PE=1 SV=1 && PF00295:Glycosyl hydrolases family 28	NAC
CRO_07G010160	35.9508	11.8525	18.207	9.6105	19.2922	27.9451	16.2264	13.4923	11.8624	13.1897	12.7532	11.2825	CRO_07G010160	Chr7	10884112	10887093	-	1653	protein_coding	- && sp|Q9FZ95|PUP3_ARATH Purine permease 3 OS=Arabidopsis thaliana OX=3702 GN=PUP3 PE=2 SV=1 && PF16913:Purine nucleobase transmembrane transport	STAT
CRO_02G021050	0	0	0.015954	0	0	0.0424784	0.0374999	0	0	0	0	0	CRO_02G021050	Chr2	65415498	65418227	+	2730	protein_coding	- && sp|Q6L3Z4|R1B12_SOLDE Putative late blight resistance protein homolog R1B-12 OS=Solanum demissum OX=50514 GN=R1B-12 PE=3 SV=2 && PF23598:Leucine-rich repeat region|PF23559:Disease resistance protein Winged helix domain|PF00931:NB-ARC domain	bHLH
CRO_03G001570	0.840437	0.798965	0.285603	0.632109	0.0914764	0.295724	0.671309	0.377103	0.115838	0.246011	0.330181	0.150147	CRO_03G001570	Chr3	1793993	1795208	-	915	protein_coding	- && sp|Q02921|NO93_SOYBN Early nodulin-93 OS=Glycine max OX=3847 PE=2 SV=1 && PF03386:Early nodulin 93 ENOD93 protein	-
CRO_08G012470	11.5775	5.50663	9.46507	4.64039	28.0452	9.90648	5.49544	13.878	7.4638	5.62402	5.69646	6.24475	CRO_08G012470	Chr8	16845794	16846948	-	1155	protein_coding	- && - && PF14009:PADRE domain	-
CRO_03G002790	0.148341	0.296144	0.201641	0.0892561	0.24219	0.04474	0.118489	0.217834	0.20446	0.0372189	0.0388523	0.0397525	CRO_03G002790	Chr3	2939467	2941264	+	864	protein_coding	- && - && -	-
CRO_06G017850	10.7961	9.95735	11.6123	13.8114	16.3327	8.76766	6.84344	8.87228	7.23542	7.04525	8.00298	7.80353	CRO_06G017850	Chr6	44587730	44591289	-	2588	protein_coding	- && sp|Q9ZV06|GNAT8_ARATH GCN5-related N-acetyltransferase 8 OS=Arabidopsis thaliana OX=3702 GN=GNAT8 PE=1 SV=1 && PF00583:Acetyltransferase (GNAT) family	WRKY
CRO_06G005150	12.1432	9.42919	7.18971	20.6813	0.577554	4.53441	1.48527	8.2	9.63906	8.64522	3.68825	3.40909	CRO_06G005150	Chr6	4485400	4497533	+	3768	protein_coding	- && sp|Q8RXK8|SYIM_ARATH Isoleucine--tRNA ligase, chloroplastic/mitochondrial OS=Arabidopsis thaliana OX=3702 GN=OVA2 PE=2 SV=1 && PF08264:Anticodon-binding domain of tRNA ligase|PF00133:tRNA synthetases class I (I, L, M and V)	MYB_related
CRO_02G025790	7.22085	3.40424	6.14596	2.69632	2.93964	5.18799	4.49434	3.37387	1.45134	2.12768	2.62105	3.67264	CRO_02G025790	Chr2	71593220	71597182	+	3189	protein_coding	- && sp|Q8RX77|PTR21_ARATH Protein NRT1/ PTR FAMILY 2.13 OS=Arabidopsis thaliana OX=3702 GN=NPF2.13 PE=1 SV=1 && PF00854:POT family	BBR-BPC
CRO_07G004050	19.3801	11.3847	17.2808	8.9734	15.0303	18.6682	11.0764	10.3325	9.10314	9.28422	6.72543	11.8243	CRO_07G004050	Chr7	3803627	3806236	-	2286	protein_coding	- && sp|Q9LN77|P2A12_ARATH F-box protein PP2-A12 OS=Arabidopsis thaliana OX=3702 GN=P2A12 PE=2 SV=1 && -	GRAS
CRO_08G027130	1.21629	0.156097	0.898988	0.521433	1.19147	0.660305	0.412899	0.714434	0.477782	0.274652	0.692871	0.415576	CRO_08G027130	Chr8	53441529	53443603	+	1405	protein_coding	- && sp|Q93WV5|WRK69_ARATH Probable WRKY transcription factor 69 OS=Arabidopsis thaliana OX=3702 GN=WRKY69 PE=2 SV=1 && PF03106:WRKY DNA -binding domain	WRKY
CRO_06G020240	0.106646	0.0729958	0.0869783	0	0.208939	0.135091	0.0170369	0.0469817	0.0352778	0.208708	0.0335181	0.0514421	CRO_06G020240	Chr6	50441321	50445368	+	2003	protein_coding	- && sp|Q681X4|ZAT5_ARATH Zinc finger protein ZAT5 OS=Arabidopsis thaliana OX=3702 GN=ZAT5 PE=2 SV=1 && PF13912:C2H2-type zinc finger	C2H2
CRO_01G025670	1.8742	0.12335	0.538918	0.260238	4.04853	0.304373	0.767714	1.09383	1.39097	0.397895	0.604156	0.347711	CRO_01G025670	Chr1	64772211	64774135	+	889	protein_coding	- && sp|Q9LU15|AHP4_ARATH Histidine-containing phosphotransfer protein 4 OS=Arabidopsis thaliana OX=3702 GN=AHP4 PE=1 SV=2 && PF01627:Hpt domain	B3
CRO_05G030720	0	0.112556	0.0335292	0.0296833	0.418827	0.0595156	0.0525403	0.0241479	0.135992	0	0.129209	0.0793214	CRO_05G030720	Chr5	68018901	68022570	+	1299	protein_coding	- && sp|Q9SHB5|WRK55_ARATH WRKY transcription factor 55 OS=Arabidopsis thaliana OX=3702 GN=WRKY55 PE=2 SV=1 && PF03106:WRKY DNA -binding domain	WRKY
CRO_06G006680	0.962213	0.750079	1.48233	0.849139	2.36692	1.14147	0.871056	0.926286	0.707321	0.627692	0.957657	0.773562	CRO_06G006680	Chr6	6428944	6430941	+	1998	protein_coding	- && sp|Q9SVQ0|ERF62_ARATH Ethylene-responsive transcription factor ERF062 OS=Arabidopsis thaliana OX=3702 GN=ERF062 PE=2 SV=1 && PF00847:AP2 domain	ERF
CRO_08G024260	0.0226163	0	0.0461137	0.0816488	0	0.0613902	0.0180651	0.099634	0.0187034	0	0	0	CRO_08G024260	Chr8	45414535	45420614	-	1889	protein_coding	- && sp|Q6H501|HKT13_ORYSJ Cation transporter HKT1;3 OS=Oryza sativa subsp. japonica OX=39947 GN=HKT1;3 PE=1 SV=2 && PF02386:Cation transport protein	-
CRO_03G006940	33.1231	5.79475	12.2458	5.16396	39.8922	27.6778	18.8589	16.6014	14.0667	9.52132	12.1599	8.60385	CRO_03G006940	Chr3	10051718	10054196	-	2479	protein_coding	- && sp|O82199|C3H20_ARATH Zinc finger CCCH domain-containing protein 20 OS=Arabidopsis thaliana OX=3702 GN=At2g19810 PE=2 SV=1 && -	C3H
CRO_05G025940	12.9082	1.95304	4.28811	1.29679	16.436	6.93008	8.28364	4.44956	7.29229	2.55548	3.04091	2.60833	CRO_05G025940	Chr5	62368031	62379237	+	3687	protein_coding	- && sp|A0A0S2IHL6|BASM1_KALSE Beta-amyrin synthase 1 OS=Kalopanax septemlobus OX=228393 GN=BAS1 PE=1 SV=1 && -	-
CRO_03G030370	0.0240013	0	0.0489375	0.0216622	0	0.108583	0.0958565	0.0352451	0	0	0	0	CRO_03G030370	Chr3	69801740	69804381	-	1780	protein_coding	- && sp|Q9SKU1|CLC1_ARATH Clathrin light chain 1 OS=Arabidopsis thaliana OX=3702 GN=At2g20760 PE=2 SV=1 && -	C3H
CRO_07G018560	3.2379	2.23164	1.65048	1.0147	1.85023	2.72622	0.610656	1.81605	1.37604	1.79403	1.41341	1.19308	CRO_07G018560	Chr7	38385842	38386791	-	950	protein_coding	- && - && -	DBB
CRO_01G028490	22.1212	21.4422	26.6913	18.0518	18.4369	24.6663	10.688	16.7414	18.2112	15.6872	5.62617	17.9449	CRO_01G028490	Chr1	71210557	71212692	+	2136	protein_coding	- && sp|Q9C9I3|PP115_ARATH Pentatricopeptide repeat-containing protein At1g71460, chloroplastic OS=Arabidopsis thaliana OX=3702 GN=PCMP-A3 PE=2 SV=1 && PF13041:PPR repeat family	B3
CRO_01G031680	0.351709	0.33632	0.411288	0.261414	0.699197	0.739413	0.156991	0.281022	0.419178	0.327022	0.300734	0.324334	CRO_01G031680	Chr1	75792547	75797238	+	4130	protein_coding	- && sp|Q9SD62|Y3471_ARATH Putative receptor-like protein kinase At3g47110 OS=Arabidopsis thaliana OX=3702 GN=At3g47110 PE=3 SV=1 && PF08263:Leucine rich repeat N-terminal domain|PF07714:Protein tyrosine and serine/threonine kinase	WRKY
CRO_01G006030	0.0380599	0.0162818	0.0776025	0.137403	0	0.0516553	0.0912024	0.0279449	0.0157375	0.0572956	0	0.015299	CRO_01G006030	Chr1	5028755	5032475	+	2245	protein_coding	- && sp|Q9LFS2|GEX3_ARATH Protein GAMETE EXPRESSED 3 OS=Arabidopsis thaliana OX=3702 GN=GEX3 PE=2 SV=1 && -	-
CRO_07G014560	76.2146	74.7713	80.5181	67.8379	61.1162	74.5622	34.2493	65.853	56.7159	54.1131	6.85444	63.4637	CRO_07G014560	Chr7	22437620	22439854	-	1097	protein_coding	- && - && -	-
CRO_S000620	13.0839	7.95785	7.85465	7.53319	24.9199	11.3831	4.8235	12.4988	11.2651	8.85563	2.24971	7.33797	CRO_S000620	scf_1	475256	482825	+	2462	protein_coding	- && - && -	-
CRO_07G017750	0.539082	0.115308	0.508364	0.231109	1.00336	0.317047	0.118414	0.415603	0.512685	0.355047	0.18002	0.173356	CRO_07G017750	Chr7	34535252	34539207	-	3170	protein_coding	- && - && -	NF-YA
CRO_08G022840	6.36645	3.87028	5.97805	4.53631	9.84717	6.36677	2.94411	6.39663	5.26497	3.27877	1.44805	4.57949	CRO_08G022840	Chr8	41733607	41733938	+	255	protein_coding	- && - && -	-
CRO_02G026960	0.192443	0.0823258	0.588573	0.260531	0.0471289	0.348247	0.153716	0.141298	0.0397868	0.036213	0.302418	0.309425	CRO_02G026960	Chr2	72571690	72573210	+	888	protein_coding	- && sp|Q9LQU2|PCR1_ARATH Protein PLANT CADMIUM RESISTANCE 1 OS=Arabidopsis thaliana OX=3702 GN=PCR1 PE=1 SV=1 && PF04749:PLAC8 family	B3
CRO_05G006370	0.119814	0.029289	0.418792	0.0463445	0	0.0619477	0.136718	0.113106	0.0424648	0.0901843	0	0.0550419	CRO_05G006370	Chr5	6079043	6083002	-	2496	protein_coding	- && sp|Q9M0M2|AB9B_ARATH ABC transporter B family member 9 OS=Arabidopsis thaliana OX=3702 GN=ABCB9 PE=3 SV=2 && PF00664:ABC transporter transmembrane region|PF00005:ABC transporter	M-type_MADS
CRO_08G004320	26.8241	21.4778	27.5026	16.5695	16.8226	27.9851	14.542	20.4534	14.2757	11.2564	13.9643	14.2981	CRO_08G004320	Chr8	4007357	4011740	+	3351	protein_coding	- && sp|Q6R3L0|YSL1_ARATH Metal-nicotianamine transporter YSL1 OS=Arabidopsis thaliana OX=3702 GN=YSL1 PE=2 SV=2 && PF03169:OPT oligopeptide transporter protein	TCP
CRO_03G018790	674.399	647.758	783.949	746.167	752.429	606.351	438.661	587.466	467.554	407.361	307.865	517.169	CRO_03G018790	Chr3	52774309	52779807	-	2902	protein_coding	- && sp|P05414|GOX_SPIOL Glycolate oxidase OS=Spinacia oleracea OX=3562 PE=1 SV=1 && PF01070:FMN-dependent dehydrogenase	G2-like
CRO_08G023740	138.932	93.6955	121.286	76.5277	175.26	126.132	79.8335	116.052	76.3446	66.8908	56.6044	78.0613	CRO_08G023740	Chr8	43643670	43647619	+	1635	protein_coding	- && sp|Q8GYX2|FLZ14_ARATH FCS-Like Zinc finger 14 OS=Arabidopsis thaliana OX=3702 GN=FLZ14 PE=1 SV=1 && PF04570:zinc-finger of the FCS-type, C2-C2	ERF
CRO_02G001090	127.859	94.5187	93.7167	101.67	37.0537	70.4401	69.3079	64.3168	38.6368	54.806	59.6276	53.4971	CRO_02G001090	Chr2	1605798	1607603	+	1806	protein_coding	- && sp|Q9ZTK5|DAT_CATRO Deacetylvindoline O-acetyltransferase OS=Catharanthus roseus OX=4058 GN=DAT PE=1 SV=1 && PF02458:Transferase family	CAMTA
CRO_02G023720	0.40304	0.421467	0.319582	0.0404179	0.219342	0.0810385	0.321933	0.0657612	0.25924	0.134831	0	0.180011	CRO_02G023720	Chr2	69868899	69869852	-	954	protein_coding	- && - && PF03754:B3 domain-containing protein At2g31720-like	B3
CRO_04G033010	73.9763	32.1318	46.124	23.4309	73.4544	47.2074	33.4203	34.7918	37.7278	22.5764	34.7567	28.8751	CRO_04G033010	Chr4	68570219	68570653	+	339	protein_coding	- && - && -	C3H
CRO_04G009370	0.16559	0.0531288	0.0633058	0.130771	0.121658	0.0936419	0.0165334	0.0607909	0.119823	0.0623201	0.0813188	0.0665623	CRO_04G009370	Chr4	7811594	7814201	+	2064	protein_coding	- && sp|Q8H0W1|PLSP1_ARATH Chloroplast processing peptidase OS=Arabidopsis thaliana OX=3702 GN=PLSP1 PE=2 SV=2 && -	-
CRO_03G015080	0.666629	0.595158	0.38413	0.810935	0.454279	0.524496	0.138907	0.4469	0.814955	0.458141	0.136642	0.233013	CRO_03G015080	Chr3	43693008	43696708	-	1474	protein_coding	- && sp|Q3ECB8|PP128_ARATH Pentatricopeptide repeat-containing protein At1g77170, mitochondrial OS=Arabidopsis thaliana OX=3702 GN=PCMP-E21 PE=2 SV=1 && PF13041:PPR repeat family	bHLH
CRO_05G016020	0.493785	0.523871	0.483267	0.392182	0.986765	1.0544	0.23665	0.638094	0.522692	0.446008	0.24831	0.460489	CRO_05G016020	Chr5	28529310	28532269	+	2163	protein_coding	- && sp|Q9FVS9|C96AF_ARATH Alkane hydroxylase MAH1 OS=Arabidopsis thaliana OX=3702 GN=CYP96A15 PE=2 SV=1 && PF00067:Cytochrome P450	C2H2
CRO_06G009690	5.51255	5.22636	3.0378	3.22723	4.77978	4.98779	1.63633	3.58258	2.86465	3.30823	2.89736	3.08427	CRO_06G009690	Chr6	18001776	18002922	-	1147	protein_coding	- && sp|Q8LBX7|TED6_ARATH Protein TRACHEARY ELEMENT DIFFERENTIATION-RELATED 6 OS=Arabidopsis thaliana OX=3702 GN=TED6 PE=1 SV=1 && -	-
CRO_02G022500	18.7694	17.6325	25.7406	16.9779	4.50445	17.2852	15.5933	7.85737	6.81032	8.62139	13.3682	13.2747	CRO_02G022500	Chr2	68459908	68467339	-	1022	protein_coding	- && - && -	-
CRO_01G032500	66.9705	45.9717	79.5716	42.1791	14.6433	50.7972	48.5939	27.7624	22.805	25.2924	29.3706	41.1286	CRO_01G032500	Chr1	76961893	76965119	-	2375	protein_coding	- && sp|Q9LW96|INO1_TOBAC Inositol-3-phosphate synthase OS=Nicotiana tabacum OX=4097 PE=2 SV=1 && PF07994:Myo-inositol-1-phosphate synthase	-
CRO_02G020220	0.474692	1.11689	0.927547	1.71372	0.0968761	0.214752	0.568748	1.01656	0.130854	0.342414	0.450687	0.445228	CRO_02G020220	Chr2	63497785	63500446	-	2160	protein_coding	- && sp|Q9LT15|STP10_ARATH Sugar transport protein 10 OS=Arabidopsis thaliana OX=3702 GN=STP10 PE=1 SV=1 && PF00083:Sugar (and other) transporter	ERF
CRO_03G016180	0.290627	0.99463	0	0	0	0.525923	0	0	0.721035	0	0.456713	0	CRO_03G016180	Chr3	46163090	46164432	+	147	protein_coding	- && - && -	-
CRO_08G021980	2.35351	2.62797	2.19602	2.16015	3.32147	2.77914	2.29411	1.5523	1.22058	2.16183	0.501489	2.30898	CRO_08G021980	Chr8	40144057	40146215	-	1071	protein_coding	- && sp|Q8H1Q2|NBP35_ARATH Cytosolic Fe-S cluster assembly factor NBP35 OS=Arabidopsis thaliana OX=3702 GN=NBP35 PE=1 SV=1 && PF10609:NUBPL iron-transfer P-loop NTPase	bHLH
CRO_03G032090	6.66063	5.84267	7.40768	3.94695	1.21927	5.29609	5.02469	3.90249	1.1406	2.50674	3.01323	4.16481	CRO_03G032090	Chr3	71316066	71319696	-	1270	protein_coding	- && sp|O23044|PER3_ARATH Peroxidase 3 OS=Arabidopsis thaliana OX=3702 GN=PER3 PE=2 SV=1 && PF00141:Peroxidase	NAC
CRO_01G030520	53.5434	18.3262	30.0782	12.7348	58.759	47.1313	19.4987	35.8237	26.9608	18.1268	22.7568	20.2989	CRO_01G030520	Chr1	74349786	74356270	-	4027	protein_coding	- && sp|A0A2K2BF92|NRP61_POPTR Metal transporter Nramp6.1 OS=Populus trichocarpa OX=3694 GN=NRAMP6.1 PE=3 SV=1 && PF01566:Natural resistance-associated macrophage protein-like	-
CRO_06G006510	0.0295656	0.151776	0	0.453631	0.173774	0	0.165311	0.0651241	0	0.133525	0.162615	0	CRO_06G006510	Chr6	6013212	6015585	-	1445	protein_coding	- && - && -	-
CRO_02G028030	2.01239	2.23764	1.46086	1.67493	6.33587	2.42305	1.33848	3.18511	1.61889	2.11002	0.867512	1.39752	CRO_02G028030	Chr2	73364891	73375222	+	5456	protein_coding	- && sp|Q9C9H9|PP114_ARATH Pentatricopeptide repeat-containing protein At1g71420 OS=Arabidopsis thaliana OX=3702 GN=PCMP-H70 PE=2 SV=1 && PF00150:Cellulase (glycosyl hydrolase family 5)	NAC
CRO_08G006480	0	0	0	0	0.125451	0	0	0.0188058	0.042363	0	0	0.0205912	CRO_08G006480	Chr8	7002249	7004150	-	1668	protein_coding	- && sp|F4I8S3|CLSY3_ARATH SNF2 domain-containing protein CLASSY 3 OS=Arabidopsis thaliana OX=3702 GN=CLSY3 PE=1 SV=1 && PF00176:SNF2-related domain	ERF
CRO_06G022830	0.64016	0.677435	1.04764	0.440931	0.528082	0.97553	0.497879	0.494765	0.487608	0.393088	0.542707	0.39276	CRO_06G022830	Chr6	55833304	55835839	-	2536	protein_coding	- && sp|Q9M202|ZAT9_ARATH Zinc finger protein ZAT9 OS=Arabidopsis thaliana OX=3702 GN=ZAT9 PE=2 SV=1 && PF13912:C2H2-type zinc finger	C2H2
CRO_03G009560	0.112575	0.048159	0.114768	0	0	0	0	0.0413282	0.093098	0	0	0.0452518	CRO_03G009560	Chr3	24769373	24772450	+	759	protein_coding	- && - && -	-
CRO_03G004650	19.3672	12.0772	19.8249	12.2946	27.6167	18.2559	11.7482	13.7996	12.2123	11.4571	8.67132	13.5067	CRO_03G004650	Chr3	6192594	6196319	-	2164	protein_coding	- && sp|Q9SCP9|VP371_ARATH Vacuolar protein-sorting-associated protein 37 homolog 1 OS=Arabidopsis thaliana OX=3702 GN=VPS37-1 PE=1 SV=1 && PF09350:DnaJ homologue, subfamily C, member 28, conserved domain	-
CRO_07G015640	3.6989	1.10766	2.07402	1.16844	1.08703	3.51412	1.32954	0.950549	0.917681	1.80971	1.01722	2.23027	CRO_07G015640	Chr7	26109067	26109766	+	231	protein_coding	- && - && -	-
CRO_05G030230	39.2621	22.5962	23.589	19.0987	113.054	40.8064	23.6336	31.2299	30.5226	30.4208	30.9051	21.9323	CRO_05G030230	Chr5	67654521	67656948	+	1815	protein_coding	- && sp|Q9LYM2|AVT6C_ARATH Amino acid transporter AVT6C OS=Arabidopsis thaliana OX=3702 GN=AVT6C PE=2 SV=1 && PF01490:Transmembrane amino acid transporter protein	bHLH
CRO_03G021540	6.51821	12.2533	1.55687	1.52957	10.8913	8.74548	4.26933	2.09212	9.44103	5.80343	2.91199	2.60516	CRO_03G021540	Chr3	59191042	59193984	+	2294	protein_coding	- && sp|B0EXJ8|HTOMT_CATRO Tabersonine 16-O-methyltransferase OS=Catharanthus roseus OX=4058 GN=16OMT PE=1 SV=1 && -	-
CRO_07G021250	0.537011	0.618996	0.996094	0.58565	0.686792	1.03927	0.405114	0.465484	0.561294	0.673683	0.334043	0.479695	CRO_07G021250	Chr7	51330646	51338428	+	5728	protein_coding	- && sp|F4KG50|SHOC1_ARATH Protein SHORTAGE IN CHIASMATA 1 OS=Arabidopsis thaliana OX=3702 GN=SHOC1 PE=1 SV=1 && -	-
CRO_01G015730	0	0.0547605	0.06525	0.115531	0.0313487	0	0.0255617	0.0469934	0.0264649	0.0240878	0	0.0514549	CRO_01G015730	Chr1	26545586	26548279	-	1335	protein_coding	- && sp|O81791|RKD5_ARATH Protein RKD5 OS=Arabidopsis thaliana OX=3702 GN=RKD5 PE=3 SV=1 && PF02042:RWP-RK domain	Nin-like
CRO_04G018790	2.06721	1.83418	1.09276	1.03652	0.525006	0.623474	0.489246	1.01187	0.3799	0.86444	0.842218	1.10794	CRO_04G018790	Chr4	46536638	46539232	+	558	protein_coding	- && - && -	-
CRO_01G032980	9.7197	17.2499	12.6269	17.7955	4.83141	8.51303	7.75485	9.03689	6.36614	7.51671	5.99623	9.60013	CRO_01G032980	Chr1	77496513	77500358	-	3846	protein_coding	- && sp|Q9SV96|PP358_ARATH Pentatricopeptide repeat-containing protein At4g39620, chloroplastic OS=Arabidopsis thaliana OX=3702 GN=EMB2453 PE=2 SV=1 && PF13041:PPR repeat family	SBP
CRO_08G007190	0.049447	0.0423063	0.453692	0	0	0	0	0	0.122676	0.0372189	0.0777047	0.119257	CRO_08G007190	Chr8	8064829	8067750	-	864	protein_coding	- && sp|Q6EPN8|FACE1_ORYSJ CAAX prenyl protease 1 homolog OS=Oryza sativa subsp. japonica OX=39947 GN=FACE1 PE=2 SV=1 && PF01435:Peptidase family M48|PF16491:CAAX prenyl protease N-terminal, five membrane helices	-
CRO_08G002530	0.0783415	0.201084	0.10649	0.0471377	0.358134	0.23628	0.208587	0.115042	0.0863831	0.117936	0.102593	0.041988	CRO_08G002530	Chr8	2492767	2495585	+	1636	protein_coding	- && sp|Q9FJZ3|MAN7_ARATH Mannan endo-1,4-beta-mannosidase 7 OS=Arabidopsis thaliana OX=3702 GN=MAN7 PE=2 SV=1 && PF00150:Cellulase (glycosyl hydrolase family 5)	bZIP
CRO_05G029550	0	0.135715	0	0	0	0.0478408	0	0.0776438	0	0	0	0.0425076	CRO_05G029550	Chr5	67098936	67100696	-	808	protein_coding	- && sp|Q6H434|TGAL7_ORYSJ Transcription factor TGAL7 OS=Oryza sativa subsp. japonica OX=39947 GN=TGAL7 PE=1 SV=1 && PF14144:Seed dormancy control	bZIP
CRO_08G009810	5.37023	5.39064	5.01501	5.45749	2.78911	5.17786	2.88221	4.23278	3.38037	3.2677	1.74985	3.60346	CRO_08G009810	Chr8	12135446	12142837	-	3031	protein_coding	- && sp|Q9SCV4|BGAL8_ARATH Beta-galactosidase 8 OS=Arabidopsis thaliana OX=3702 GN=BGAL8 PE=2 SV=2 && PF02140:D-galactoside/L-rhamnose binding SUEL lectin domain|PF01301:Glycosyl hydrolases family 35|PF21467:Beta-galactosidase, galactose-binding domain|PF17834:Beta-sandwich domain in beta galactosidase	MYB_related
CRO_06G026240	498.266	440.166	605.306	457.596	422.044	469.991	312.068	367.012	321.319	283.443	232.021	378.579	CRO_06G026240	Chr6	61784238	61787644	+	1691	protein_coding	- && sp|Q9C9W5|HPR1_ARATH Glycerate dehydrogenase HPR, peroxisomal OS=Arabidopsis thaliana OX=3702 GN=HPR PE=1 SV=1 && PF00389:D-isomer specific 2-hydroxyacid dehydrogenase, catalytic domain|PF02826:D-isomer specific 2-hydroxyacid dehydrogenase, NAD binding domain	B3
CRO_05G022770	2.30365	0.716719	1.06751	0.378026	1.64119	0.378974	1.00367	0.922592	0.346379	0.157633	1.48096	0.336727	CRO_05G022770	Chr5	52465123	52466150	+	204	protein_coding	- && - && -	-
CRO_07G015420	6.161	5.77147	3.39266	3.69351	6.47581	5.90003	2.87368	3.96229	3.08679	5.68674	2.6148	2.35	CRO_07G015420	Chr7	25366149	25367098	-	950	protein_coding	- && sp|Q9LVF1|DMP2_ARATH Protein DMP2 OS=Arabidopsis thaliana OX=3702 GN=DMP2 PE=2 SV=1 && PF05078:Protein of unknown function (DUF679)	ERF
CRO_02G010210	0.243928	0.268331	0.0355256	0.471761	0.443765	0.094589	0.19484	0.230272	0.144089	0.340981	0.0273804	0.0840444	CRO_02G010210	Chr2	29048311	29049536	-	1226	protein_coding	- && sp|P52837|F4ST_FLACH Flavonol 4'-sulfotransferase OS=Flaveria chlorifolia OX=4228 PE=1 SV=1 && PF00685:Sulfotransferase domain	ERF
CRO_08G020810	0.0236688	0.101254	0.0241299	0.170897	0	0.0428314	0.0378115	0.0695138	0	0	0.111585	0.0190283	CRO_08G020810	Chr8	37803898	37805702	-	1805	protein_coding	- && sp|O04027|NFYB4_ARATH Nuclear transcription factor Y subunit B-4 OS=Arabidopsis thaliana OX=3702 GN=NFYB4 PE=1 SV=1 && PF00808:Histone-like transcription factor (CBF/NF-Y) and archaeal histone	NF-YB
CRO_07G004060	0.056736	0.072814	0.0578412	0	0.111157	0	0	0.083315	0	0.0213527	0	0.0912248	CRO_07G004060	Chr7	3820210	3821958	+	1506	protein_coding	- && sp|Q9FXW4|C80B2_COPJA Probable (S)-N-methylcoclaurine 3'-hydroxylase isozyme 2 OS=Coptis japonica OX=3442 GN=CYP80B2 PE=2 SV=1 && PF00067:Cytochrome P450	MYB
CRO_03G027140	49.1134	39.8845	54.1336	51.8732	40.8407	47.0082	28.105	32.2427	34.3835	29.9156	25.1448	35.8747	CRO_03G027140	Chr3	67561783	67564505	-	1865	protein_coding	- && sp|Q8H0F2|ANGT_GENTR Anthocyanin 3'-O-beta-glucosyltransferase OS=Gentiana triflora OX=55190 PE=1 SV=1 && PF00201:UDP-glucoronosyl and UDP-glucosyl transferase	ERF
CRO_03G010600	4.8727	4.0848	3.57517	2.49876	3.62817	5.80053	2.49646	3.28859	2.10641	2.98232	2.19471	2.98748	CRO_03G010600	Chr3	28772187	28777149	+	3472	protein_coding	- && sp|O80434|LAC4_ARATH Laccase-4 OS=Arabidopsis thaliana OX=3702 GN=IRX12 PE=2 SV=2 && PF00394:Multicopper oxidase|PF07732:Multicopper oxidase|PF07731:Multicopper oxidase	bHLH
CRO_03G031940	0.796462	0.899506	1.10429	1.29391	1.02988	1.29716	0.737973	0.771922	0.68501	0.623479	0.500648	0.896432	CRO_03G031940	Chr3	71109480	71111855	+	1341	protein_coding	- && sp|Q9LJ44|COL12_ARATH Zinc finger protein CONSTANS-LIKE 12 OS=Arabidopsis thaliana OX=3702 GN=COL12 PE=1 SV=2 && PF06203:CCT motif	CO-like
CRO_06G007890	0.100998	0.518477	0.514827	1.54964	0	0.0913839	0.564715	0.0741563	0.250572	0.608173	0	0.324786	CRO_06G007890	Chr6	8449719	8451803	+	423	protein_coding	- && - && -	-
CRO_03G000250	131.976	50.9367	70.6756	28.6988	129.653	114.456	65.207	38.0486	71.104	58.1767	62.0162	51.3547	CRO_03G000250	Chr3	227256	230154	+	1357	protein_coding	- && sp|Q1PER6|APX2_ARATH L-ascorbate peroxidase 2, cytosolic OS=Arabidopsis thaliana OX=3702 GN=APX2 PE=1 SV=3 && PF00141:Peroxidase	MYB_related
CRO_01G014670	0	0	0	0	0	0.0829514	0.0183073	0	0.0189542	0.0172517	0	0	CRO_01G014670	Chr1	23452525	23455048	-	1864	protein_coding	- && sp|Q9SJE8|ALMT2_ARATH Aluminum-activated malate transporter 2 OS=Arabidopsis thaliana OX=3702 GN=ALMT2 PE=2 SV=2 && PF11744:Aluminium activated malate transporter	-
CRO_04G019190	10.719	7.37196	11.3461	11.8962	36.8013	8.81695	8.45953	19.4874	8.20707	6.7557	7.09249	7.19496	CRO_04G019190	Chr4	47317952	47320349	+	1666	protein_coding	- && - && -	-
CRO_05G029510	6.92627	6.71268	6.1551	7.77258	2.3417	5.26867	3.74542	4.11791	3.32017	3.02194	4.50308	4.43494	CRO_05G029510	Chr5	67072668	67075276	+	1394	protein_coding	- && - && PF14226:non-haem dioxygenase in morphine synthesis N-terminal	-
CRO_06G013990	0.411582	0.070429	0	0	0	0	0	0.181319	0.136149	0	0	0	CRO_06G013990	Chr6	34794387	34796139	+	519	protein_coding	- && - && -	-
CRO_05G009730	12.9814	5.78496	12.5766	3.91928	7.42454	15.9874	8.1149	6.90115	5.87734	5.60084	5.72899	6.42659	CRO_05G009730	Chr5	14804348	14812593	+	3709	protein_coding	- && sp|Q08435|PMA1_NICPL Plasma membrane ATPase 1 OS=Nicotiana plumbaginifolia OX=4092 GN=PMA1 PE=2 SV=1 && PF00702:haloacid dehalogenase-like hydrolase|PF00122:E1-E2 ATPase	GRAS
CRO_08G002150	39.8885	35.1555	45.9047	33.0534	21.6898	39.3507	27.5838	26.7308	25.1029	17.0456	19.1712	26.1409	CRO_08G002150	Chr8	2230361	2237431	-	1779	protein_coding	- && sp|P54240|G6PI1_CLAXA Glucose-6-phosphate isomerase, cytosolic 1 OS=Clarkia xantiana OX=3938 GN=PGIC1 PE=3 SV=1 && PF00342:Phosphoglucose isomerase	BES1
CRO_06G000950	0	0.239297	0	0.0631074	0	0	0.0930848	0.017113	0	0.0526304	0.0366267	0	CRO_06G000950	Chr6	845655	850241	-	1833	protein_coding	- && sp|Q5RJC5|C3H67_ARATH Zinc finger CCCH domain-containing protein 67 OS=Arabidopsis thaliana OX=3702 GN=At5g63260 PE=2 SV=2 && -	C3H
CRO_05G007690	0	0.0351637	0.0418994	0.0370934	0.0805204	0.074373	0.0656564	0.0452642	0.0169941	0	0	0.0495615	CRO_05G007690	Chr5	8597577	8601467	+	2079	protein_coding	- && sp|Q9LMA1|FMO1_ARATH Probable flavin-containing monooxygenase 1 OS=Arabidopsis thaliana OX=3702 GN=FMO1 PE=2 SV=1 && PF00743:Flavin-binding monooxygenase-like	C2H2
CRO_01G011240	4.50555	4.06141	4.51128	5.61557	1.57629	2.59644	2.05649	2.99307	1.48597	2.20033	4.08806	2.26387	CRO_01G011240	Chr1	12504611	12508512	-	1593	protein_coding	- && sp|P50156|TIP11_ORYSJ Probable aquaporin TIP1-1 OS=Oryza sativa subsp. japonica OX=39947 GN=TIP1-1 PE=2 SV=1 && PF00230:Major intrinsic protein	BES1
CRO_05G019900	12.3328	13.7737	13.1489	13.6799	15.3642	12.9731	6.65503	11.8892	11.3046	10.9411	2.75175	10.104	CRO_05G019900	Chr5	44555095	44561091	-	4538	protein_coding	- && sp|Q9FNM5|GUFP_ARATH Translation factor GUF1 homolog, chloroplastic OS=Arabidopsis thaliana OX=3702 GN=At5g08650 PE=1 SV=2 && PF00009:Elongation factor Tu GTP binding domain	LBD
CRO_06G001300	0.173403	0.111271	0.0883905	0.156504	0.0212331	0.215733	0.034627	0.111404	0.143402	0.146836	0	0.069703	CRO_06G001300	Chr6	1055902	1057872	+	1971	protein_coding	- && sp|Q9SS97|PP205_ARATH Putative pentatricopeptide repeat-containing protein At3g01580 OS=Arabidopsis thaliana OX=3702 GN=PCMP-E87 PE=3 SV=2 && PF13041:PPR repeat family|PF20431:E motif	B3
CRO_05G001510	21.7852	4.69536	4.83184	2.97182	20.3306	12.9704	9.05924	8.25412	9.66815	6.58414	5.57949	5.46811	CRO_05G001510	Chr5	1864227	1867950	+	2569	protein_coding	- && sp|Q33DY0|C81Q1_SESIN (+)-piperitol/(+)-sesamin synthase CYP81Q1 OS=Sesamum indicum OX=4182 GN=CYP81Q1 PE=1 SV=1 && PF00067:Cytochrome P450	G2-like
CRO_05G008540	0.251389	0.268857	0.37731	0.144957	1.40915	0.25905	0.323512	0.194833	0.254095	0.394212	0.257881	0.364907	CRO_05G008540	Chr5	10563858	10579543	+	6118	protein_coding	- && - && PF24101:GTF3C1, extended winged-helix domain|PF24658:Domain of unknown function (DUF7647)|PF24657:Domain of unknown function (DUF7646)|PF04182:B-block binding subunit of TFIIIC|PF23704:General transcription factor 3C polypeptide 1, winged-helix domain|PF24538:Domain of unknown function (DUF7599)	MYB
CRO_02G022060	23.439	13.9384	15.7367	8.11253	23.8448	19.8219	13.354	9.7208	12.569	9.92957	12.4365	11.2546	CRO_02G022060	Chr2	67757622	67768910	+	3598	protein_coding	- && sp|Q8GVE8|CAPP4_ARATH Phosphoenolpyruvate carboxylase 4 OS=Arabidopsis thaliana OX=3702 GN=PPC4 PE=2 SV=1 && PF00311:Phosphoenolpyruvate carboxylase	GATA
CRO_04G022240	0.10484	0	0.160323	0.425801	0.154051	0.332009	0.041871	0	0.0433506	0.197283	0.453071	0.0421425	CRO_04G022240	Chr4	53699131	53699945	+	815	protein_coding	- && - && -	-
CRO_03G014780	128.019	213.019	150.287	233.248	67.9268	137.233	90.8957	103.78	114.253	112.288	61.9099	131.383	CRO_03G014780	Chr3	43177814	43185130	-	4046	protein_coding	- && sp|Q9SZD6|PETS_ARATH Polyprotein of EF-Ts, chloroplastic OS=Arabidopsis thaliana OX=3702 GN=PETs PE=1 SV=1 && PF00575:S1 RNA binding domain|PF00889:Elongation factor TS	-
CRO_08G028610	0.0781385	0.0167136	0.0199151	0	0	0	0.0156035	0	0.0161549	0.0441113	0	0	CRO_08G028610	Chr8	54674500	54677370	+	2187	protein_coding	- && sp|A0A222NNM9|COS1_COCNU Cocosin 1 OS=Cocos nucifera OX=13894 GN=COS-1 PE=1 SV=1 && PF00190:Cupin	Dof
CRO_05G005290	0	0.0228597	0.0272385	0.0723426	0	0	0	0.058852	0.0220955	0	0	0	CRO_05G005290	Chr5	5110680	5112890	-	1599	protein_coding	- && sp|P0C897|Y3264_ARATH Putative UPF0481 protein At3g02645 OS=Arabidopsis thaliana OX=3702 GN=At3g02645 PE=3 SV=1 && PF03140:Plant protein of unknown function	-
CRO_02G021950	98.1351	87.337	114.62	105.662	104.133	91.8854	54.5506	91.5286	73.2552	67.5416	36.275	74.7118	CRO_02G021950	Chr2	67558110	67571051	-	4713	protein_coding	- && sp|Q9LI74|CHUP1_ARATH Protein CHUP1, chloroplastic OS=Arabidopsis thaliana OX=3702 GN=CHUP1 PE=1 SV=1 && -	MYB_related
CRO_03G002070	0.0186886	0.0319796	0.0190527	0.0506019	0	0.0338192	0.0149278	0.0274437	0.0154553	0.014067	0	0.0300491	CRO_03G002070	Chr3	2193652	2196382	-	2286	protein_coding	- && sp|Q8W1E0|R1A_SOLDE Late blight resistance protein R1-A OS=Solanum demissum OX=50514 GN=R1A PE=3 SV=1 && PF23559:Disease resistance protein Winged helix domain	bHLH
CRO_04G020600	0.985681	0.216858	0.143554	0.0762531	2.04149	1.60533	0.157465	0.537621	1.32752	0.678332	0.177025	0.475458	CRO_04G020600	Chr4	49590526	49592492	-	1517	protein_coding	- && sp|P36401|E13H_TOBAC Glucan endo-1,3-beta-glucosidase, acidic isoform PR-Q' OS=Nicotiana tabacum OX=4097 PE=1 SV=1 && PF00332:Glycosyl hydrolases family 17	FAR1
CRO_07G006850	16.0865	9.61796	11.1598	9.08147	1.88346	9.15064	7.70959	6.96442	3.49809	7.26503	6.04292	6.22414	CRO_07G006850	Chr7	6084597	6090022	+	3333	protein_coding	- && sp|O82485|OPT7_ARATH Oligopeptide transporter 7 OS=Arabidopsis thaliana OX=3702 GN=OPT7 PE=2 SV=1 && PF03169:OPT oligopeptide transporter protein	M-type_MADS
CRO_04G018600	50.5828	47.1228	54.64	52.7476	72.8822	46.4196	31.2995	47.9419	38.1801	33.7251	25.4362	38.0746	CRO_04G018600	Chr4	45410392	45414251	-	3261	protein_coding	- && sp|Q40281|RCA_MALDO Ribulose bisphosphate carboxylase/oxygenase activase, chloroplastic OS=Malus domestica OX=3750 GN=RCA PE=2 SV=1 && -	Trihelix
CRO_01G022720	0.16559	0.283354	1.51934	0	1.78432	0.599308	1.05814	0.486327	0.958585	0.24928	0.13011	0	CRO_01G022720	Chr1	54365370	54366070	+	258	protein_coding	- && - && -	-
CRO_07G015680	45.7768	23.4853	47.0097	25.3407	63.9439	38.0117	31.2839	27.5585	26.8181	21.2281	27.9792	26.4745	CRO_07G015680	Chr7	26400511	26402431	-	1021	protein_coding	- && sp|Q9SDN0|DNJ20_ARATH Chaperone protein dnaJ 20, chloroplastic OS=Arabidopsis thaliana OX=3702 GN=ATJ20 PE=1 SV=2 && PF00226:DnaJ domain	bHLH
CRO_06G015320	0.0444098	0	0.0452748	0	0.130511	0	0	0	0.110179	0	0	0.0357029	CRO_06G015320	Chr6	38283993	38285529	-	962	protein_coding	- && sp|Q1G2Y5|LTG21_ARATH Non-specific lipid transfer protein GPI-anchored 21 OS=Arabidopsis thaliana OX=3702 GN=LTPG21 PE=2 SV=1 && PF14368:Probable lipid transfer	-
CRO_01G003200	24.477	15.1858	24.6949	13.4674	48.1359	23.9325	15.6152	20.1749	17.5413	15.5661	15.279	15.1505	CRO_01G003200	Chr1	3058439	3062140	+	3702	protein_coding	- && sp|F4KHA8|WTR41_ARATH WAT1-related protein At5g40230 OS=Arabidopsis thaliana OX=3702 GN=At5g40230 PE=3 SV=1 && PF00892:EamA-like transporter family	GRAS
CRO_05G009500	0.204657	0.0875512	0.104322	0	0	0.0925877	0	0.1127	0.211561	0	0	0	CRO_05G009500	Chr5	14265942	14269419	-	835	protein_coding	- && sp|Q8GUT5|GNAT6_ARATH GCN5-related N-acetyltransferase 6, chloroplastic OS=Arabidopsis thaliana OX=3702 GN=GNAT6 PE=1 SV=1 && PF00583:Acetyltransferase (GNAT) family	-
CRO_05G030100	13.1812	11.992	16.124	12.899	14.8105	13.2778	8.2651	10.471	10.299	9.7832	5.12734	10.6339	CRO_05G030100	Chr5	67575153	67584829	+	5578	protein_coding	- && sp|Q8RWG3|RER6_ARATH Protein RETICULATA-RELATED 6, chloroplastic OS=Arabidopsis thaliana OX=3702 GN=RER6 PE=2 SV=1 && PF04187:Haem-binding uptake, Tiki superfamily, ChaN|PF11891:Protein RETICULATA-related	NAC
CRO_03G026690	54.6745	32.7787	54.7422	26.6636	58.2108	52.6563	28.9678	23.2453	40.4641	25.3161	35.5529	32.0011	CRO_03G026690	Chr3	67182556	67184957	-	2402	protein_coding	- && - && -	M-type_MADS
CRO_S003610	2.60501	3.86329	1.23935	1.25394	2.89211	5.97115	1.52591	4.0804	2.87242	2.09152	0.136457	1.11695	CRO_S003610	scf_2	567085	574913	-	246	protein_coding	- && - && -	-
CRO_06G027320	2.33767	0.897674	0.731849	0.548227	4.72418	3.11441	0.66162	0.554111	3.68377	1.63487	1.14257	0.51793	CRO_06G027320	Chr6	62887650	62889970	+	2321	protein_coding	- && sp|Q6NQN8|VLG_ARATH Protein VACUOLELESS GAMETOPHYTES OS=Arabidopsis thaliana OX=3702 GN=VLG PE=1 SV=1 && PF03107:C1 domain	B3
CRO_04G026380	0.557593	0.67017	0.473712	0.623073	0.442174	0.612624	0.625659	0.545871	0.153707	0.159886	0.50071	0.256155	CRO_04G026380	Chr4	61477322	61481808	-	3218	protein_coding	- && sp|Q944G5|PTR44_ARATH Protein NRT1/ PTR FAMILY 2.10 OS=Arabidopsis thaliana OX=3702 GN=NPF2.10 PE=1 SV=3 && PF00854:POT family	BBR-BPC
CRO_03G011220	156.743	164.1	143.015	113.89	336.463	227.58	144.99	152.739	115.146	106.195	116.159	122.623	CRO_03G011220	Chr3	31490707	31496115	-	3304	protein_coding	- && sp|Q93Z81|CAX3_ARATH Vacuolar cation/proton exchanger 3 OS=Arabidopsis thaliana OX=3702 GN=CAX3 PE=1 SV=1 && -	ERF
CRO_06G029240	2.04019	4.29878	2.4835	4.67211	0.149146	2.23171	2.09176	2.36994	1.10802	1.76486	1.07668	2.1298	CRO_06G029240	Chr6	64918906	64920308	-	1403	protein_coding	- && sp|Q8L9K1|ERF99_ARATH Ethylene-responsive transcription factor 13 OS=Arabidopsis thaliana OX=3702 GN=ERF13 PE=1 SV=2 && PF00847:AP2 domain	ERF
CRO_07G004240	0	0.163473	0.0389574	0.0689779	0	0	0.0305232	0	0	0.0575262	0	0.0921632	CRO_07G004240	Chr7	3956816	3959423	-	1118	protein_coding	- && sp|Q0JHU7|MB3R2_ORYSJ Transcription factor MYB3R-2 OS=Oryza sativa subsp. japonica OX=39947 GN=MYB3R-2 PE=2 SV=1 && PF00249:Myb-like DNA-binding domain	MYB_related
CRO_06G032680	142.225	116.272	160.395	120.335	202.588	132.194	95.7055	158.552	89.6251	83.2756	54.3337	98.8503	CRO_06G032680	Chr6	67954284	67956933	+	1796	protein_coding	- && - && PF10184:Uncharacterized conserved protein (DUF2358)	-
CRO_06G011600	62.9653	1.20835	1.43981	0.531111	43.0034	2.12977	2.44421	4.23426	1.36262	63.4284	1.75702	0.662322	CRO_06G011600	Chr6	25956725	25957163	-	363	protein_coding	- && sp|P17641|PRS1_SOLTU Pathogenesis-related protein STH-21 OS=Solanum tuberosum OX=4113 GN=STH-21 PE=2 SV=1 && -	-
CRO_01G027360	0.505746	0.774324	0.569871	0.76877	0.521501	0.481687	0.403971	0.312704	0.484284	0.400712	0.376468	0.427989	CRO_01G027360	Chr1	68926021	68927625	+	1605	protein_coding	- && sp|Q9SIL5|PP165_ARATH Pentatricopeptide repeat-containing protein At2g20540 OS=Arabidopsis thaliana OX=3702 GN=PCMP-E78 PE=2 SV=1 && PF20431:E motif|PF13041:PPR repeat family	C3H
CRO_08G032130	23.6302	26.9124	27.9195	49.9285	48.0591	21.0976	18.2499	44.8116	20.7066	15.6074	14.0791	17.8021	CRO_08G032130	Chr8	57950286	57951243	-	546	protein_coding	- && sp|Q9LE56|LTPG3_ARATH Non-specific lipid transfer protein GPI-anchored 3 OS=Arabidopsis thaliana OX=3702 GN=LTPG3 PE=2 SV=1 && PF14368:Probable lipid transfer	-
CRO_02G005390	36.9581	29.6773	34.083	26.7768	46.6002	37.9498	27.0833	30.1731	22.0396	21.336	21.8728	18.536	CRO_02G005390	Chr2	8542826	8544085	+	1260	protein_coding	- && sp|Q9FHH5|GDU3_ARATH Protein GLUTAMINE DUMPER 3 OS=Arabidopsis thaliana OX=3702 GN=GDU3 PE=1 SV=1 && -	-
CRO_05G009600	3.99371	4.25623	3.41078	2.51366	3.75779	5.87993	1.90282	3.40818	2.62192	3.30933	1.77545	2.83049	CRO_05G009600	Chr5	14604591	14607029	-	2439	protein_coding	- && sp|Q93ZA3|BBE13_ARATH Monolignol oxidoreductase AtBBE-like 13 OS=Arabidopsis thaliana OX=3702 GN=At1g30760 PE=1 SV=1 && PF08031:Berberine and berberine like|PF01565:FAD binding domain	GRAS
CRO_06G025840	59.118	43.604	70.7796	39.886	82.731	58.1148	35.7997	67.7718	34.8009	35.237	23.7633	38.4433	CRO_06G025840	Chr6	61198034	61202542	+	2934	protein_coding	- && sp|Q9SKQ4|PP167_ARATH Pentatricopeptide repeat-containing protein At2g21090 OS=Arabidopsis thaliana OX=3702 GN=PCMP-E48 PE=2 SV=1 && PF13041:PPR repeat family|PF00388:Phosphatidylinositol-specific phospholipase C, X domain	bZIP
CRO_01G019140	2.69528	0.894886	2.05058	0.399383	1.30044	1.71074	0.96398	1.47684	0.69863	0.908394	1.16952	0.808525	CRO_01G019140	Chr1	41179081	41180142	-	1062	protein_coding	- && - && -	-
CRO_06G003130	184.367	203.794	232.537	216.62	99.628	181.953	132.774	109.058	129.381	117.421	96.4693	159.915	CRO_06G003130	Chr6	2379124	2382027	+	1997	protein_coding	- && sp|Q9SPB1|LEGRE_VIGUN Leghemoglobin reductase OS=Vigna unguiculata OX=3917 GN=FLBR PE=1 SV=1 && PF02852:Pyridine nucleotide-disulphide oxidoreductase, dimerisation domain|PF07992:Pyridine nucleotide-disulphide oxidoreductase	-
CRO_04G030490	3.18948	1.81925	2.39592	1.18681	6.79693	2.96181	2.56998	2.2802	1.87412	1.60049	2.74791	1.14712	CRO_04G030490	Chr4	66767526	66770040	+	1527	protein_coding	- && sp|Q9SD24|Y3122_ARATH WEB family protein At3g51220 OS=Arabidopsis thaliana OX=3702 GN=At3g51220 PE=2 SV=1 && -	-
CRO_04G003750	24.202	12.1967	16.7368	8.92451	42.5086	22.6514	14.315	20.9764	15.6784	12.5221	9.12372	12.1533	CRO_04G003750	Chr4	2952927	2957037	+	2925	protein_coding	- && sp|A1YJE2|C82E3_NICTO Nicotine N-demethylase CYP82E3 OS=Nicotiana tomentosiformis OX=4098 GN=CYP82E3 PE=1 SV=1 && PF00067:Cytochrome P450	G2-like
CRO_03G029720	4.39546	3.81928	4.39732	3.79407	4.31918	4.91865	2.46093	3.42837	3.51042	3.13326	1.08667	3.46764	CRO_03G029720	Chr3	69396533	69399652	+	3120	protein_coding	- && sp|Q9C8E6|PMI1_ARATH Protein PLASTID MOVEMENT IMPAIRED 1 OS=Arabidopsis thaliana OX=3702 GN=PMI1 PE=1 SV=1 && PF10358:N-terminal C2 in EEIG1 and EHBP1 proteins|PF21745:PMI1/PMIR1-2, C-terminal domain	WRKY
CRO_06G023580	108.011	58.3519	120.923	47.3052	80.4474	114.525	78.1348	60.6985	52.2247	43.0132	55.4111	63.608	CRO_06G023580	Chr6	56779325	56781400	-	939	protein_coding	- && - && PF00582:Universal stress protein family	-
CRO_08G030340	255.339	321.987	366.846	364.053	108.695	239.62	172.231	220.776	155.083	161.445	153.578	241.717	CRO_08G030340	Chr8	56636087	56638940	-	1805	protein_coding	- && sp|Q9FN48|CAS_ARATH Calcium sensing receptor, chloroplastic OS=Arabidopsis thaliana OX=3702 GN=CAS PE=1 SV=1 && -	-
CRO_06G013770	6.04042	1.66006	2.35127	0.495612	7.81782	4.17359	2.42705	5.61777	2.31602	1.62577	1.16497	1.88359	CRO_06G013770	Chr6	34333024	34340907	-	2334	protein_coding	- && sp|Q8VYR4|CSLG2_ARATH Cellulose synthase-like protein G2 OS=Arabidopsis thaliana OX=3702 GN=CSLG2 PE=2 SV=1 && PF03552:Cellulose synthase	LBD
CRO_01G002410	0.208232	0.0296935	0	0	0.101991	0.0628032	0.0831638	0.0764454	0	0	0.109077	0	CRO_01G002410	Chr1	2560218	2562616	+	1231	protein_coding	- && sp|Q8L8Q3|LBD25_ARATH LOB domain-containing protein 25 OS=Arabidopsis thaliana OX=3702 GN=LBD25 PE=2 SV=3 && PF03195:Lateral organ boundaries (LOB) domain	LBD
CRO_02G019110	0.189283	0.171474	0.317832	0.110541	0.338119	0.463421	0.249022	0.179854	0.110495	0.167616	0.157475	0.196929	CRO_02G019110	Chr2	61184654	61190214	-	3837	protein_coding	- && sp|Q9FYJ6|BH111_ARATH Transcription factor bHLH111 OS=Arabidopsis thaliana OX=3702 GN=BHLH111 PE=2 SV=1 && -	bHLH
CRO_06G014840	354.609	342.907	398.386	247.259	262.774	258.532	218.771	28.4176	208.661	164.819	332.305	291.489	CRO_06G014840	Chr6	37320743	37321820	+	606	protein_coding	- && sp|Q94K66|ELIP2_ARATH Early light-induced protein 2, chloroplastic OS=Arabidopsis thaliana OX=3702 GN=ELIP2 PE=1 SV=1 && -	HSF
CRO_02G025820	2.64067	4.51865	6.15338	2.72379	0.739081	4.09593	3.31456	3.18528	3.04172	0.638884	1.33384	2.42622	CRO_02G025820	Chr2	71632291	71639645	+	453	protein_coding	- && sp|Q8RX77|PTR21_ARATH Protein NRT1/ PTR FAMILY 2.13 OS=Arabidopsis thaliana OX=3702 GN=NPF2.13 PE=1 SV=1 && PF00854:POT family	BBR-BPC
CRO_01G003040	55.817	34.7728	61.0788	27.748	97.7083	72.3971	51.4585	51.9961	42.846	29.965	28.3379	28.8536	CRO_01G003040	Chr1	2963090	2966019	+	1951	protein_coding	- && sp|A2X980|HOX16_ORYSI Homeobox-leucine zipper protein HOX16 OS=Oryza sativa subsp. indica OX=39946 GN=HOX16 PE=2 SV=1 && PF02183:Homeobox associated leucine zipper|PF00046:Homeodomain	HD-ZIP
CRO_07G006070	1157.67	221.387	701.852	243.975	2738.37	902.905	809.759	663.503	795.034	447.838	747.205	525.139	CRO_07G006070	Chr7	5519126	5520858	-	953	protein_coding	- && - && -	-
CRO_01G005880	0.356019	0.304605	0.725907	0.535537	0.348754	0.107376	0.66354	0.0871336	0.196282	0.357302	0	0.286218	CRO_01G005880	Chr1	4933968	4935843	+	360	protein_coding	- && sp|Q9LFT1|TBL21_ARATH Protein trichome birefringence-like 21 OS=Arabidopsis thaliana OX=3702 GN=TBL21 PE=3 SV=1 && PF13839:GDSL/SGNH-like Acyl-Esterase family found in Pmr5 and Cas1p|PF14416:PMR5 N terminal Domain	C3H
CRO_03G016780	28.6446	71.8368	39.0053	116.78	18.1474	26.1523	30.7216	45.9847	25.1767	27.4874	27.0538	44.5991	CRO_03G016780	Chr3	47614403	47617370	+	2968	protein_coding	- && sp|Q8L493|DAAA_ARATH D-amino-acid transaminase, chloroplastic OS=Arabidopsis thaliana OX=3702 GN=DAAT PE=1 SV=1 && PF01063:Amino-transferase class IV	-
CRO_04G027890	0	0	0.07977	0	0.0255497	0.0471983	0.0416665	0.0191503	0.0215694	0.019632	0	0	CRO_04G027890	Chr4	63795348	63796985	+	1638	protein_coding	- && sp|Q9SJT1|SAE2_ARATH SUMO-activating enzyme subunit 2 OS=Arabidopsis thaliana OX=3702 GN=SAE2 PE=1 SV=1 && PF14732:Ubiquitin/SUMO-activating enzyme ubiquitin-like domain|PF00899:ThiF family	-
CRO_08G032090	0.81877	0.525397	0.983775	0.712583	0.486966	1.34937	0.84086	1.0091	0.338556	0.374176	0.25274	0.446664	CRO_08G032090	Chr8	57930821	57932281	-	1461	protein_coding	- && - && PF14009:PADRE domain	-
CRO_06G033730	10.4658	3.45658	6.38884	2.61268	37.4255	8.03042	9.75723	14.3878	5.52453	6.08184	4.92403	5.06369	CRO_06G033730	Chr6	68948196	68949641	+	1343	protein_coding	- && sp|Q9M276|ATB12_ARATH Homeobox-leucine zipper protein ATHB-12 OS=Arabidopsis thaliana OX=3702 GN=ATHB-12 PE=1 SV=1 && PF02183:Homeobox associated leucine zipper|PF00046:Homeodomain	HD-ZIP
CRO_07G006800	28.7217	15.7074	20.6636	11.4592	20.0344	24.9423	13.1109	18.8545	13.0634	16.2206	7.72927	12.3131	CRO_07G006800	Chr7	6057901	6066331	+	3735	protein_coding	- && sp|Q0WVN5|CSLG3_ARATH Cellulose synthase-like protein G3 OS=Arabidopsis thaliana OX=3702 GN=CSLG3 PE=2 SV=2 && PF03552:Cellulose synthase	ARF
CRO_07G001620	55.0846	20.5213	58.2042	10.6171	66.4156	68.834	53.4802	39.695	22.3984	22.3218	26.816	22.3972	CRO_07G001620	Chr7	1894810	1897448	+	1213	protein_coding	- && sp|O23547|EXLB1_ARATH Expansin-like B1 OS=Arabidopsis thaliana OX=3702 GN=EXLB1 PE=2 SV=2 && PF03330:Lytic transglycolase|PF01357:Expansin C-terminal domain	bHLH
CRO_04G007550	7.67465	4.96124	6.02024	5.19503	13.8875	6.03749	4.20601	6.5585	5.67689	3.97953	5.22622	3.6677	CRO_04G007550	Chr4	6325734	6327737	+	2004	protein_coding	- && sp|Q93ZT5|EDL3_ARATH EID1-like F-box protein 3 OS=Arabidopsis thaliana OX=3702 GN=EDL3 PE=2 SV=1 && -	-
CRO_03G027930	1.63209	1.39639	1.27238	1.03978	2.82138	2.11374	1.58483	1.62127	0.820413	1.20439	0.779491	0.874733	CRO_03G027930	Chr3	68243449	68246959	-	1335	protein_coding	- && sp|D7SSD8|MJE1_VITVI Methyl jasmonate esterase 1 OS=Vitis vinifera OX=29760 GN=MJE1 PE=1 SV=1 && PF12697:Alpha/beta hydrolase family	NF-YB
[truncated: 24,794 more rows]
