# Supplementary material for: Tuning reductase activity in monoterpene indole alkaloid biosynthesis
Source: Proc Natl Acad Sci U S A. 2026 Jun 15;123(25):e2605425123. doi: 10.1073/pnas.2605425123 (PMC13291617; doi:10.1073/pnas.2605425123)
Supplement: Supplementary file 3 — Dataset S02 (XLSX) [file pnas.2605425123.sd02.xlsx]

## Sheet: Co-IP_proteomics
Gene	Protein.ID			Protein.Description	Organism	found.in.files	found.in.file_P4254_fractionated_R2_Nbenthamia_v2_protein.tsv	found.in.conditions	found.in.reps	max.Unique.Peptides	max.Razor.Peptides	average.Total.Intensity	logFC	AveExpr	t	pvalue.limma	fdr.limma	B	pvalue.fdrtool	qval.fdrtool	lfdr.fdrtool	comparison	comparison.label	hit_annotation_method	pvalue	fdr	hit	hit_annotation	Total.Intensity
P4254_FoGS	P4254_FoGS	7.38517	enriched hit	NA	NA	1	1	3	3	30	30	8863979776	7.38517	26.9668	15.5813	7.76825e-07	5.36009e-05	6.58189	0.00597444	1	1	GS - CTRL	GS vs CTRL	limma	7.76825e-07	5.36009e-05	TRUE	enriched hit	8863979776
P4254_GS	P4254_GS	6.92867	enriched hit	NA	NA	1	1	3	3	29	30	7437929856	6.92867	25.5131	23.8208	3.78456e-08	5.22269e-06	9.73163	2.63441e-05	1	1	GS - CTRL	GS vs CTRL	limma	3.78456e-08	5.22269e-06	TRUE	enriched hit	7437929856
B8R6B6	B8R6B6	2.04019	enriched hit	ELI3 (Fragment)	Nicotiana benthamiana	1	1	3	3	5	5	2668422	2.04019	17.2007	7.19719	0.000150726	0.00138668	0.806609	0.204128	1	1	GS - CTRL	GS vs CTRL	limma	0.000150726	0.00138668	TRUE	enriched hit	2668422
rbcS	A0A0S4IJL0	1.64866	enriched hit	Ribulose bisphosphate carboxylase small subunit, chloroplastic	Nicotiana benthamiana	1	1	3	3	3	4	959459222	1.64866	23.144	13.7526	1.86933e-06	8.5989e-05	5.63464	0.0152442	1	1	GS - CTRL	GS vs CTRL	limma	1.86933e-06	8.5989e-05	TRUE	enriched hit	959459222
A0A4D6IA34	A0A4D6IA34	1.35503	enriched hit	23 kDa subunit of oxygen evolving system of photosystem II	Nicotiana benthamiana	1	1	3	3	1	4	25228430	1.35503	17.6292	11.3992	6.90043e-06	0.000237997	4.20988	0.0442945	1	1	GS - CTRL	GS vs CTRL	limma	6.90043e-06	0.000237997	TRUE	enriched hit	25228430
P4254_HYS	P4254_HYS	1.28729	enriched hit	NA	NA	1	1	3	3	13	13	58125430	1.28729	21.0818	11.0366	8.62309e-06	0.000237997	3.96531	0.0514977	1	1	GS - CTRL	GS vs CTRL	limma	8.62309e-06	0.000237997	TRUE	enriched hit	58125430
psbP2	I0B7J6	1.27154	enriched hit	23 kDa subunit of oxygen evolving system of photosystem II	Nicotiana benthamiana	1	1	3	3	1	2	25228430	1.27154	16.3792	9.99736	1.69716e-05	0.000390347	3.22035	0.0777415	1	1	GS - CTRL	GS vs CTRL	limma	1.69716e-05	0.000390347	TRUE	enriched hit	25228430
R9W2E1	R9W2E1	1.26944	enriched hit	Glutaredoxin-dependent peroxiredoxin	Nicotiana benthamiana	1	1	3	3	2	2	3255276	1.26944	15.1478	3.87363	0.00570876	0.0119403	-3.18244	0.494312	1	1	GS - CTRL	GS vs CTRL	limma	0.00570876	0.0119403	TRUE	enriched hit	3255276
PP2Aa-1	A0A678WQ24	1.24718	enriched hit	PP2A scaffolding/structural subunit A alpha isoform	Nicotiana benthamiana	1	1	3	3	2	4	2467000	1.24718	16.7002	8.17	6.58315e-05	0.000825886	1.72313	0.149437	1	1	GS - CTRL	GS vs CTRL	limma	6.58315e-05	0.000825886	TRUE	enriched hit	2467000
APX	F8WQS3	1.18052	enriched hit	Ascorbate peroxidase (Fragment)	Nicotiana benthamiana	1	1	3	3	2	2	436996	1.18052	15.7106	6.87485	0.000202255	0.00139556	0.481311	0.225128	1	1	GS - CTRL	GS vs CTRL	limma	0.000202255	0.00139556	TRUE	enriched hit	436996
Q2QFR3	Q2QFR3	1.08196	enriched hit	Cysteine proteinase aleuran type	Nicotiana benthamiana	1	1	3	3	3	3	3002466	1.08196	16.9162	5.60934	0.000716306	0.00340863	-0.914964	0.322312	1	1	GS - CTRL	GS vs CTRL	limma	0.000716306	0.00340863	TRUE	enriched hit	3002466
A0A1S5WM37	A0A1S5WM37	1.03126	enriched hit	Papain-like cysteine proteinase 6	Nicotiana benthamiana	1	1	3	3	4	4	3489484	1.03126	16.766	4.92376	0.00154465	0.00528346	-1.7594	0.384982	1	1	GS - CTRL	GS vs CTRL	limma	0.00154465	0.00528346	TRUE	enriched hit	3489484
A4D0J9	A4D0J9	1.02765	enriched hit	Carbonic anhydrase (Fragment)	Nicotiana benthamiana	1	1	3	3	2	2	37633232	1.02765	16.4171	8.46543	5.20151e-05	0.000797564	1.98366	0.135268	1	1	GS - CTRL	GS vs CTRL	limma	5.20151e-05	0.000797564	TRUE	enriched hit	37633232
E5LLE7	E5LLE7	0.999871	enriched hit	Phosphoglycerate kinase	Nicotiana benthamiana	1	1	3	3	20	20	39716491	0.999871	21.1715	9.36162	2.64972e-05	0.000522373	2.72895	0.0985807	1	1	GS - CTRL	GS vs CTRL	limma	2.64972e-05	0.000522373	TRUE	enriched hit	39716491
PDI2	A0A9E7VCB0	0.984715	enriched hit	Protein disulfide isomerase-2	Nicotiana benthamiana	1	1	3	3	3	5	2833295	0.984715	17.1784	6.71627	0.000234654	0.00145876	0.317002	0.236007	1	1	GS - CTRL	GS vs CTRL	limma	0.000234654	0.00145876	TRUE	enriched hit	2833295
A8R0T1	A8R0T1	0.97825	enriched hit	spermidine synthase (Fragment)	Nicotiana benthamiana	1	1	3	3	2	2	622466	0.97825	14.3011	6.34116	0.00033709	0.00178917	-0.083371	0.263208	1	1	GS - CTRL	GS vs CTRL	limma	0.00033709	0.00178917	TRUE	enriched hit	622466
P4254_GFP	P4254_GFP	0.877904	enriched hit	NA	NA	1	1	3	3	1	20	7123704064	0.877904	28.8458	4.02286	0.00469378	0.0106187	-2.97079	0.47783	1	1	GS - CTRL	GS vs CTRL	limma	0.00469378	0.0106187	TRUE	enriched hit	7123704064
NbG6PDH-P2	F2Z9R3	0.861683	enriched hit	Glucose-6-phosphate 1-dehydrogenase	Nicotiana benthamiana	1	1	3	3	2	4	974769	0.861683	15.6534	6.91233	0.000195352	0.00139556	0.519719	0.22261	1	1	GS - CTRL	GS vs CTRL	limma	0.000195352	0.00139556	TRUE	enriched hit	974769
psbQ1	I0B7J9	0.824718	enriched hit	Chloroplast PsbQ1	Nicotiana benthamiana	1	1	3	3	0	10	48880755	0.824718	20.6189	5.39034	0.000909329	0.00351191	-1.1776	0.341566	1	1	GS - CTRL	GS vs CTRL	limma	0.000909329	0.00351191	TRUE	enriched hit	48880755
NbSAMS1a	A0A0F7R532	0.818301	enriched hit	S-adenosylmethionine synthase	Nicotiana benthamiana	1	1	3	3	1	8	26442820	0.818301	19.1583	5.44127	0.00085976	0.00348961	-1.11593	0.337024	1	1	GS - CTRL	GS vs CTRL	limma	0.00085976	0.00348961	TRUE	enriched hit	26442820
psbP4	I0B7J8	0.804861	enriched hit	23 kDa subunit of oxygen evolving system of photosystem II	Nicotiana benthamiana	1	1	3	3	1	6	15564106	0.804861	19.4242	7.06873	0.000169254	0.00139556	0.678342	0.212319	1	1	GS - CTRL	GS vs CTRL	limma	0.000169254	0.00139556	TRUE	enriched hit	15564106
R9W4N2	R9W4N2	0.764566	enriched hit	thioredoxin-dependent peroxiredoxin (Fragment)	Nicotiana benthamiana	1	1	3	3	6	6	12812725	0.764566	18.2156	4.38498	0.00295965	0.00785446	-2.46995	0.439114	1	1	GS - CTRL	GS vs CTRL	limma	0.00295965	0.00785446	TRUE	enriched hit	12812725
U3MY90	U3MY90	0.752895	enriched hit	Proteinase inhibitor (Fragment)	Nicotiana benthamiana	1	1	3	3	2	2	2312499	0.752895	16.1644	2.97247	0.0199238	0.0331264	-4.51537	0.599955	1	1	GS - CTRL	GS vs CTRL	limma	0.0199238	0.0331264	TRUE	enriched hit	2312499
NbXpo1-2a	A0A3G9JTB1	0.752023	enriched hit	Exportin1-2a	Nicotiana benthamiana	1	1	3	3	0	2	3659820	0.752023	13.1909	3.0553	0.017682	0.0301249	-4.38978	0.589831	1	1	GS - CTRL	GS vs CTRL	limma	0.017682	0.0301249	TRUE	enriched hit	3659820
H9A0F9	H9A0F9	0.736566	enriched hit	ATP-dependent RNA helicase	Nicotiana benthamiana	1	1	3	3	1	9	12480368	0.736566	19.065	5.38357	0.000916151	0.00351191	-1.18582	0.342172	1	1	GS - CTRL	GS vs CTRL	limma	0.000916151	0.00351191	TRUE	enriched hit	12480368
PAL4	A0A6B7I9Z7	0.716673	enriched hit	Phenylalanine ammonia-lyase	Nicotiana benthamiana	1	1	3	3	3	3	1280185	0.716673	16.2534	4.84792	0.00168841	0.00529547	-1.85689	0.392345	1	1	GS - CTRL	GS vs CTRL	limma	0.00168841	0.00529547	TRUE	enriched hit	1280185
NbGAPDH-A	A0A0A8IBT8	0.714515	enriched hit	Glyceraldehyde-3-phosphate dehydrogenase	Nicotiana benthamiana	1	1	3	3	18	18	110905026	0.714515	21.6092	5.56884	0.000748265	0.00344202	-0.963036	0.325818	1	1	GS - CTRL	GS vs CTRL	limma	0.000748265	0.00344202	TRUE	enriched hit	110905026
A0A9E8K0G3	A0A9E8K0G3	0.711199	enriched hit	Class 1 reversibly glycosylated polypeptide 2	Nicotiana benthamiana	1	1	3	3	1	4	1193323	0.711199	15.5624	3.84012	0.00596803	0.0122924	-3.23037	0.498055	1	1	GS - CTRL	GS vs CTRL	limma	0.00596803	0.0122924	TRUE	enriched hit	1193323
A0A286RNF7	A0A286RNF7	0.656064	enriched hit	Carbonic anhydrase	Nicotiana benthamiana	1	1	3	3	8	13	84972184	0.656064	21.1473	5.44222	0.000858867	0.00348961	-1.11479	0.33694	1	1	GS - CTRL	GS vs CTRL	limma	0.000858867	0.00348961	TRUE	enriched hit	84972184
HSP70	A0A1W5XFS7	0.625003	enriched hit	HSP70	Nicotiana benthamiana	1	1	3	3	11	37	307035360	0.625003	22.855	5.48594	0.00081875	0.00348961	-1.06214	0.333072	1	1	GS - CTRL	GS vs CTRL	limma	0.00081875	0.00348961	TRUE	enriched hit	307035360
ADK	Q5XPZ0	0.602702	enriched hit	Adenosine kinase (Fragment)	Nicotiana benthamiana	1	1	3	3	3	3	399185	0.602702	14.7605	4.34225	0.00312196	0.00812887	-2.52808	0.443586	1	1	GS - CTRL	GS vs CTRL	limma	0.00312196	0.00812887	TRUE	enriched hit	399185
28C12	A7XZB8	0.590817	enriched hit	Chloroplast-localized protein	Nicotiana benthamiana	1	1	3	3	2	2	911789	0.590817	15.8894	4.74312	0.00191194	0.00573582	-1.99297	0.40266	1	1	GS - CTRL	GS vs CTRL	limma	0.00191194	0.00573582	TRUE	enriched hit	911789
PAF1	Q8H1Y2	0.583823	no hit	Proteasome subunit alpha type	Nicotiana benthamiana	1	1	3	3	3	3	1259048	0.583823	16.653	3.81169	0.00619802	0.0125783	-3.27115	0.501242	1	1	GS - CTRL	GS vs CTRL	limma	0.00619802	0.0125783	FALSE	no hit	1259048
I3QHX5	I3QHX5	0.58186	no hit	Adenosylhomocysteinase	Nicotiana benthamiana	1	1	3	3	1	14	8676481	0.58186	19.5209	4.71086	0.00198717	0.00583466	-2.03518	0.405867	1	1	GS - CTRL	GS vs CTRL	limma	0.00198717	0.00583466	FALSE	no hit	8676481
C5MTW1	C5MTW1	0.579964	no hit	Heterotrimeric G protein beta 1 subunit	Nicotiana benthamiana	1	1	3	3	2	3	7088233	0.579964	18.0448	5.22238	0.00109663	0.00398251	-1.3835	0.35682	1	1	GS - CTRL	GS vs CTRL	limma	0.00109663	0.00398251	FALSE	no hit	7088233
Q6XX19	Q6XX19	0.561033	no hit	Translation elongation factor 1 alpha (Fragment)	Nicotiana benthamiana	1	1	3	3	7	7	46077506	0.561033	20.9402	4.86878	0.00164746	0.0052872	-1.83	0.390312	1	1	GS - CTRL	GS vs CTRL	limma	0.00164746	0.0052872	FALSE	no hit	46077506
TUA6	A0A0S0N5Y9	0.528602	no hit	Tubulin alpha chain	Nicotiana benthamiana	1	1	3	3	11	11	24570160	0.528602	20.7749	4.55717	0.00239321	0.00660526	-2.23832	0.421356	1	1	GS - CTRL	GS vs CTRL	limma	0.00239321	0.00660526	FALSE	no hit	24570160
HSP90	A0A224ATS2	0.5084	no hit	Heat shock protein 90	Nicotiana benthamiana	1	1	3	3	0	12	18661420	0.5084	19.7898	4.20979	0.00369035	0.00909407	-2.70994	0.457615	1	1	GS - CTRL	GS vs CTRL	limma	0.00369035	0.00909407	FALSE	no hit	18661420
act	H9C954	0.502374	no hit	Actin (Fragment)	Nicotiana benthamiana	1	1	3	3	9	10	28512330	0.502374	20.2404	4.30755	0.003261	0.00833365	-2.57549	0.447238	1	1	GS - CTRL	GS vs CTRL	limma	0.003261	0.00833365	FALSE	no hit	28512330
GAPC2	A0A0F7JIC2	0.494046	no hit	Glyceraldehyde-3-phosphate dehydrogenase	Nicotiana benthamiana	1	1	3	3	1	5	66783282	0.494046	18.1664	2.54788	0.0371441	0.0563285	-5.16265	0.653035	1	1	GS - CTRL	GS vs CTRL	limma	0.0371441	0.0563285	FALSE	no hit	66783282
AGO1b	A0A515KYM7	0.470107	no hit	Argonaute 1b	Nicotiana benthamiana	1	1	3	3	0	5	1474037	0.470107	16.0348	2.0529	0.0778274	0.104274	-5.90776	0.71719	1	1	GS - CTRL	GS vs CTRL	limma	0.0778274	0.104274	FALSE	no hit	1474037
Q076B1	Q076B1	0.453386	no hit	RPN9 (Fragment)	Nicotiana benthamiana	1	1	3	3	3	3	1422906	0.453386	15.6401	2.67079	0.0309643	0.048012	-4.9751	0.637471	1	1	GS - CTRL	GS vs CTRL	limma	0.0309643	0.048012	FALSE	no hit	1422906
A0A0M4J3A8	A0A0M4J3A8	0.431642	no hit	Heat shock protein 90-1	Nicotiana benthamiana	1	1	3	3	1	5	18661420	0.431642	17.2478	3.3412	0.0117878	0.0225934	-3.96016	0.55551	1	1	GS - CTRL	GS vs CTRL	limma	0.0117878	0.0225934	FALSE	no hit	18661420
GAPC1	A0A0F7JLU6	0.394991	no hit	Glyceraldehyde-3-phosphate dehydrogenase	Nicotiana benthamiana	1	1	3	3	2	12	66783282	0.394991	20.0352	3.61301	0.00809954	0.0161991	-3.55897	0.523811	1	1	GS - CTRL	GS vs CTRL	limma	0.00809954	0.0161991	FALSE	no hit	66783282
MIP1	U5HUF9	0.378865	no hit	MIP1.1a	Nicotiana benthamiana	1	1	3	3	0	10	3521304	0.378865	18.7869	3.26569	0.0131068	0.0241166	-4.07296	0.564479	1	1	GS - CTRL	GS vs CTRL	limma	0.0131068	0.0241166	FALSE	no hit	3521304
MIP1.2b	A0A8A1L3A8	0.378775	no hit	MIP1.2b	Nicotiana benthamiana	1	1	3	3	1	4	2526967	0.378775	15.4637	3.13968	0.0156707	0.0277251	-4.26231	0.579601	1	1	GS - CTRL	GS vs CTRL	limma	0.0156707	0.0277251	FALSE	no hit	2526967
ClpC1A	A0A088F9I1	0.373524	no hit	Chloroplast ATP-dependent Clp protease chaperone protein	Nicotiana benthamiana	1	1	3	3	1	5	11872023	0.373524	17.946	2.21028	0.0614872	0.0848523	-5.67382	0.696548	1	1	GS - CTRL	GS vs CTRL	limma	0.0614872	0.0848523	FALSE	no hit	11872023
fib2	B7VCB9	0.360749	no hit	Fibrillarin 2	Nicotiana benthamiana	1	1	3	3	0	4	1789216	0.360749	16.137	3.0414	0.0180387	0.0303578	-4.41083	0.591524	1	1	GS - CTRL	GS vs CTRL	limma	0.0180387	0.0303578	FALSE	no hit	1789216
GDI	C0LSK7	0.349769	no hit	Guanosine nucleotide diphosphate dissociation inhibitor	Nicotiana benthamiana	1	1	3	3	3	3	1509920	0.349769	16.7289	2.25879	0.0571795	0.080518	-5.60101	0.690231	1	1	GS - CTRL	GS vs CTRL	limma	0.0571795	0.080518	FALSE	no hit	1509920
NbG6PDH-Cyto	F2Z9R1	0.337353	no hit	Glucose-6-phosphate 1-dehydrogenase	Nicotiana benthamiana	1	1	3	3	4	4	2800323	0.337353	16.0756	1.57738	0.157265	0.200949	-6.57924	0.78077	1	1	GS - CTRL	GS vs CTRL	limma	0.157265	0.200949	FALSE	no hit	2800323
ARF1	A7IYM9	0.336636	no hit	ADP-ribosylation factor	Nicotiana benthamiana	1	1	3	3	2	2	1955993	0.336636	16.4958	0.838177	0.428711	0.484936	-7.41308	0.882431	1	1	GS - CTRL	GS vs CTRL	limma	0.428711	0.484936	FALSE	no hit	1955993
NbACAT1a	A0A0H5BGR5	0.335705	no hit	Acetoacetyl-coenzyme A thiolase	Nicotiana benthamiana	1	1	3	3	4	4	2852430	0.335705	17.4383	2.37287	0.048209	0.07003	-5.42875	0.675457	1	1	GS - CTRL	GS vs CTRL	limma	0.048209	0.07003	FALSE	no hit	2852430
CAT1	C6FFS2	0.291655	no hit	Catalase	Nicotiana benthamiana	1	1	3	3	0	12	45336238	0.291655	18.8739	2.81537	0.0250381	0.0397156	-4.75447	0.619367	1	1	GS - CTRL	GS vs CTRL	limma	0.0250381	0.0397156	FALSE	no hit	45336238
GDCP1	E0X585	0.250029	no hit	glycine dehydrogenase (aminomethyl-transferring)	Nicotiana benthamiana	1	1	3	3	10	10	15247660	0.250029	19.6979	2.37788	0.0478494	0.07003	-5.42116	0.67481	1	1	GS - CTRL	GS vs CTRL	limma	0.0478494	0.07003	FALSE	no hit	15247660
A0A240EUV6	A0A240EUV6	0.186337	no hit	Eukaryotic translation initiation factor 5A	Nicotiana benthamiana	1	1	3	3	4	4	7014344	0.186337	17.2379	1.42615	0.195454	0.242156	-6.77584	0.801326	1	1	GS - CTRL	GS vs CTRL	limma	0.195454	0.242156	FALSE	no hit	7014344
CRT3a2	A0A2Z6IE07	0.181579	no hit	Calreticulin	Nicotiana benthamiana	1	1	3	3	1	10	5076751	0.181579	18.5709	0.846267	0.424468	0.484104	-7.40603	0.881304	1	1	GS - CTRL	GS vs CTRL	limma	0.424468	0.484104	FALSE	no hit	5076751
PI	Q1WL50	0.172715	no hit	Trypsin proteinase inhibitor	Nicotiana benthamiana	1	1	3	3	2	2	814463	0.172715	14.5029	1.42228	0.196533	0.242156	-6.78073	0.801854	1	1	GS - CTRL	GS vs CTRL	limma	0.196533	0.242156	FALSE	no hit	814463
ClpC2B	A0A088F8L1	0.15739	no hit	Chloroplast ATP-dependent Clp protease chaperone protein	Nicotiana benthamiana	1	1	3	3	1	18	11839222	0.15739	19.3121	1.52976	0.168488	0.213315	-6.64226	0.787228	1	1	GS - CTRL	GS vs CTRL	limma	0.168488	0.213315	FALSE	no hit	11839222
NbACO2b	A0A8J9SKY7	0.157376	no hit	Aminocyclopropanecarboxylate oxidase 2b	Nicotiana benthamiana	1	1	3	3	1	2	3111389	0.157376	14.8803	0.943786	0.375677	0.439351	-7.31678	0.867746	1	1	GS - CTRL	GS vs CTRL	limma	0.375677	0.439351	FALSE	no hit	3111389
GOX	E1AXT8	0.144069	no hit	(S)-2-hydroxy-acid oxidase	Nicotiana benthamiana	1	1	3	3	13	13	41640300	0.144069	19.649	1.34729	0.218496	0.266836	-6.87397	0.812101	1	1	GS - CTRL	GS vs CTRL	limma	0.218496	0.266836	FALSE	no hit	41640300
HBP1	E0X584	0.132547	no hit	Harpin binding protein 1 (Fragment)	Nicotiana benthamiana	1	1	3	3	2	2	4369603	0.132547	17.4776	0.999342	0.349827	0.412616	-7.26254	0.860039	1	1	GS - CTRL	GS vs CTRL	limma	0.349827	0.412616	FALSE	no hit	4369603
TRXh	C9DFC1	0.126037	no hit	Thioredoxin H-type 1 (Fragment)	Nicotiana benthamiana	1	1	3	3	2	2	2521569	0.126037	15.4749	0.70709	0.501612	0.558246	-7.51932	0.900714	1	1	GS - CTRL	GS vs CTRL	limma	0.501612	0.558246	FALSE	no hit	2521569
BLP4	B7U9Z3	0.112256	no hit	ER luminal-binding protein	Nicotiana benthamiana	1	1	3	3	2	2	103315400	0.112256	16.3285	0.927637	0.383456	0.44468	-7.33209	0.869988	1	1	GS - CTRL	GS vs CTRL	limma	0.383456	0.44468	FALSE	no hit	103315400
C0JT31	C0JT31	0.0753684	no hit	assimilatory sulfite reductase (ferredoxin)	Nicotiana benthamiana	1	1	3	3	8	8	18493816	0.0753684	18.7019	0.550576	0.598482	0.645238	-7.62526	0.922612	1	1	GS - CTRL	GS vs CTRL	limma	0.598482	0.645238	FALSE	no hit	18493816
BiP1	A0A9E7VCH6	0.0746375	no hit	Luminal binding protein-1	Nicotiana benthamiana	1	1	3	3	6	27	103315400	0.0746375	21.1866	0.526845	0.614041	0.651828	-7.63923	0.925938	1	1	GS - CTRL	GS vs CTRL	limma	0.614041	0.651828	FALSE	no hit	103315400
B0CN59	B0CN59	0.0672587	no hit	Myosin XI-2	Nicotiana benthamiana	1	1	3	3	2	3	1057590	0.0672587	15.1844	0.425028	0.683154	0.708837	-7.69259	0.940221	1	1	GS - CTRL	GS vs CTRL	limma	0.683154	0.708837	FALSE	no hit	1057590
A1YUL9	A1YUL9	0.0607221	no hit	Importin subunit alpha	Nicotiana benthamiana	1	1	3	3	4	4	8940442	0.0607221	16.7358	0.231362	0.823431	0.829442	-7.76365	0.967438	1	1	GS - CTRL	GS vs CTRL	limma	0.823431	0.829442	FALSE	no hit	8940442
C9E9W2	C9E9W2	0.053052	no hit	Chloroplast envelope protein 1	Nicotiana benthamiana	1	1	3	3	6	6	3050501	0.053052	17.2039	0.245088	0.813186	0.825144	-7.75997	0.965507	1	1	GS - CTRL	GS vs CTRL	limma	0.813186	0.825144	FALSE	no hit	3050501
Q2LFC1	Q2LFC1	0.0438698	no hit	AGO4-2 (Fragment)	Nicotiana benthamiana	1	1	3	3	1	5	2184233	0.0438698	16.3243	0.286606	0.782436	0.800973	-7.74755	0.959669	1	1	GS - CTRL	GS vs CTRL	limma	0.782436	0.800973	FALSE	no hit	2184233
Q84V57	Q84V57	0.0216393	no hit	Pectinesterase	Nicotiana benthamiana	1	1	3	3	9	9	10698980	0.0216393	18.7387	0.206468	0.842108	0.842108	-7.7698	0.97094	1	1	GS - CTRL	GS vs CTRL	limma	0.842108	0.842108	FALSE	no hit	10698980
B0CN61	B0CN61	-0.0316865	no hit	Myosin XI-K	Nicotiana benthamiana	1	1	3	3	8	9	2116152	-0.0316865	17.7055	-0.285079	0.783561	0.800973	-7.74804	0.959884	1	1	GS - CTRL	GS vs CTRL	limma	0.783561	0.800973	FALSE	no hit	2116152
chlP	A0A0A8K9V3	-0.0522161	no hit	geranylgeranyl diphosphate reductase	Nicotiana benthamiana	1	1	3	3	5	5	1870708	-0.0522161	17.0217	-0.513352	0.622984	0.652601	-7.64691	0.927829	1	1	GS - CTRL	GS vs CTRL	limma	0.622984	0.652601	FALSE	no hit	1870708
Hsp70	Q6L9F6	-0.0653378	no hit	Heat shock protein 70 (Fragment)	Nicotiana benthamiana	1	1	3	3	4	4	33277372	-0.0653378	17.5316	-0.631227	0.547281	0.599403	-7.57362	0.91132	1	1	GS - CTRL	GS vs CTRL	limma	0.547281	0.599403	FALSE	no hit	33277372
D2DWL6	D2DWL6	-0.0665019	no hit	QM	Nicotiana benthamiana	1	1	3	3	5	5	7492336	-0.0665019	18.1293	-0.620241	0.554098	0.602091	-7.58103	0.912857	1	1	GS - CTRL	GS vs CTRL	limma	0.554098	0.602091	FALSE	no hit	7492336
A0A7M1I5Y9	A0A7M1I5Y9	-0.067625	no hit	SBT7	Nicotiana benthamiana	1	1	3	3	3	3	1006144	-0.067625	15.4764	-0.511485	0.624227	0.652601	-7.64796	0.928091	1	1	GS - CTRL	GS vs CTRL	limma	0.624227	0.652601	FALSE	no hit	1006144
A0A481NUV9	A0A481NUV9	-0.10036	no hit	ferredoxin--NADP(+) reductase (Fragment)	Nicotiana benthamiana	1	1	3	3	14	14	38834477	-0.10036	20.6554	-0.528874	0.612703	0.651828	-7.63805	0.925653	1	1	GS - CTRL	GS vs CTRL	limma	0.612703	0.651828	FALSE	no hit	38834477
PDI1	A0A9E7VCC7	-0.103929	no hit	Protein disulfide isomerase-1	Nicotiana benthamiana	1	1	3	3	4	4	2271767	-0.103929	17.4621	-1.02709	0.337439	0.401436	-7.23457	0.856194	1	1	GS - CTRL	GS vs CTRL	limma	0.337439	0.401436	FALSE	no hit	2271767
NbRan1a	A0A387K3P5	-0.141013	no hit	GTP-binding nuclear protein	Nicotiana benthamiana	1	1	3	3	1	5	4029751	-0.141013	17.0521	-0.901239	0.396428	0.455892	-7.35667	0.873657	1	1	GS - CTRL	GS vs CTRL	limma	0.396428	0.455892	FALSE	no hit	4029751
CaM1	A0A7G9U7I2	-0.146082	no hit	Calmodulin	Nicotiana benthamiana	1	1	3	3	0	3	3731468	-0.146082	17.5116	-1.12702	0.295669	0.354802	-7.12921	0.842378	1	1	GS - CTRL	GS vs CTRL	limma	0.295669	0.354802	FALSE	no hit	3731468
NbCGS1a	A0A0F7R0S4	-0.175683	no hit	Cystathionine gamma synthase	Nicotiana benthamiana	1	1	3	3	2	2	398331	-0.175683	14.2663	-0.814769	0.441158	0.494958	-7.43316	0.885691	1	1	GS - CTRL	GS vs CTRL	limma	0.441158	0.494958	FALSE	no hit	398331
Q5EEQ1	Q5EEQ1	-0.218589	no hit	Photosystem I reaction center subunit X PSI-K	Nicotiana benthamiana	1	1	3	3	4	4	34964398	-0.218589	19.9066	-1.17242	0.27813	0.336684	-7.07908	0.836117	1	1	GS - CTRL	GS vs CTRL	limma	0.27813	0.336684	FALSE	no hit	34964398
B1PSM0	B1PSM0	-0.284368	no hit	Methyltransferase	Nicotiana benthamiana	1	1	3	3	0	14	16898393	-0.284368	18.981	-2.47192	0.0415865	0.0623797	-5.27835	0.66273	1	1	GS - CTRL	GS vs CTRL	limma	0.0415865	0.0623797	FALSE	no hit	16898393
GR	F8WQS4	-0.286636	no hit	NAD(P)H dehydrogenase (quinone) (Fragment)	Nicotiana benthamiana	1	1	3	3	1	2	1684767	-0.286636	15.6963	-2.08799	0.0738461	0.0999094	-5.85596	0.71257	1	1	GS - CTRL	GS vs CTRL	limma	0.0738461	0.0999094	FALSE	no hit	1684767
H9A0G0	H9A0G0	-0.297733	no hit	Ribosomal protein L6 alpha-beta domain-containing protein (Fragment)	Nicotiana benthamiana	1	1	3	3	5	5	6481446	-0.297733	17.9059	-1.65545	0.14035	0.182719	-6.47394	0.770218	1	1	GS - CTRL	GS vs CTRL	limma	0.14035	0.182719	FALSE	no hit	6481446
A0A6H0CCF4	A0A6H0CCF4	-0.317402	no hit	ATP synthase subunit alpha	Nicotiana benthamiana	1	1	3	3	17	17	148706975	-0.317402	21.477	-2.28421	0.0550439	0.0783099	-5.56273	0.686927	1	1	GS - CTRL	GS vs CTRL	limma	0.0550439	0.0783099	FALSE	no hit	148706975
A1YUL8	A1YUL8	-0.323178	no hit	Importin subunit alpha	Nicotiana benthamiana	1	1	3	3	5	7	8649077	-0.323178	18.0585	-2.23537	0.0592196	0.0825485	-5.63619	0.693277	1	1	GS - CTRL	GS vs CTRL	limma	0.0592196	0.0825485	FALSE	no hit	8649077
I1Y996	I1Y996	-0.324654	no hit	RabE1	Nicotiana benthamiana	1	1	3	3	7	7	5239391	-0.324654	17.6959	-2.80732	0.0253347	0.0397295	-4.76675	0.62037	1	1	GS - CTRL	GS vs CTRL	limma	0.0253347	0.0397295	FALSE	no hit	5239391
P4254_SGD	P4254_SGD	-0.330828	no hit	NA	NA	1	1	3	3	33	33	8031660800	-0.330828	25.9437	-0.638604	0.542732	0.599176	-7.56858	0.910288	1	1	GS - CTRL	GS vs CTRL	limma	0.542732	0.599176	FALSE	no hit	8031660800
B8R519	B8R519	-0.3442	no hit	Ubiquitin (Fragment)	Nicotiana benthamiana	1	1	3	3	1	6	226717192	-0.3442	22.7521	-2.29879	0.0538558	0.0774177	-5.54074	0.685036	1	1	GS - CTRL	GS vs CTRL	limma	0.0538558	0.0774177	FALSE	no hit	226717192
psbO1	I0B7J1	-0.345084	no hit	Chloroplast PsbO1	Nicotiana benthamiana	1	1	3	3	0	15	61610754	-0.345084	20.7838	-1.59485	0.153324	0.197746	-6.55589	0.778406	1	1	GS - CTRL	GS vs CTRL	limma	0.153324	0.197746	FALSE	no hit	61610754
RAE1	Q153I4	-0.371975	no hit	Nuclear pore complex protein RAE1b	Nicotiana benthamiana	1	1	3	3	0	2	196015	-0.371975	15.005	-2.84832	0.0238615	0.0382894	-4.70425	0.615273	1	1	GS - CTRL	GS vs CTRL	limma	0.0238615	0.0382894	FALSE	no hit	196015
Q45Q23	Q45Q23	-0.418321	no hit	Prohibitin	Nicotiana benthamiana	1	1	3	3	8	8	24897954	-0.418321	18.9491	-3.14782	0.0154899	0.0277251	-4.25004	0.578618	1	1	GS - CTRL	GS vs CTRL	limma	0.0154899	0.0277251	FALSE	no hit	24897954
NbCDPKiso2	A0A1V1H6S6	-0.424521	no hit	Calcium dependent protein kinase isoform 2	Nicotiana benthamiana	1	1	3	3	5	5	1019594	-0.424521	16.2461	-2.38355	0.047446	0.07003	-5.41257	0.67408	1	1	GS - CTRL	GS vs CTRL	limma	0.047446	0.07003	FALSE	no hit	1019594
psbS1	Q2LAH0	-0.452721	no hit	Chloroplast photosystem II 22 kDa component	Nicotiana benthamiana	1	1	3	3	2	8	55299422	-0.452721	20.2358	-1.79908	0.113594	0.149295	-6.27449	0.750916	1	1	GS - CTRL	GS vs CTRL	limma	0.113594	0.149295	FALSE	no hit	55299422
gnTI	Q8GUA5	-0.470961	no hit	Alpha-1,3-mannosyl-glycoprotein 2-beta-N-acetylglucosaminyltransferase	Nicotiana benthamiana	1	1	3	3	4	4	1202138	-0.470961	16.9795	-3.29511	0.0125752	0.023451	-4.02895	0.560977	1	1	GS - CTRL	GS vs CTRL	limma	0.0125752	0.023451	FALSE	no hit	1202138
A0A5B9Y6Q5	A0A5B9Y6Q5	-0.478487	no hit	MLP-like protein 43	Nicotiana benthamiana	1	1	3	3	3	3	1055126	-0.478487	13.4241	-2.16671	0.0656344	0.0896787	-5.73898	0.702242	1	1	GS - CTRL	GS vs CTRL	limma	0.0656344	0.0896787	FALSE	no hit	1055126
B8R520	B8R520	-0.482557	no hit	Small ubiquitin-related modifier	Nicotiana benthamiana	1	1	3	3	2	2	6283368	-0.482557	17.2474	-3.30075	0.0124758	0.023451	-4.02051	0.560306	1	1	GS - CTRL	GS vs CTRL	limma	0.0124758	0.023451	FALSE	no hit	6283368
NbPDR1b	A0A0H5B1M6	-0.507231	no hit	PDR-type ACB transporter	Nicotiana benthamiana	1	1	3	3	2	18	18981680	-0.507231	19.5187	-3.56631	0.00863247	0.0170183	-3.62731	0.52919	1	1	GS - CTRL	GS vs CTRL	limma	0.00863247	0.0170183	FALSE	no hit	18981680
NbCAS	K7ZLE1	-0.512983	no hit	Calcium-sensing receptor	Nicotiana benthamiana	1	1	3	3	11	11	54238689	-0.512983	20.5043	-1.46281	0.1855	0.232718	-6.72916	0.796331	1	1	GS - CTRL	GS vs CTRL	limma	0.1855	0.232718	FALSE	no hit	54238689
c4acd	Q14RS5	-0.52012	no hit	Sterol decarboxylase (Fragment)	Nicotiana benthamiana	1	1	3	3	3	3	1100618	-0.52012	16.5267	-4.16927	0.00388614	0.00916186	-2.76608	0.461956	1	1	GS - CTRL	GS vs CTRL	limma	0.00388614	0.00916186	FALSE	no hit	1100618
psbO3	I0B7J3	-0.549215	no hit	Chloroplast PsbO3	Nicotiana benthamiana	1	1	3	3	1	5	51959144	-0.549215	19.0979	-2.93696	0.020975	0.0340536	-4.56933	0.604319	1	1	GS - CTRL	GS vs CTRL	limma	0.020975	0.0340536	FALSE	no hit	51959144
AOX1a	U5XGW7	-0.587275	hit	Ubiquinol oxidase	Nicotiana benthamiana	1	1	3	3	0	3	1276639	-0.587275	16.3986	-3.87338	0.00571058	0.0119403	-3.18278	0.494339	1	1	GS - CTRL	GS vs CTRL	limma	0.00571058	0.0119403	TRUE	hit	1276639
A0A172WC23	A0A172WC23	-0.602719	hit	Defensin-like protein 2	Nicotiana benthamiana	1	1	3	3	3	4	40211755	-0.602719	15.9656	-5.19051	0.0011368	0.00402251	-1.42302	0.359762	1	1	GS - CTRL	GS vs CTRL	limma	0.0011368	0.00402251	TRUE	hit	40211755
samt	A0ZVU2	-0.615396	hit	S-adenosylmethionine transporter	Nicotiana benthamiana	1	1	3	3	4	4	14186893	-0.615396	17.7745	-3.09699	0.0166562	0.0290956	-4.32674	0.584767	1	1	GS - CTRL	GS vs CTRL	limma	0.0166562	0.0290956	TRUE	hit	14186893
A0A384E148	A0A384E148	-0.617971	hit	Alpha-galactosidase	Nicotiana benthamiana	1	1	3	3	3	3	924843	-0.617971	15.5865	-4.08992	0.00430319	0.00989734	-2.87666	0.470523	1	1	GS - CTRL	GS vs CTRL	limma	0.00430319	0.00989734	TRUE	hit	924843
Q1W1W5	Q1W1W5	-0.623614	hit	Nascent polypeptide-associated complex subunit beta	Nicotiana benthamiana	1	1	3	3	2	2	2332146	-0.623614	15.1649	-3.06117	0.0175336	0.0301249	-4.3809	0.589117	1	1	GS - CTRL	GS vs CTRL	limma	0.0175336	0.0301249	TRUE	hit	2332146
RLK1	A0A1P8SF01	-0.62727	hit	Leucine-rich repeat receptor-like protein kinase 1 (Fragment)	Nicotiana benthamiana	1	1	3	3	5	6	7802759	-0.62727	17.4912	-4.90925	0.00157108	0.00528346	-1.77799	0.386385	1	1	GS - CTRL	GS vs CTRL	limma	0.00157108	0.00528346	TRUE	hit	7802759
NbEDGP	F8WR02	-0.649389	candidate	Extracellular dermal glycoprotein	Nicotiana benthamiana	1	1	3	3	1	2	1014243	-0.649389	15.9536	-2.00566	0.083524	0.11083	-5.97714	0.723428	1	1	GS - CTRL	GS vs CTRL	limma	0.083524	0.11083	FALSE	candidate	1014243
SYP132	A0F0A7	-0.65021	hit	Syntaxin (Fragment)	Nicotiana benthamiana	1	1	3	3	3	3	2373077	-0.65021	17.053	-4.17134	0.00387585	0.00916186	-2.7632	0.461733	1	1	GS - CTRL	GS vs CTRL	limma	0.00387585	0.00916186	TRUE	hit	2373077
RABG3f	A0A0H3W569	-0.718552	hit	Rab small GTPase	Nicotiana benthamiana	1	1	3	3	1	6	6816727	-0.718552	18.4149	-4.88942	0.00160801	0.00528346	-1.80345	0.388306	1	1	GS - CTRL	GS vs CTRL	limma	0.00160801	0.00528346	TRUE	hit	6816727
PDF1.2	A0A0K0PU35	-0.731085	hit	Defensin-like protein 1.2	Nicotiana benthamiana	1	1	3	3	3	3	12657668	-0.731085	16.8015	-5.44517	0.000856088	0.00348961	-1.11122	0.336677	1	1	GS - CTRL	GS vs CTRL	limma	0.000856088	0.00348961	TRUE	hit	12657668
TSC13	Q3IAA0	-0.732607	hit	TSC13 protein	Nicotiana benthamiana	1	1	3	3	2	2	2892535	-0.732607	16.8248	-6.02153	0.000464799	0.00237564	-0.438098	0.288034	1	1	GS - CTRL	GS vs CTRL	limma	0.000464799	0.00237564	TRUE	hit	2892535
G3KGB5	G3KGB5	-0.733252	hit	Bti9	Nicotiana benthamiana	1	1	3	3	3	5	1456330	-0.733252	17.2366	-4.16308	0.00391703	0.00916186	-2.77467	0.462621	1	1	GS - CTRL	GS vs CTRL	limma	0.00391703	0.00916186	TRUE	hit	1456330
aly	Q68VB6	-0.737903	hit	ALY protein	Nicotiana benthamiana	1	1	3	3	1	4	1605184	-0.737903	16.6015	-6.3707	0.000327426	0.00178917	-0.051233	0.260991	1	1	GS - CTRL	GS vs CTRL	limma	0.000327426	0.00178917	TRUE	hit	1605184
A0A0A7HI84	A0A0A7HI84	-0.780478	hit	Histone H4	Nicotiana benthamiana	1	1	3	3	9	9	377656684	-0.780478	21.1408	-3.98582	0.00492595	0.0109642	-3.02304	0.481893	1	1	GS - CTRL	GS vs CTRL	limma	0.00492595	0.0109642	TRUE	hit	377656684
P4H10	A0A8A2F6K2	-0.783636	hit	Prolyl 4-hydroxylase 10	Nicotiana benthamiana	1	1	3	3	3	3	2082218	-0.783636	17.1283	-6.92291	0.000193451	0.00139556	0.530537	0.221903	1	1	GS - CTRL	GS vs CTRL	limma	0.000193451	0.00139556	TRUE	hit	2082218
NbPDR2a	A0A0H5AWB5	-0.811294	hit	PDR-type ACB transporter	Nicotiana benthamiana	1	1	3	3	5	31	21371733	-0.811294	21.1619	-7.20326	0.000149908	0.00138668	0.812628	0.203747	1	1	GS - CTRL	GS vs CTRL	limma	0.000149908	0.00138668	TRUE	hit	21371733
FtsH	C9DFA3	-0.812067	hit	FtsH-like protein (Fragment)	Nicotiana benthamiana	1	1	3	3	10	10	8794067	-0.812067	19.1452	-3.87575	0.00569276	0.0119403	-3.17941	0.494076	1	1	GS - CTRL	GS vs CTRL	limma	0.00569276	0.0119403	TRUE	hit	8794067
U5PZF7	U5PZF7	-0.833241	hit	Putative membrane bound NAC transcription factor 1	Nicotiana benthamiana	1	1	3	3	2	2	595391	-0.833241	15.032	-6.70641	0.000236852	0.00145876	0.306691	0.236696	1	1	GS - CTRL	GS vs CTRL	limma	0.000236852	0.00145876	TRUE	hit	595391
NbPDR2b	A0A0H5BGR8	-0.886233	hit	PDR-type ACB transporter	Nicotiana benthamiana	1	1	3	3	3	3	21371733	-0.886233	16.5693	-6.67882	0.000243127	0.00145876	0.277779	0.23863	1	1	GS - CTRL	GS vs CTRL	limma	0.000243127	0.00145876	TRUE	hit	21371733
Nbgp210a	W6JLF3	-0.914983	hit	Nuclear pore complex protein gp210a	Nicotiana benthamiana	1	1	3	3	2	7	1945960	-0.914983	16.9412	-7.84353	8.61208e-05	0.000990389	1.42591	0.166383	1	1	GS - CTRL	GS vs CTRL	limma	8.61208e-05	0.000990389	TRUE	hit	1945960
NbPPA1.1	A0A238MN04	-0.935301	hit	H(+)-exporting diphosphatase	Nicotiana benthamiana	1	1	3	3	11	21	555642912	-0.935301	22.7917	-3.20928	0.0141946	0.0257744	-4.15756	0.571225	1	1	GS - CTRL	GS vs CTRL	limma	0.0141946	0.0257744	TRUE	hit	555642912
Q45Q24	Q45Q24	-0.946791	hit	Prohibitin	Nicotiana benthamiana	1	1	3	3	7	7	14857270	-0.946791	19.3864	-8.27718	6.03903e-05	0.000825886	1.81855	0.144171	1	1	GS - CTRL	GS vs CTRL	limma	6.03903e-05	0.000825886	TRUE	hit	14857270
NbPPA1.2	A0A238ML06	-0.956352	hit	H(+)-exporting diphosphatase	Nicotiana benthamiana	1	1	3	3	8	8	188292904	-0.956352	20.749	-5.82711	0.000568486	0.00280182	-0.66024	0.303884	1	1	GS - CTRL	GS vs CTRL	limma	0.000568486	0.00280182	TRUE	hit	188292904
NbrbohB	Q84KK7	-0.969604	hit	Respiratory burst oxidase homolog	Nicotiana benthamiana	1	1	3	3	1	12	4023458	-0.969604	18.6615	-6.62282	0.000256446	0.00147457	0.218813	0.242591	1	1	GS - CTRL	GS vs CTRL	limma	0.000256446	0.00147457	TRUE	hit	4023458
HT1	A0A1P8SF02	-0.974382	hit	Serine/threonine-protein kinase HT1 (Fragment)	Nicotiana benthamiana	1	1	3	3	3	3	2020618	-0.974382	14.6391	-7.49881	0.000115524	0.00122633	1.1009	0.185803	1	1	GS - CTRL	GS vs CTRL	limma	0.000115524	0.00122633	TRUE	hit	2020618
LecRK	A0A0K1U1U5	-0.979279	hit	Clade IV lectin receptor kinase	Nicotiana benthamiana	1	1	3	3	1	3	1479821	-0.979279	14.782	-4.60777	0.00225024	0.00633741	-2.17106	0.416218	1	1	GS - CTRL	GS vs CTRL	limma	0.00225024	0.00633741	TRUE	hit	1479821
psbS2	Q2LAH1	-0.981464	candidate	Chloroplast photosystem II 22 kDa component	Nicotiana benthamiana	1	1	3	3	2	2	55102192	-0.981464	18.0907	-2.58682	0.0350593	0.0537576	-5.10327	0.648088	1	1	GS - CTRL	GS vs CTRL	limma	0.0350593	0.0537576	FALSE	candidate	55102192
SOBIR1	A0A0H3U2A6	-0.997634	hit	Leucine-rich repeat receptor-like kinase	Nicotiana benthamiana	1	1	3	3	3	4	2923248	-0.997634	17.0861	-4.67969	0.00206295	0.00593099	-2.07611	0.408981	1	1	GS - CTRL	GS vs CTRL	limma	0.00206295	0.00593099	TRUE	hit	2923248
NbCA1	D5JXY5	-1.03654	hit	Calcium-transporting ATPase	Nicotiana benthamiana	1	1	3	3	24	28	22494359	-1.03654	20.7865	-3.96751	0.00504529	0.0110516	-3.04894	0.483908	1	1	GS - CTRL	GS vs CTRL	limma	0.00504529	0.0110516	TRUE	hit	22494359
NbPDR9	A0A0H5BGT0	-1.04667	hit	PDR-type ACB transporter	Nicotiana benthamiana	1	1	3	3	3	3	6372574	-1.04667	16.1533	-4.75501	0.00188501	0.00573582	-1.97746	0.401482	1	1	GS - CTRL	GS vs CTRL	limma	0.00188501	0.00573582	TRUE	hit	6372574
tom1	B6ETQ9	-1.07808	hit	TOM1 protein (Fragment)	Nicotiana benthamiana	1	1	3	3	0	2	4198730	-1.07808	14.8849	-4.48945	0.00260038	0.00703632	-2.3289	0.428289	1	1	GS - CTRL	GS vs CTRL	limma	0.00260038	0.00703632	TRUE	hit	4198730
NbNDC1a	W6JJ96	-1.15195	hit	Nuclear pore complex protein NDC1a	Nicotiana benthamiana	1	1	3	3	1	2	380167	-1.15195	14.1853	-6.94061	0.000190316	0.00139556	0.548604	0.220723	1	1	GS - CTRL	GS vs CTRL	limma	0.000190316	0.00139556	TRUE	hit	380167
A0A0S3ANE0	A0A0S3ANE0	-1.23418	hit	NRC2b	Nicotiana benthamiana	1	1	3	3	0	3	649384	-1.23418	16.0554	-2.93815	0.0209387	0.0340536	-4.56751	0.604172	1	1	GS - CTRL	GS vs CTRL	limma	0.0209387	0.0340536	TRUE	hit	649384
A7L4B4	A7L4B4	-1.25434	hit	Histone H3	Nicotiana benthamiana	1	1	3	3	7	7	245811222	-1.25434	22.4331	-4.21526	0.00366478	0.00909407	-2.70239	0.457031	1	1	GS - CTRL	GS vs CTRL	limma	0.00366478	0.00909407	TRUE	hit	245811222
H2b	A2IBL2	-1.30077	hit	Histone H2B	Nicotiana benthamiana	1	1	3	3	4	13	613538112	-1.30077	23.2791	-5.30571	0.000998847	0.00372543	-1.28085	0.349199	1	1	GS - CTRL	GS vs CTRL	limma	0.000998847	0.00372543	TRUE	hit	613538112
Mir3	F2VJF4	-1.3269	hit	Miraculin-like protein	Nicotiana benthamiana	1	1	3	3	1	2	123181	-1.3269	14.5954	-3.36523	0.0113985	0.0221548	-3.92438	0.55267	1	1	GS - CTRL	GS vs CTRL	limma	0.0113985	0.0221548	TRUE	hit	123181
A0A219V415	A0A219V415	-1.60485	hit	Histone H2B	Nicotiana benthamiana	1	1	3	3	4	4	554522160	-1.60485	18.2303	-8.8583	3.84253e-05	0.000662837	2.31842	0.11806	1	1	GS - CTRL	GS vs CTRL	limma	3.84253e-05	0.000662837	TRUE	hit	554522160
P4254_SGD	P4254_SGD	5.61692	enriched hit	NA	NA	1	1	3	3	33	33	8031660800	5.61692	25.9437	10.8425	9.74234e-06	0.000672222	4.08949	6.30193e-07	3.8965e-05	0.000281825	SGD - CTRL	SGD vs CTRL	limma	9.74234e-06	0.000672222	TRUE	enriched hit	8031660800
HSP70	A0A1W5XFS7	1.85644	enriched hit	HSP70	Nicotiana benthamiana	1	1	3	3	11	37	307035360	1.85644	22.855	16.2948	5.66124e-07	7.81251e-05	7.03901	7.06102e-14	8.7317e-12	7.793e-05	SGD - CTRL	SGD vs CTRL	limma	5.66124e-07	7.81251e-05	TRUE	enriched hit	307035360
A1YUL8	A1YUL8	1.4717	enriched hit	Importin subunit alpha	Nicotiana benthamiana	1	1	3	3	5	7	8649077	1.4717	18.0585	10.1795	1.50064e-05	0.000690293	3.62809	2.90921e-06	0.000119918	0.0011467	SGD - CTRL	SGD vs CTRL	limma	1.50064e-05	0.000690293	TRUE	enriched hit	8649077
P4254_FoGS	P4254_FoGS	1.3743	candidate	NA	NA	1	1	3	3	30	30	8863979776	1.3743	26.9668	2.89951	0.0221469	0.0848966	-4.2555	0.182787	0.611851	1	SGD - CTRL	SGD vs CTRL	limma	0.0221469	0.0848966	FALSE	candidate	8863979776
A1YUL9	A1YUL9	1.31214	enriched hit	Importin subunit alpha	Nicotiana benthamiana	1	1	3	3	4	4	8940442	1.31214	16.7358	4.9995	0.00141445	0.0130129	-1.30974	0.0216135	0.176106	0.586102	SGD - CTRL	SGD vs CTRL	limma	0.00141445	0.0130129	TRUE	enriched hit	8940442
C0JT31	C0JT31	1.30325	enriched hit	assimilatory sulfite reductase (ferredoxin)	Nicotiana benthamiana	1	1	3	3	8	8	18493816	1.30325	18.7019	9.52044	2.36494e-05	0.000815903	3.13966	1.21822e-05	0.000376613	0.0322908	SGD - CTRL	SGD vs CTRL	limma	2.36494e-05	0.000815903	TRUE	enriched hit	18493816
P4254_GS	P4254_GS	1.10618	enriched hit	NA	NA	1	1	3	3	29	30	7437929856	1.10618	25.5131	3.80304	0.00626983	0.0346094	-2.91925	0.0805743	0.409982	1	SGD - CTRL	SGD vs CTRL	limma	0.00626983	0.0346094	TRUE	enriched hit	7437929856
NbG6PDH-Cyto	F2Z9R1	0.947676	enriched hit	Glucose-6-phosphate 1-dehydrogenase	Nicotiana benthamiana	1	1	3	3	4	4	2800323	0.947676	16.0756	4.43111	0.00279471	0.0197371	-2.04867	0.0417567	0.2658	0.586102	SGD - CTRL	SGD vs CTRL	limma	0.00279471	0.0197371	TRUE	enriched hit	2800323
B8R519	B8R519	0.942823	enriched hit	Ubiquitin (Fragment)	Nicotiana benthamiana	1	1	3	3	1	6	226717192	0.942823	22.7521	6.29679	0.000352214	0.00540062	0.205833	0.00381397	0.0518876	0.178626	SGD - CTRL	SGD vs CTRL	limma	0.000352214	0.00540062	TRUE	enriched hit	226717192
PI	Q1WL50	0.9089	enriched hit	Trypsin proteinase inhibitor	Nicotiana benthamiana	1	1	3	3	2	2	814463	0.9089	14.5029	7.48467	0.000116951	0.00270997	1.40795	0.000583996	0.0116671	0.0322908	SGD - CTRL	SGD vs CTRL	limma	0.000116951	0.00270997	TRUE	enriched hit	814463
A0A1S5WM37	A0A1S5WM37	0.89715	enriched hit	Papain-like cysteine proteinase 6	Nicotiana benthamiana	1	1	3	3	4	4	3489484	0.89715	16.766	4.28343	0.00336158	0.0207479	-2.24835	0.0490582	0.297295	1	SGD - CTRL	SGD vs CTRL	limma	0.00336158	0.0207479	TRUE	enriched hit	3489484
B8R520	B8R520	0.856447	enriched hit	Small ubiquitin-related modifier	Nicotiana benthamiana	1	1	3	3	2	2	6283368	0.856447	17.2474	5.85821	0.000550293	0.00690368	-0.281088	0.00711017	0.0773201	0.178626	SGD - CTRL	SGD vs CTRL	limma	0.000550293	0.00690368	TRUE	enriched hit	6283368
Hsp70	Q6L9F6	0.755673	enriched hit	Heat shock protein 70 (Fragment)	Nicotiana benthamiana	1	1	3	3	4	4	33277372	0.755673	17.5316	7.30053	0.000137462	0.00270997	1.23198	0.000795555	0.0140541	0.178626	SGD - CTRL	SGD vs CTRL	limma	0.000137462	0.00270997	TRUE	enriched hit	33277372
B1PSM0	B1PSM0	0.73933	enriched hit	Methyltransferase	Nicotiana benthamiana	1	1	3	3	0	14	16898393	0.73933	18.981	6.42674	0.000309927	0.00534625	0.34541	0.00314845	0.0451205	0.178626	SGD - CTRL	SGD vs CTRL	limma	0.000309927	0.00534625	TRUE	enriched hit	16898393
rbcS	A0A0S4IJL0	0.708182	enriched hit	Ribulose bisphosphate carboxylase small subunit, chloroplastic	Nicotiana benthamiana	1	1	3	3	3	4	959459222	0.708182	23.144	5.90742	0.000522816	0.00690368	-0.225203	0.00664258	0.0743517	0.178626	SGD - CTRL	SGD vs CTRL	limma	0.000522816	0.00690368	TRUE	enriched hit	959459222
PDF1.2	A0A0K0PU35	0.582209	no hit	Defensin-like protein 1.2	Nicotiana benthamiana	1	1	3	3	3	3	12657668	0.582209	16.8015	4.33633	0.00314521	0.0206685	-2.17646	0.0463281	0.285473	1	SGD - CTRL	SGD vs CTRL	limma	0.00314521	0.0206685	FALSE	no hit	12657668
BLP4	B7U9Z3	0.54817	no hit	ER luminal-binding protein	Nicotiana benthamiana	1	1	3	3	2	2	103315400	0.54817	16.3285	4.52984	0.00247454	0.0197371	-1.91692	0.0374062	0.249916	0.586102	SGD - CTRL	SGD vs CTRL	limma	0.00247454	0.0197371	FALSE	no hit	103315400
A0A172WC23	A0A172WC23	0.512362	no hit	Defensin-like protein 2	Nicotiana benthamiana	1	1	3	3	3	4	40211755	0.512362	15.9656	4.41237	0.00286045	0.0197371	-2.07383	0.0426289	0.268806	1	SGD - CTRL	SGD vs CTRL	limma	0.00286045	0.0197371	FALSE	no hit	40211755
psbO1	I0B7J1	0.448896	no hit	Chloroplast PsbO1	Nicotiana benthamiana	1	1	3	3	0	15	61610754	0.448896	20.7838	2.07463	0.0753375	0.185653	-5.50051	0.340479	0.745951	1	SGD - CTRL	SGD vs CTRL	limma	0.0753375	0.185653	FALSE	no hit	61610754
Q2QFR3	Q2QFR3	0.425293	no hit	Cysteine proteinase aleuran type	Nicotiana benthamiana	1	1	3	3	3	3	3002466	0.425293	16.9162	2.20491	0.0619841	0.166465	-5.30728	0.311023	0.728425	1	SGD - CTRL	SGD vs CTRL	limma	0.0619841	0.166465	FALSE	no hit	3002466
PAL4	A0A6B7I9Z7	0.425165	no hit	Phenylalanine ammonia-lyase	Nicotiana benthamiana	1	1	3	3	3	3	1280185	0.425165	16.2534	2.87602	0.022917	0.0854743	-4.29111	0.186358	0.616436	1	SGD - CTRL	SGD vs CTRL	limma	0.022917	0.0854743	FALSE	no hit	1280185
Q45Q23	Q45Q23	0.424838	no hit	Prohibitin	Nicotiana benthamiana	1	1	3	3	8	8	24897954	0.424838	18.9491	3.19686	0.0144466	0.0623011	-3.80737	0.141875	0.55026	1	SGD - CTRL	SGD vs CTRL	limma	0.0144466	0.0623011	FALSE	no hit	24897954
A0A4D6IA34	A0A4D6IA34	0.423521	no hit	23 kDa subunit of oxygen evolving system of photosystem II	Nicotiana benthamiana	1	1	3	3	1	4	25228430	0.423521	17.6292	3.56288	0.0086731	0.041272	-3.26614	0.101627	0.46707	1	SGD - CTRL	SGD vs CTRL	limma	0.0086731	0.041272	FALSE	no hit	25228430
C9E9W2	C9E9W2	0.423223	no hit	Chloroplast envelope protein 1	Nicotiana benthamiana	1	1	3	3	6	6	3050501	0.423223	17.2039	1.95519	0.0900633	0.210656	-5.67504	0.369004	0.760894	1	SGD - CTRL	SGD vs CTRL	limma	0.0900633	0.210656	FALSE	no hit	3050501
NbCDPKiso2	A0A1V1H6S6	0.386661	no hit	Calcium dependent protein kinase isoform 2	Nicotiana benthamiana	1	1	3	3	5	5	1019594	0.386661	16.2461	2.17098	0.0652159	0.166663	-5.35785	0.318528	0.733116	1	SGD - CTRL	SGD vs CTRL	limma	0.0652159	0.166663	FALSE	no hit	1019594
Q84V57	Q84V57	0.360277	no hit	Pectinesterase	Nicotiana benthamiana	1	1	3	3	9	9	10698980	0.360277	18.7387	3.43752	0.0103078	0.0462416	-3.44994	0.11424	0.496271	1	SGD - CTRL	SGD vs CTRL	limma	0.0103078	0.0462416	FALSE	no hit	10698980
BiP1	A0A9E7VCH6	0.340187	no hit	Luminal binding protein-1	Nicotiana benthamiana	1	1	3	3	6	27	103315400	0.340187	21.1866	2.40129	0.0462056	0.148288	-5.01204	0.269894	0.699477	1	SGD - CTRL	SGD vs CTRL	limma	0.0462056	0.148288	FALSE	no hit	103315400
psbS1	Q2LAH0	0.32122	no hit	Chloroplast photosystem II 22 kDa component	Nicotiana benthamiana	1	1	3	3	2	8	55299422	0.32122	20.2358	1.27651	0.241165	0.382537	-6.58111	0.557533	0.827827	1	SGD - CTRL	SGD vs CTRL	limma	0.241165	0.382537	FALSE	no hit	55299422
PDI2	A0A9E7VCB0	0.311616	no hit	Protein disulfide isomerase-2	Nicotiana benthamiana	1	1	3	3	3	5	2833295	0.311616	17.1784	2.12538	0.0698249	0.175197	-5.42554	0.328798	0.739278	1	SGD - CTRL	SGD vs CTRL	limma	0.0698249	0.175197	FALSE	no hit	2833295
GAPC2	A0A0F7JIC2	0.307519	no hit	Glyceraldehyde-3-phosphate dehydrogenase	Nicotiana benthamiana	1	1	3	3	1	5	66783282	0.307519	18.1664	1.58593	0.155326	0.297708	-6.19072	0.466199	0.800814	1	SGD - CTRL	SGD vs CTRL	limma	0.155326	0.297708	FALSE	no hit	66783282
A8R0T1	A8R0T1	0.282193	no hit	spermidine synthase (Fragment)	Nicotiana benthamiana	1	1	3	3	2	2	622466	0.282193	14.3011	1.82922	0.108633	0.24576	-5.85559	0.400651	0.775541	1	SGD - CTRL	SGD vs CTRL	limma	0.108633	0.24576	FALSE	no hit	622466
A0A9E8K0G3	A0A9E8K0G3	0.265005	no hit	Class 1 reversibly glycosylated polypeptide 2	Nicotiana benthamiana	1	1	3	3	1	4	1193323	0.265005	15.5624	1.43089	0.194141	0.339132	-6.39221	0.510895	0.815017	1	SGD - CTRL	SGD vs CTRL	limma	0.194141	0.339132	FALSE	no hit	1193323
NbACAT1a	A0A0H5BGR5	0.244109	no hit	Acetoacetyl-coenzyme A thiolase	Nicotiana benthamiana	1	1	3	3	4	4	2852430	0.244109	17.4383	1.72543	0.126645	0.270023	-6.001	0.427908	0.786791	1	SGD - CTRL	SGD vs CTRL	limma	0.126645	0.270023	FALSE	no hit	2852430
NbXpo1-2a	A0A3G9JTB1	0.243725	no hit	Exportin1-2a	Nicotiana benthamiana	1	1	3	3	0	2	3659820	0.243725	13.1909	0.990201	0.353984	0.498467	-6.89285	0.649137	0.848441	1	SGD - CTRL	SGD vs CTRL	limma	0.353984	0.498467	FALSE	no hit	3659820
NbCAS	K7ZLE1	0.239141	no hit	Calcium-sensing receptor	Nicotiana benthamiana	1	1	3	3	11	11	54238689	0.239141	20.5043	0.681927	0.516484	0.649115	-7.15861	0.754037	0.866715	1	SGD - CTRL	SGD vs CTRL	limma	0.516484	0.649115	FALSE	no hit	54238689
CAT1	C6FFS2	0.230481	no hit	Catalase	Nicotiana benthamiana	1	1	3	3	0	12	45336238	0.230481	18.8739	2.22485	0.0601602	0.166465	-5.27748	0.306668	0.725626	1	SGD - CTRL	SGD vs CTRL	limma	0.0601602	0.166465	FALSE	no hit	45336238
Nbgp210a	W6JLF3	0.22935	no hit	Nuclear pore complex protein gp210a	Nicotiana benthamiana	1	1	3	3	2	7	1945960	0.22935	16.9412	1.96607	0.0886132	0.210656	-5.65927	0.366347	0.759577	1	SGD - CTRL	SGD vs CTRL	limma	0.0886132	0.210656	FALSE	no hit	1945960
psbO3	I0B7J3	0.213763	no hit	Chloroplast PsbO3	Nicotiana benthamiana	1	1	3	3	1	5	51959144	0.213763	19.0979	1.14311	0.289352	0.428336	-6.73319	0.599432	0.83791	1	SGD - CTRL	SGD vs CTRL	limma	0.289352	0.428336	FALSE	no hit	51959144
A0A240EUV6	A0A240EUV6	0.208792	no hit	Eukaryotic translation initiation factor 5A	Nicotiana benthamiana	1	1	3	3	4	4	7014344	0.208792	17.2379	1.59801	0.152621	0.296644	-6.17458	0.462809	0.799648	1	SGD - CTRL	SGD vs CTRL	limma	0.152621	0.296644	FALSE	no hit	7014344
C5MTW1	C5MTW1	0.194254	no hit	Heterotrimeric G protein beta 1 subunit	Nicotiana benthamiana	1	1	3	3	2	3	7088233	0.194254	18.0448	1.74919	0.122288	0.267868	-5.96802	0.421576	0.784279	1	SGD - CTRL	SGD vs CTRL	limma	0.122288	0.267868	FALSE	no hit	7088233
ARF1	A7IYM9	0.186315	no hit	ADP-ribosylation factor	Nicotiana benthamiana	1	1	3	3	2	2	1955993	0.186315	16.4958	0.463898	0.656336	0.741529	-7.29389	0.831214	0.877575	1	SGD - CTRL	SGD vs CTRL	limma	0.656336	0.741529	FALSE	no hit	1955993
APX	F8WQS3	0.178021	no hit	Ascorbate peroxidase (Fragment)	Nicotiana benthamiana	1	1	3	3	2	2	436996	0.178021	15.7106	1.03671	0.333223	0.47407	-6.84606	0.633837	0.845348	1	SGD - CTRL	SGD vs CTRL	limma	0.333223	0.47407	FALSE	no hit	436996
A4D0J9	A4D0J9	0.176692	no hit	Carbonic anhydrase (Fragment)	Nicotiana benthamiana	1	1	3	3	2	2	37633232	0.176692	16.4171	1.45552	0.187441	0.335044	-6.36094	0.503648	0.812853	1	SGD - CTRL	SGD vs CTRL	limma	0.187441	0.335044	FALSE	no hit	37633232
A0A286RNF7	A0A286RNF7	0.176377	no hit	Carbonic anhydrase	Nicotiana benthamiana	1	1	3	3	8	13	84972184	0.176377	21.1473	1.46309	0.185424	0.335044	-6.35127	0.501431	0.812181	1	SGD - CTRL	SGD vs CTRL	limma	0.185424	0.335044	FALSE	no hit	84972184
CaM1	A0A7G9U7I2	0.146404	no hit	Calmodulin	Nicotiana benthamiana	1	1	3	3	0	3	3731468	0.146404	17.5116	1.1295	0.294688	0.428336	-6.74806	0.603785	0.838891	1	SGD - CTRL	SGD vs CTRL	limma	0.294688	0.428336	FALSE	no hit	3731468
Q2LFC1	Q2LFC1	0.142015	no hit	AGO4-2 (Fragment)	Nicotiana benthamiana	1	1	3	3	1	5	2184233	0.142015	16.3243	0.9278	0.383377	0.52906	-6.95304	0.669896	0.852444	1	SGD - CTRL	SGD vs CTRL	limma	0.383377	0.52906	FALSE	no hit	2184233
B8R6B6	B8R6B6	0.138111	no hit	ELI3 (Fragment)	Nicotiana benthamiana	1	1	3	3	5	5	2668422	0.138111	17.2007	0.487214	0.640501	0.730488	-7.2817	0.822868	0.876487	1	SGD - CTRL	SGD vs CTRL	limma	0.640501	0.730488	FALSE	no hit	2668422
D2DWL6	D2DWL6	0.125422	no hit	QM	Nicotiana benthamiana	1	1	3	3	5	5	7492336	0.125422	18.1293	1.16977	0.279129	0.418693	-6.70369	0.590945	0.835964	1	SGD - CTRL	SGD vs CTRL	limma	0.279129	0.418693	FALSE	no hit	7492336
Q076B1	Q076B1	0.121786	no hit	RPN9 (Fragment)	Nicotiana benthamiana	1	1	3	3	3	3	1422906	0.121786	15.6401	0.717412	0.495592	0.639175	-7.13224	0.741683	0.864795	1	SGD - CTRL	SGD vs CTRL	limma	0.495592	0.639175	FALSE	no hit	1422906
samt	A0ZVU2	0.115116	no hit	S-adenosylmethionine transporter	Nicotiana benthamiana	1	1	3	3	4	4	14186893	0.115116	17.7745	0.579325	0.579928	0.684018	-7.22812	0.790101	0.87202	1	SGD - CTRL	SGD vs CTRL	limma	0.579928	0.684018	FALSE	no hit	14186893
GR	F8WQS4	0.114513	no hit	NAD(P)H dehydrogenase (quinone) (Fragment)	Nicotiana benthamiana	1	1	3	3	1	2	1684767	0.114513	15.6963	0.834165	0.430827	0.560887	-7.03747	0.70152	0.858152	1	SGD - CTRL	SGD vs CTRL	limma	0.430827	0.560887	FALSE	no hit	1684767
FtsH	C9DFA3	0.114338	no hit	FtsH-like protein (Fragment)	Nicotiana benthamiana	1	1	3	3	10	10	8794067	0.114338	19.1452	0.545699	0.601661	0.697725	-7.24867	0.802023	0.873682	1	SGD - CTRL	SGD vs CTRL	limma	0.601661	0.697725	FALSE	no hit	8794067
I1Y996	I1Y996	0.107785	no hit	RabE1	Nicotiana benthamiana	1	1	3	3	7	7	5239391	0.107785	17.6959	0.932026	0.38133	0.52906	-6.94906	0.668482	0.852178	1	SGD - CTRL	SGD vs CTRL	limma	0.38133	0.52906	FALSE	no hit	5239391
NbG6PDH-P2	F2Z9R3	0.104101	no hit	Glucose-6-phosphate 1-dehydrogenase	Nicotiana benthamiana	1	1	3	3	2	4	974769	0.104101	15.6534	0.835089	0.430339	0.560887	-7.03668	0.701206	0.858098	1	SGD - CTRL	SGD vs CTRL	limma	0.430339	0.560887	FALSE	no hit	974769
NbPPA1.2	A0A238ML06	0.102614	no hit	H(+)-exporting diphosphatase	Nicotiana benthamiana	1	1	3	3	8	8	188292904	0.102614	20.749	0.62523	0.550996	0.661492	-7.19828	0.773905	0.869691	1	SGD - CTRL	SGD vs CTRL	limma	0.550996	0.661492	FALSE	no hit	188292904
Q45Q24	Q45Q24	0.0971645	no hit	Prohibitin	Nicotiana benthamiana	1	1	3	3	7	7	14857270	0.0971645	19.3864	0.849447	0.422808	0.560887	-7.02419	0.696322	0.857245	1	SGD - CTRL	SGD vs CTRL	limma	0.422808	0.560887	FALSE	no hit	14857270
H9A0F9	H9A0F9	0.0878745	no hit	ATP-dependent RNA helicase	Nicotiana benthamiana	1	1	3	3	1	9	12480368	0.0878745	19.065	0.642275	0.540476	0.661492	-7.18667	0.767915	0.868808	1	SGD - CTRL	SGD vs CTRL	limma	0.540476	0.661492	FALSE	no hit	12480368
AGO1b	A0A515KYM7	0.0840132	no hit	Argonaute 1b	Nicotiana benthamiana	1	1	3	3	0	5	1474037	0.0840132	16.0348	0.366876	0.724192	0.799508	-7.33851	0.866137	0.881929	1	SGD - CTRL	SGD vs CTRL	limma	0.724192	0.799508	FALSE	no hit	1474037
HT1	A0A1P8SF02	0.0654612	no hit	Serine/threonine-protein kinase HT1 (Fragment)	Nicotiana benthamiana	1	1	3	3	3	3	2020618	0.0654612	14.6391	0.503787	0.629365	0.72377	-7.27269	0.816948	0.875703	1	SGD - CTRL	SGD vs CTRL	limma	0.629365	0.72377	FALSE	no hit	2020618
NbEDGP	F8WR02	0.0642417	no hit	Extracellular dermal glycoprotein	Nicotiana benthamiana	1	1	3	3	1	2	1014243	0.0642417	15.9536	0.198413	0.848175	0.898339	-7.39186	0.927362	0.888858	1	SGD - CTRL	SGD vs CTRL	limma	0.848175	0.898339	FALSE	no hit	1014243
tom1	B6ETQ9	0.0504563	no hit	TOM1 protein (Fragment)	Nicotiana benthamiana	1	1	3	3	0	2	4198730	0.0504563	14.8849	0.210116	0.839364	0.897924	-7.38917	0.923091	0.888401	1	SGD - CTRL	SGD vs CTRL	limma	0.839364	0.897924	FALSE	no hit	4198730
U3MY90	U3MY90	0.031975	no hit	Proteinase inhibitor (Fragment)	Nicotiana benthamiana	1	1	3	3	2	2	2312499	0.031975	16.1644	0.126239	0.902975	0.929929	-7.4051	0.953747	0.891599	1	SGD - CTRL	SGD vs CTRL	limma	0.902975	0.929929	FALSE	no hit	2312499
PP2Aa-1	A0A678WQ24	0.0280431	no hit	PP2A scaffolding/structural subunit A alpha isoform	Nicotiana benthamiana	1	1	3	3	2	4	2467000	0.0280431	16.7002	0.183705	0.859281	0.898339	-7.39503	0.932734	0.889427	1	SGD - CTRL	SGD vs CTRL	limma	0.859281	0.898339	FALSE	no hit	2467000
A0A7M1I5Y9	A0A7M1I5Y9	-0.000777082	no hit	SBT7	Nicotiana benthamiana	1	1	3	3	3	3	1006144	-0.000777082	15.4764	-0.00587749	0.995469	0.995469	-7.4141	0.997845	0.895891	1	SGD - CTRL	SGD vs CTRL	limma	0.995469	0.995469	FALSE	no hit	1006144
psbP2	I0B7J6	-0.000915339	no hit	23 kDa subunit of oxygen evolving system of photosystem II	Nicotiana benthamiana	1	1	3	3	1	2	25228430	-0.000915339	16.3792	-0.0071968	0.994452	0.995469	-7.41409	0.997362	0.895846	1	SGD - CTRL	SGD vs CTRL	limma	0.994452	0.995469	FALSE	no hit	25228430
PAF1	Q8H1Y2	-0.00959885	no hit	Proteasome subunit alpha type	Nicotiana benthamiana	1	1	3	3	3	3	1259048	-0.00959885	16.653	-0.0626694	0.951724	0.96572	-7.4119	0.977029	0.893908	1	SGD - CTRL	SGD vs CTRL	limma	0.951724	0.96572	FALSE	no hit	1259048
G3KGB5	G3KGB5	-0.0137737	no hit	Bti9	Nicotiana benthamiana	1	1	3	3	3	5	1456330	-0.0137737	17.2366	-0.0782009	0.939784	0.960668	-7.41066	0.971338	0.893353	1	SGD - CTRL	SGD vs CTRL	limma	0.939784	0.960668	FALSE	no hit	1456330
ADK	Q5XPZ0	-0.0234283	no hit	Adenosine kinase (Fragment)	Nicotiana benthamiana	1	1	3	3	3	3	399185	-0.0234283	14.7605	-0.168792	0.870576	0.903304	-7.398	0.938183	0.889998	1	SGD - CTRL	SGD vs CTRL	limma	0.870576	0.903304	FALSE	no hit	399185
ClpC2B	A0A088F8L1	-0.0258248	no hit	Chloroplast ATP-dependent Clp protease chaperone protein	Nicotiana benthamiana	1	1	3	3	1	18	11839222	-0.0258248	19.3121	-0.251005	0.80878	0.871966	-7.37856	0.908185	0.886776	1	SGD - CTRL	SGD vs CTRL	limma	0.80878	0.871966	FALSE	no hit	11839222
LecRK	A0A0K1U1U5	-0.0603485	no hit	Clade IV lectin receptor kinase	Nicotiana benthamiana	1	1	3	3	1	3	1479821	-0.0603485	14.782	-0.283956	0.784388	0.852327	-7.36866	0.896196	0.885435	1	SGD - CTRL	SGD vs CTRL	limma	0.784388	0.852327	FALSE	no hit	1479821
P4254_GFP	P4254_GFP	-0.0640768	no hit	NA	NA	1	1	3	3	1	20	7123704064	-0.0640768	28.8458	-0.293622	0.77728	0.851306	-7.36553	0.892684	0.885036	1	SGD - CTRL	SGD vs CTRL	limma	0.77728	0.851306	FALSE	no hit	7123704064
HSP90	A0A224ATS2	-0.0662071	no hit	Heat shock protein 90	Nicotiana benthamiana	1	1	3	3	0	12	18661420	-0.0662071	19.7898	-0.548226	0.600013	0.697725	-7.24717	0.801126	0.873559	1	SGD - CTRL	SGD vs CTRL	limma	0.600013	0.697725	FALSE	no hit	18661420
psbS2	Q2LAH1	-0.0698166	no hit	Chloroplast photosystem II 22 kDa component	Nicotiana benthamiana	1	1	3	3	2	2	55102192	-0.0698166	18.0907	-0.184013	0.859047	0.898339	-7.39497	0.932621	0.889415	1	SGD - CTRL	SGD vs CTRL	limma	0.859047	0.898339	FALSE	no hit	55102192
NbGAPDH-A	A0A0A8IBT8	-0.0809367	no hit	Glyceraldehyde-3-phosphate dehydrogenase	Nicotiana benthamiana	1	1	3	3	18	18	110905026	-0.0809367	21.6092	-0.630811	0.547538	0.661492	-7.19451	0.771942	0.869403	1	SGD - CTRL	SGD vs CTRL	limma	0.547538	0.661492	FALSE	no hit	110905026
A0A6H0CCF4	A0A6H0CCF4	-0.0945414	no hit	ATP synthase subunit alpha	Nicotiana benthamiana	1	1	3	3	17	17	148706975	-0.0945414	21.477	-0.680375	0.51741	0.649115	-7.15973	0.754578	0.866798	1	SGD - CTRL	SGD vs CTRL	limma	0.51741	0.649115	FALSE	no hit	148706975
ClpC1A	A0A088F9I1	-0.102263	no hit	Chloroplast ATP-dependent Clp protease chaperone protein	Nicotiana benthamiana	1	1	3	3	1	5	11872023	-0.102263	17.946	-0.605132	0.563556	0.670438	-7.2116	0.780984	0.870719	1	SGD - CTRL	SGD vs CTRL	limma	0.563556	0.670438	FALSE	no hit	11872023
RAE1	Q153I4	-0.113524	no hit	Nuclear pore complex protein RAE1b	Nicotiana benthamiana	1	1	3	3	0	2	196015	-0.113524	15.005	-0.869286	0.412558	0.552747	-7.00665	0.689594	0.856052	1	SGD - CTRL	SGD vs CTRL	limma	0.412558	0.552747	FALSE	no hit	196015
NbCA1	D5JXY5	-0.119444	no hit	Calcium-transporting ATPase	Nicotiana benthamiana	1	1	3	3	24	28	22494359	-0.119444	20.7865	-0.457189	0.660928	0.741529	-7.29729	0.833619	0.877885	1	SGD - CTRL	SGD vs CTRL	limma	0.660928	0.741529	FALSE	no hit	22494359
NbPPA1.1	A0A238MN04	-0.128975	no hit	H(+)-exporting diphosphatase	Nicotiana benthamiana	1	1	3	3	11	21	555642912	-0.128975	22.7917	-0.442548	0.671003	0.746762	-7.30456	0.838873	0.878557	1	SGD - CTRL	SGD vs CTRL	limma	0.671003	0.746762	FALSE	no hit	555642912
Q5EEQ1	Q5EEQ1	-0.131351	no hit	Photosystem I reaction center subunit X PSI-K	Nicotiana benthamiana	1	1	3	3	4	4	34964398	-0.131351	19.9066	-0.704508	0.503125	0.642883	-7.14196	0.746168	0.865498	1	SGD - CTRL	SGD vs CTRL	limma	0.503125	0.642883	FALSE	no hit	34964398
GOX	E1AXT8	-0.14207	no hit	(S)-2-hydroxy-acid oxidase	Nicotiana benthamiana	1	1	3	3	13	13	41640300	-0.14207	19.649	-1.32859	0.224297	0.36147	-6.51882	0.541569	0.823646	1	SGD - CTRL	SGD vs CTRL	limma	0.224297	0.36147	FALSE	no hit	41640300
fib2	B7VCB9	-0.157223	no hit	Fibrillarin 2	Nicotiana benthamiana	1	1	3	3	0	4	1789216	-0.157223	16.137	-1.32552	0.225264	0.36147	-6.52254	0.542506	0.823897	1	SGD - CTRL	SGD vs CTRL	limma	0.225264	0.36147	FALSE	no hit	1789216
MIP1	U5HUF9	-0.15802	no hit	MIP1.1a	Nicotiana benthamiana	1	1	3	3	0	10	3521304	-0.15802	18.7869	-1.36208	0.214001	0.355809	-6.47798	0.531428	0.820884	1	SGD - CTRL	SGD vs CTRL	limma	0.214001	0.355809	FALSE	no hit	3521304
TRXh	C9DFC1	-0.159762	no hit	Thioredoxin H-type 1 (Fragment)	Nicotiana benthamiana	1	1	3	3	2	2	2521569	-0.159762	15.4749	-0.89629	0.398896	0.539683	-6.98226	0.680476	0.854404	1	SGD - CTRL	SGD vs CTRL	limma	0.398896	0.539683	FALSE	no hit	2521569
H9A0G0	H9A0G0	-0.16186	no hit	Ribosomal protein L6 alpha-beta domain-containing protein (Fragment)	Nicotiana benthamiana	1	1	3	3	5	5	6481446	-0.16186	17.9059	-0.899971	0.397059	0.539683	-6.97888	0.679237	0.854178	1	SGD - CTRL	SGD vs CTRL	limma	0.397059	0.539683	FALSE	no hit	6481446
MIP1.2b	A0A8A1L3A8	-0.162992	no hit	MIP1.2b	Nicotiana benthamiana	1	1	3	3	1	4	2526967	-0.162992	15.4637	-1.35105	0.217347	0.35707	-6.49151	0.534759	0.821801	1	SGD - CTRL	SGD vs CTRL	limma	0.217347	0.35707	FALSE	no hit	2526967
28C12	A7XZB8	-0.17327	no hit	Chloroplast-localized protein	Nicotiana benthamiana	1	1	3	3	2	2	911789	-0.17327	15.8894	-1.39102	0.20544	0.351333	-6.44221	0.522742	0.818448	1	SGD - CTRL	SGD vs CTRL	limma	0.20544	0.351333	FALSE	no hit	911789
psbP4	I0B7J8	-0.174062	no hit	23 kDa subunit of oxygen evolving system of photosystem II	Nicotiana benthamiana	1	1	3	3	1	6	15564106	-0.174062	19.4242	-1.52871	0.168742	0.314433	-6.26632	0.482437	0.806219	1	SGD - CTRL	SGD vs CTRL	limma	0.168742	0.314433	FALSE	no hit	15564106
RLK1	A0A1P8SF01	-0.177367	no hit	Leucine-rich repeat receptor-like protein kinase 1 (Fragment)	Nicotiana benthamiana	1	1	3	3	5	6	7802759	-0.177367	17.4912	-1.38814	0.206278	0.351333	-6.44579	0.523603	0.818692	1	SGD - CTRL	SGD vs CTRL	limma	0.206278	0.351333	FALSE	no hit	7802759
E5LLE7	E5LLE7	-0.177377	no hit	Phosphoglycerate kinase	Nicotiana benthamiana	1	1	3	3	20	20	39716491	-0.177377	21.1715	-1.66075	0.139266	0.280272	-6.08986	0.445431	0.793446	1	SGD - CTRL	SGD vs CTRL	limma	0.139266	0.280272	FALSE	no hit	39716491
A7L4B4	A7L4B4	-0.185932	no hit	Histone H3	Nicotiana benthamiana	1	1	3	3	7	7	245811222	-0.185932	22.4331	-0.624832	0.551243	0.661492	-7.19854	0.774045	0.869711	1	SGD - CTRL	SGD vs CTRL	limma	0.551243	0.661492	FALSE	no hit	245811222
SYP132	A0F0A7	-0.186006	no hit	Syntaxin (Fragment)	Nicotiana benthamiana	1	1	3	3	3	3	2373077	-0.186006	17.053	-1.1933	0.270356	0.415014	-6.67728	0.5835	0.834218	1	SGD - CTRL	SGD vs CTRL	limma	0.270356	0.415014	FALSE	no hit	2373077
psbQ1	I0B7J9	-0.189003	no hit	Chloroplast PsbQ1	Nicotiana benthamiana	1	1	3	3	0	10	48880755	-0.189003	20.6189	-1.23532	0.255262	0.400297	-6.62924	0.570317	0.831034	1	SGD - CTRL	SGD vs CTRL	limma	0.255262	0.400297	FALSE	no hit	48880755
R9W4N2	R9W4N2	-0.19686	no hit	thioredoxin-dependent peroxiredoxin (Fragment)	Nicotiana benthamiana	1	1	3	3	6	6	12812725	-0.19686	18.2156	-1.12904	0.294869	0.428336	-6.74856	0.603931	0.838923	1	SGD - CTRL	SGD vs CTRL	limma	0.294869	0.428336	FALSE	no hit	12812725
c4acd	Q14RS5	-0.211001	no hit	Sterol decarboxylase (Fragment)	Nicotiana benthamiana	1	1	3	3	3	3	1100618	-0.211001	16.5267	-1.69138	0.133149	0.274248	-6.04797	0.437083	0.790328	1	SGD - CTRL	SGD vs CTRL	limma	0.133149	0.274248	FALSE	no hit	1100618
R9W2E1	R9W2E1	-0.212975	no hit	Glutaredoxin-dependent peroxiredoxin	Nicotiana benthamiana	1	1	3	3	2	2	3255276	-0.212975	15.1478	-0.649882	0.535822	0.661492	-7.1814	0.765247	0.868411	1	SGD - CTRL	SGD vs CTRL	limma	0.535822	0.661492	FALSE	no hit	3255276
NbrbohB	Q84KK7	-0.222526	no hit	Respiratory burst oxidase homolog	Nicotiana benthamiana	1	1	3	3	1	12	4023458	-0.222526	18.6615	-1.51995	0.170888	0.314433	-6.27777	0.48495	0.80703	1	SGD - CTRL	SGD vs CTRL	limma	0.170888	0.314433	FALSE	no hit	4023458
A0A481NUV9	A0A481NUV9	-0.226284	no hit	ferredoxin--NADP(+) reductase (Fragment)	Nicotiana benthamiana	1	1	3	3	14	14	38834477	-0.226284	20.6554	-1.19247	0.270661	0.415014	-6.67821	0.583762	0.834281	1	SGD - CTRL	SGD vs CTRL	limma	0.270661	0.415014	FALSE	no hit	38834477
TUA6	A0A0S0N5Y9	-0.233997	no hit	Tubulin alpha chain	Nicotiana benthamiana	1	1	3	3	11	11	24570160	-0.233997	20.7749	-2.01733	0.0820806	0.198721	-5.5846	0.353984	0.753252	1	SGD - CTRL	SGD vs CTRL	limma	0.0820806	0.198721	FALSE	no hit	24570160
CRT3a2	A0A2Z6IE07	-0.237968	no hit	Calreticulin	Nicotiana benthamiana	1	1	3	3	1	10	5076751	-0.237968	18.5709	-1.10907	0.302848	0.435344	-6.77015	0.610346	0.840346	1	SGD - CTRL	SGD vs CTRL	limma	0.302848	0.435344	FALSE	no hit	5076751
B0CN61	B0CN61	-0.24278	no hit	Myosin XI-K	Nicotiana benthamiana	1	1	3	3	8	9	2116152	-0.24278	17.7055	-2.18425	0.0639321	0.166465	-5.33808	0.315578	0.731292	1	SGD - CTRL	SGD vs CTRL	limma	0.0639321	0.166465	FALSE	no hit	2116152
P4H10	A0A8A2F6K2	-0.247877	no hit	Prolyl 4-hydroxylase 10	Nicotiana benthamiana	1	1	3	3	3	3	2082218	-0.247877	17.1283	-2.18983	0.0634002	0.166465	-5.32977	0.314344	0.730521	1	SGD - CTRL	SGD vs CTRL	limma	0.0634002	0.166465	FALSE	no hit	2082218
NbSAMS1a	A0A0F7R532	-0.248198	no hit	S-adenosylmethionine synthase	Nicotiana benthamiana	1	1	3	3	1	8	26442820	-0.248198	19.1583	-1.65038	0.141395	0.280272	-6.10396	0.448276	0.794487	1	SGD - CTRL	SGD vs CTRL	limma	0.141395	0.280272	FALSE	no hit	26442820
RABG3f	A0A0H3W569	-0.251002	no hit	Rab small GTPase	Nicotiana benthamiana	1	1	3	3	1	6	6816727	-0.251002	18.4149	-1.70795	0.129946	0.271705	-6.02516	0.432604	0.788616	1	SGD - CTRL	SGD vs CTRL	limma	0.129946	0.271705	FALSE	no hit	6816727
NbCGS1a	A0A0F7R0S4	-0.253365	no hit	Cystathionine gamma synthase	Nicotiana benthamiana	1	1	3	3	2	2	398331	-0.253365	14.2663	-1.17503	0.277146	0.418693	-6.69781	0.589276	0.835576	1	SGD - CTRL	SGD vs CTRL	limma	0.277146	0.418693	FALSE	no hit	398331
NbNDC1a	W6JJ96	-0.261624	no hit	Nuclear pore complex protein NDC1a	Nicotiana benthamiana	1	1	3	3	1	2	380167	-0.261624	14.1853	-1.57631	0.157509	0.297757	-6.20351	0.468906	0.801736	1	SGD - CTRL	SGD vs CTRL	limma	0.157509	0.297757	FALSE	no hit	380167
aly	Q68VB6	-0.271934	no hit	ALY protein	Nicotiana benthamiana	1	1	3	3	1	4	1605184	-0.271934	16.6015	-2.34775	0.0500534	0.15016	-5.09289	0.280719	0.707678	1	SGD - CTRL	SGD vs CTRL	limma	0.0500534	0.15016	FALSE	no hit	1605184
GDCP1	E0X585	-0.27433	no hit	glycine dehydrogenase (aminomethyl-transferring)	Nicotiana benthamiana	1	1	3	3	10	10	15247660	-0.27433	19.6979	-2.609	0.033926	0.117045	-4.69692	0.230629	0.66543	1	SGD - CTRL	SGD vs CTRL	limma	0.033926	0.117045	FALSE	no hit	15247660
NbACO2b	A0A8J9SKY7	-0.274579	no hit	Aminocyclopropanecarboxylate oxidase 2b	Nicotiana benthamiana	1	1	3	3	1	2	3111389	-0.274579	14.8803	-1.64666	0.142167	0.280272	-6.10902	0.449301	0.79486	1	SGD - CTRL	SGD vs CTRL	limma	0.142167	0.280272	FALSE	no hit	3111389
NbPDR2b	A0A0H5BGR8	-0.290402	no hit	PDR-type ACB transporter	Nicotiana benthamiana	1	1	3	3	3	3	21371733	-0.290402	16.5693	-2.18853	0.063524	0.166465	-5.33171	0.314632	0.730701	1	SGD - CTRL	SGD vs CTRL	limma	0.063524	0.166465	FALSE	no hit	21371733
B0CN59	B0CN59	-0.29396	no hit	Myosin XI-2	Nicotiana benthamiana	1	1	3	3	2	3	1057590	-0.29396	15.1844	-1.85762	0.104148	0.23954	-5.81524	0.393377	0.772336	1	SGD - CTRL	SGD vs CTRL	limma	0.104148	0.23954	FALSE	no hit	1057590
A0A5B9Y6Q5	A0A5B9Y6Q5	-0.304679	no hit	MLP-like protein 43	Nicotiana benthamiana	1	1	3	3	3	3	1055126	-0.304679	13.4241	-1.37966	0.208763	0.351333	-6.4563	0.526142	0.819409	1	SGD - CTRL	SGD vs CTRL	limma	0.208763	0.351333	FALSE	no hit	1055126
TSC13	Q3IAA0	-0.310044	no hit	TSC13 protein	Nicotiana benthamiana	1	1	3	3	2	2	2892535	-0.310044	16.8248	-2.54835	0.0371179	0.124933	-4.78909	0.241648	0.67574	1	SGD - CTRL	SGD vs CTRL	limma	0.0371179	0.124933	FALSE	no hit	2892535
chlP	A0A0A8K9V3	-0.322377	no hit	geranylgeranyl diphosphate reductase	Nicotiana benthamiana	1	1	3	3	5	5	1870708	-0.322377	17.0217	-3.16938	0.0150217	0.0628181	-3.84852	0.145332	0.556212	1	SGD - CTRL	SGD vs CTRL	limma	0.0150217	0.0628181	FALSE	no hit	1870708
HBP1	E0X584	-0.329392	no hit	Harpin binding protein 1 (Fragment)	Nicotiana benthamiana	1	1	3	3	2	2	4369603	-0.329392	17.4776	-2.48347	0.040877	0.13431	-4.88757	0.253842	0.686432	1	SGD - CTRL	SGD vs CTRL	limma	0.040877	0.13431	FALSE	no hit	4369603
NbPDR1b	A0A0H5B1M6	-0.335257	no hit	PDR-type ACB transporter	Nicotiana benthamiana	1	1	3	3	2	18	18981680	-0.335257	19.5187	-2.35717	0.049353	0.15016	-5.07867	0.278792	0.706251	1	SGD - CTRL	SGD vs CTRL	limma	0.049353	0.15016	FALSE	no hit	18981680
GDI	C0LSK7	-0.342869	no hit	Guanosine nucleotide diphosphate dissociation inhibitor	Nicotiana benthamiana	1	1	3	3	3	3	1509920	-0.342869	16.7289	-2.21423	0.0611249	0.166465	-5.29336	0.308983	0.727121	1	SGD - CTRL	SGD vs CTRL	limma	0.0611249	0.166465	FALSE	no hit	1509920
A0A0A7HI84	A0A0A7HI84	-0.354939	no hit	Histone H4	Nicotiana benthamiana	1	1	3	3	9	9	377656684	-0.354939	21.1408	-1.81264	0.111336	0.247813	-5.87904	0.404934	0.777387	1	SGD - CTRL	SGD vs CTRL	limma	0.111336	0.247813	FALSE	no hit	377656684
H2b	A2IBL2	-0.355083	no hit	Histone H2B	Nicotiana benthamiana	1	1	3	3	4	13	613538112	-0.355083	23.2791	-1.44834	0.189373	0.335044	-6.37009	0.505755	0.813488	1	SGD - CTRL	SGD vs CTRL	limma	0.189373	0.335044	FALSE	no hit	613538112
AOX1a	U5XGW7	-0.361296	no hit	Ubiquinol oxidase	Nicotiana benthamiana	1	1	3	3	0	3	1276639	-0.361296	16.3986	-2.38293	0.0474896	0.148945	-5.03978	0.273572	0.702315	1	SGD - CTRL	SGD vs CTRL	limma	0.0474896	0.148945	FALSE	no hit	1276639
I3QHX5	I3QHX5	-0.376202	no hit	Adenosylhomocysteinase	Nicotiana benthamiana	1	1	3	3	1	14	8676481	-0.376202	19.5209	-3.0458	0.017925	0.0706757	-4.03431	0.161682	0.582345	1	SGD - CTRL	SGD vs CTRL	limma	0.017925	0.0706757	FALSE	no hit	8676481
gnTI	Q8GUA5	-0.386353	no hit	Alpha-1,3-mannosyl-glycoprotein 2-beta-N-acetylglucosaminyltransferase	Nicotiana benthamiana	1	1	3	3	4	4	1202138	-0.386353	16.9795	-2.70314	0.0295224	0.104464	-4.55376	0.214238	0.648823	1	SGD - CTRL	SGD vs CTRL	limma	0.0295224	0.104464	FALSE	no hit	1202138
NbPDR2a	A0A0H5AWB5	-0.41682	no hit	PDR-type ACB transporter	Nicotiana benthamiana	1	1	3	3	5	31	21371733	-0.41682	21.1619	-3.70083	0.00719086	0.0367533	-3.066	0.0890554	0.43439	1	SGD - CTRL	SGD vs CTRL	limma	0.00719086	0.0367533	FALSE	no hit	21371733
act	H9C954	-0.417324	no hit	Actin (Fragment)	Nicotiana benthamiana	1	1	3	3	9	10	28512330	-0.417324	20.2404	-3.57829	0.00849219	0.041272	-3.24366	0.100156	0.463442	1	SGD - CTRL	SGD vs CTRL	limma	0.00849219	0.041272	FALSE	no hit	28512330
Q6XX19	Q6XX19	-0.476743	no hit	Translation elongation factor 1 alpha (Fragment)	Nicotiana benthamiana	1	1	3	3	7	7	46077506	-0.476743	20.9402	-4.13729	0.00404866	0.0232798	-2.44905	0.0573103	0.330762	1	SGD - CTRL	SGD vs CTRL	limma	0.00404866	0.0232798	FALSE	no hit	46077506
SOBIR1	A0A0H3U2A6	-0.487181	no hit	Leucine-rich repeat receptor-like kinase	Nicotiana benthamiana	1	1	3	3	3	4	2923248	-0.487181	17.0861	-2.28526	0.0549573	0.161364	-5.18693	0.293719	0.716954	1	SGD - CTRL	SGD vs CTRL	limma	0.0549573	0.161364	FALSE	no hit	2923248
P4254_HYS	P4254_HYS	-0.51653	no hit	NA	NA	1	1	3	3	13	13	58125430	-0.51653	21.0818	-4.42847	0.00280387	0.0197371	-2.05221	0.0418786	0.266224	0.586102	SGD - CTRL	SGD vs CTRL	limma	0.00280387	0.0197371	FALSE	no hit	58125430
NbRan1a	A0A387K3P5	-0.536983	no hit	GTP-binding nuclear protein	Nicotiana benthamiana	1	1	3	3	1	5	4029751	-0.536983	17.0521	-3.43196	0.0103876	0.0462416	-3.45813	0.114827	0.497552	1	SGD - CTRL	SGD vs CTRL	limma	0.0103876	0.0462416	FALSE	no hit	4029751
PDI1	A0A9E7VCC7	-0.5839	no hit	Protein disulfide isomerase-1	Nicotiana benthamiana	1	1	3	3	4	4	2271767	-0.5839	17.4621	-5.77044	0.00060338	0.00693887	-0.381559	0.00801796	0.0826256	0.405374	SGD - CTRL	SGD vs CTRL	limma	0.00060338	0.00693887	FALSE	no hit	2271767
GAPC1	A0A0F7JLU6	-0.602797	hit	Glyceraldehyde-3-phosphate dehydrogenase	Nicotiana benthamiana	1	1	3	3	2	12	66783282	-0.602797	20.0352	-5.51382	0.000794256	0.00843133	-0.681303	0.0112961	0.107452	0.586102	SGD - CTRL	SGD vs CTRL	limma	0.000794256	0.00843133	TRUE	hit	66783282
A0A0M4J3A8	A0A0M4J3A8	-0.607376	hit	Heat shock protein 90-1	Nicotiana benthamiana	1	1	3	3	1	5	18661420	-0.607376	17.2478	-4.7015	0.0020096	0.0173328	-1.69127	0.0307594	0.222355	0.586102	SGD - CTRL	SGD vs CTRL	limma	0.0020096	0.0173328	TRUE	hit	18661420
A0A384E148	A0A384E148	-0.643829	hit	Alpha-galactosidase	Nicotiana benthamiana	1	1	3	3	3	3	924843	-0.643829	15.5865	-4.26105	0.00345798	0.0207479	-2.27889	0.0502532	0.302347	1	SGD - CTRL	SGD vs CTRL	limma	0.00345798	0.0207479	TRUE	hit	924843
U5PZF7	U5PZF7	-0.645203	hit	Putative membrane bound NAC transcription factor 1	Nicotiana benthamiana	1	1	3	3	2	2	595391	-0.645203	15.032	-5.19297	0.00113364	0.0111745	-1.06893	0.0170335	0.148226	0.586102	SGD - CTRL	SGD vs CTRL	limma	0.00113364	0.0111745	TRUE	hit	595391
Mir3	F2VJF4	-0.679196	no hit	Miraculin-like protein	Nicotiana benthamiana	1	1	3	3	1	2	123181	-0.679196	14.5954	-1.72255	0.127185	0.270023	-6.005	0.428682	0.787094	1	SGD - CTRL	SGD vs CTRL	limma	0.127185	0.270023	FALSE	no hit	123181
NbPDR9	A0A0H5BGT0	-0.68254	candidate	PDR-type ACB transporter	Nicotiana benthamiana	1	1	3	3	3	3	6372574	-0.68254	16.1533	-3.10077	0.0165664	0.06724	-3.95154	0.154246	0.570852	1	SGD - CTRL	SGD vs CTRL	limma	0.0165664	0.06724	FALSE	candidate	6372574
Q1W1W5	Q1W1W5	-0.760596	hit	Nascent polypeptide-associated complex subunit beta	Nicotiana benthamiana	1	1	3	3	2	2	2332146	-0.760596	15.1649	-3.73359	0.0068807	0.0365206	-3.01883	0.0862626	0.426579	1	SGD - CTRL	SGD vs CTRL	limma	0.0068807	0.0365206	TRUE	hit	2332146
A0A0S3ANE0	A0A0S3ANE0	-1.1859	candidate	NRC2b	Nicotiana benthamiana	1	1	3	3	0	3	649384	-1.1859	16.0554	-2.82321	0.024753	0.0898925	-4.37127	0.194575	0.626586	1	SGD - CTRL	SGD vs CTRL	limma	0.024753	0.0898925	FALSE	candidate	649384
A0A219V415	A0A219V415	-1.32768	hit	Histone H2B	Nicotiana benthamiana	1	1	3	3	4	4	554522160	-1.32768	18.2303	-7.32835	0.000134119	0.00270997	1.25879	0.00075958	0.013688	0.0322908	SGD - CTRL	SGD vs CTRL	limma	0.000134119	0.00270997	TRUE	hit	554522160
